# Supplementary material for: Constitutive and insect‐induced transcriptomes of weevil‐resistant and susceptible Sitka spruce
Source: Plant Environ Interact. 2021 Jun 9;2(3):137–47. doi: 10.1002/pei3.10053 (PMC10168040; doi:10.1002/pei3.10053)
Supplement: Supplementary file 3 — Table S1 [file PEI3-2-137-s003.xlsx]

## Sheet: Sig. DE Stats
CDS	Contrast	LogFC	P.Value	adj.P.Val
WPW_Inoculation_Trinity_BBMerged_31May2016_TRINITY_DN110543_c0_g1_i2:218-1645(+)	CD	12.8937	6.49116e-07	1.50828e-05
WPW_Inoculation_Trinity_BBMerged_31May2016_TRINITY_DN123188_c0_g1_i1:596-3679(+)	CD	12.1714	1.43698e-11	3.80539e-09
WPW_Inoculation_Trinity_BBMerged_31May2016_TRINITY_DN121039_c0_g2_i1:471-2681(-)	CD	11.9177	1.54239e-12	9.39689e-10
WPW_Inoculation_Trinity_BBMerged_31May2016_TRINITY_DN123784_c0_g1_i6:252-2183(-)	CD	11.8586	1.00718e-14	3.78972e-11
WPW_Inoculation_Trinity_BBMerged_31May2016_TRINITY_DN123887_c1_g3_i3:499-2145(-)	CD	11.8007	2.01647e-16	3.15549e-12
WPW_Inoculation_Trinity_BBMerged_31May2016_TRINITY_DN122603_c0_g1_i1:315-3392(+)	CD	11.7604	1.52467e-11	3.96116e-09
WPW_Inoculation_Trinity_BBMerged_31May2016_TRINITY_DN124188_c2_g3_i1:61-738(+)	CD	11.6453	0.000214449	0.00228692
WPW_Inoculation_Trinity_BBMerged_31May2016_TRINITY_DN113959_c3_g2_i2:365-1825(-)	CD	11.5859	2.14046e-08	8.88096e-07
WPW_Inoculation_Trinity_BBMerged_31May2016_TRINITY_DN121652_c1_g2_i1:492-1355(+)	CD	11.4296	1.18314e-08	5.51815e-07
WPW_Inoculation_Trinity_BBMerged_31May2016_TRINITY_DN74850_c0_g1_i1:47-358(+)	CD	11.4153	1.84368e-10	2.28752e-08
WPW_Inoculation_Trinity_BBMerged_31May2016_TRINITY_DN120591_c0_g4_i2:407-766(+)	CD	11.3269	2.50119e-16	3.15549e-12
WPW_Inoculation_Trinity_BBMerged_31May2016_TRINITY_DN124276_c8_g15_i8:3-647(-)	CD	11.1166	7.2076e-11	1.20785e-08
WPW_Inoculation_Trinity_BBMerged_31May2016_TRINITY_DN123680_c0_g1_i1:581-4912(+)	CD	11.0786	1.1702e-09	9.02379e-08
WPW_Inoculation_Trinity_BBMerged_31May2016_TRINITY_DN119296_c0_g1_i3:181-948(+)	CD	11.0595	6.59809e-10	5.92619e-08
WPW_Inoculation_Trinity_BBMerged_31May2016_TRINITY_DN119824_c0_g1_i2:698-2629(+)	CD	11.0573	8.8225e-09	4.39547e-07
WPW_Inoculation_Trinity_BBMerged_31May2016_TRINITY_DN103646_c0_g1_i2:1-1125(+)	CD	11.0503	6.92406e-12	2.33076e-09
WPW_Inoculation_Trinity_BBMerged_31May2016_TRINITY_DN119263_c0_g1_i2:646-1593(+)	CD	11.0469	4.76765e-11	8.91597e-09
WPW_Inoculation_Trinity_BBMerged_31May2016_TRINITY_DN94920_c1_g1_i2:3-1694(+)	CD	11.0043	3.4983e-12	1.50469e-09
WPW_Inoculation_Trinity_BBMerged_31May2016_TRINITY_DN124057_c0_g1_i3:3-1424(-)	CD	10.8978	8.26654e-10	6.83773e-08
WPW_Inoculation_Trinity_BBMerged_31May2016_TRINITY_DN119808_c4_g1_i1:205-840(-)	CD	10.8489	6.62585e-10	5.93735e-08
WPW_Inoculation_Trinity_BBMerged_31May2016_TRINITY_DN121716_c0_g1_i2:458-2203(+)	CD	10.8063	7.52355e-10	6.41507e-08
WPW_Inoculation_Trinity_BBMerged_31May2016_TRINITY_DN121697_c6_g13_i9:224-1300(+)	CD	10.7908	2.28144e-05	0.000326013
WPW_Inoculation_Trinity_BBMerged_31May2016_TRINITY_DN97869_c0_g9_i1:1-1500(+)	CD	10.7324	2.59648e-12	1.29301e-09
WPW_Inoculation_Trinity_BBMerged_31May2016_TRINITY_DN122096_c0_g1_i2:832-5400(+)	CD	10.7171	2.12294e-09	1.41194e-07
WPW_Inoculation_Trinity_BBMerged_31May2016_TRINITY_DN120156_c0_g1_i3:261-1601(+)	CD	10.6478	9.50557e-05	0.00113361
WPW_Inoculation_Trinity_BBMerged_31May2016_TRINITY_DN122245_c7_g5_i4:272-2176(-)	CD	10.6255	1.26379e-08	5.79652e-07
WPW_Inoculation_Trinity_BBMerged_31May2016_TRINITY_DN119579_c1_g1_i4:373-1641(-)	CD	10.6135	4.51051e-15	2.99232e-11
WPW_Inoculation_Trinity_BBMerged_31May2016_TRINITY_DN123129_c2_g3_i4:1-1461(+)	CD	10.5146	6.78825e-12	2.30509e-09
WPW_Inoculation_Trinity_BBMerged_31May2016_TRINITY_DN98311_c0_g1_i1:85-408(+)	CD	10.5036	5.04775e-11	9.30493e-09
WPW_Inoculation_Trinity_BBMerged_31May2016_TRINITY_DN122245_c7_g5_i6:277-1281(-)	CD	10.4927	9.67173e-05	0.00114812
WPW_Inoculation_Trinity_BBMerged_31May2016_TRINITY_DN123959_c3_g1_i4:949-4383(+)	CD	10.4793	9.55327e-11	1.4446e-08
WPW_Inoculation_Trinity_BBMerged_31May2016_TRINITY_DN2978_c0_g1_i1:688-1098(-)	CD	10.4745	3.22793e-10	3.48068e-08
WPW_Inoculation_Trinity_BBMerged_31May2016_TRINITY_DN120197_c0_g2_i1:310-1443(+)	CD	10.4742	2.59351e-08	1.04147e-06
WPW_Inoculation_Trinity_BBMerged_31May2016_TRINITY_DN71757_c0_g1_i1:246-2543(+)	CD	10.4657	6.19947e-12	2.15699e-09
WPW_Inoculation_Trinity_BBMerged_31May2016_TRINITY_DN123131_c0_g1_i1:583-2253(-)	CD	10.4399	2.6587e-12	1.3028e-09
WPW_Inoculation_Trinity_BBMerged_31May2016_TRINITY_DN158225_c0_g1_i1:1-471(+)	CD	10.4197	3.73151e-06	6.81458e-05
WPW_Inoculation_Trinity_BBMerged_31May2016_TRINITY_DN80885_c0_g1_i1:374-790(+)	CD	10.4112	1.02481e-10	1.51997e-08
WPW_Inoculation_Trinity_BBMerged_31May2016_TRINITY_DN117804_c0_g1_i1:1006-2589(+)	CD	10.4016	7.1144e-06	0.000119017
WPW_Inoculation_Trinity_BBMerged_31May2016_TRINITY_DN120195_c0_g7_i4:1145-2398(+)	CD	10.3544	5.51035e-08	1.89948e-06
WPW_Inoculation_Trinity_BBMerged_31May2016_TRINITY_DN123538_c0_g1_i1:466-1884(-)	CD	10.3062	6.17725e-10	5.64935e-08
WPW_Inoculation_Trinity_BBMerged_31May2016_TRINITY_DN118778_c2_g1_i1:439-2499(-)	CD	10.3	1.73556e-10	2.18844e-08
WPW_Inoculation_Trinity_BBMerged_31May2016_TRINITY_DN118254_c1_g1_i4:86-820(+)	CD	10.2924	3.79023e-08	1.40271e-06
WPW_Inoculation_Trinity_BBMerged_31May2016_TRINITY_DN118522_c0_g4_i4:139-600(-)	CD	10.2919	1.5772e-07	4.54618e-06
WPW_Inoculation_Trinity_BBMerged_31May2016_TRINITY_DN111373_c0_g1_i2:276-1208(+)	CD	10.2174	3.82298e-05	0.00051155
WPW_Inoculation_Trinity_BBMerged_31May2016_TRINITY_DN76720_c0_g1_i1:220-2595(+)	CD	10.2003	7.51898e-11	1.23858e-08
WPW_Inoculation_Trinity_BBMerged_31May2016_TRINITY_DN75067_c0_g1_i1:235-1029(+)	CD	10.1788	4.883e-11	9.04431e-09
WPW_Inoculation_Trinity_BBMerged_31May2016_TRINITY_DN107939_c0_g1_i1:272-799(-)	CD	10.1684	0.00603531	0.0370443
WPW_Inoculation_Trinity_BBMerged_31May2016_TRINITY_DN106858_c0_g1_i1:314-853(+)	CD	10.1579	1.70043e-07	4.84723e-06
WPW_Inoculation_Trinity_BBMerged_31May2016_TRINITY_DN124022_c1_g2_i3:148-2661(+)	CD	10.1366	5.70362e-13	4.55117e-10
WPW_Inoculation_Trinity_BBMerged_31May2016_TRINITY_DN124188_c2_g1_i1:61-648(+)	CD	10.1201	4.35162e-05	0.000572211
WPW_Inoculation_Trinity_BBMerged_31May2016_TRINITY_DN113768_c1_g1_i1:1-1200(+)	CD	10.1053	2.30966e-09	1.50518e-07
WPW_Inoculation_Trinity_BBMerged_31May2016_TRINITY_DN123615_c1_g16_i4:1044-2582(-)	CD	10.0977	0.00772796	0.0448915
WPW_Inoculation_Trinity_BBMerged_31May2016_TRINITY_DN119435_c2_g7_i1:3-497(+)	CD	10.0468	6.56556e-09	3.43574e-07
WPW_Inoculation_Trinity_BBMerged_31May2016_TRINITY_DN118940_c0_g2_i3:561-2093(-)	CD	10.0428	8.40218e-07	1.87793e-05
WPW_Inoculation_Trinity_BBMerged_31May2016_TRINITY_DN96223_c0_g2_i1:298-1014(-)	CD	10.042	2.24471e-05	0.000321357
WPW_Inoculation_Trinity_BBMerged_31May2016_TRINITY_DN112533_c0_g1_i2:320-2038(+)	CD	10.0269	3.97003e-07	9.85313e-06
WPW_Inoculation_Trinity_BBMerged_31May2016_TRINITY_DN122312_c4_g8_i5:3-299(-)	CD	10.026	8.82351e-12	2.75457e-09
WPW_Inoculation_Trinity_BBMerged_31May2016_TRINITY_DN113334_c0_g1_i2:111-2867(+)	CD	10.0253	1.73955e-05	0.000256175
WPW_Inoculation_Trinity_BBMerged_31May2016_TRINITY_DN113410_c0_g1_i1:169-519(+)	CD	9.93071	1.51166e-08	6.74946e-07
WPW_Inoculation_Trinity_BBMerged_31May2016_TRINITY_DN74066_c0_g1_i1:165-1187(-)	CD	9.92218	0.000369866	0.00363121
WPW_Inoculation_Trinity_BBMerged_31May2016_TRINITY_DN122172_c5_g5_i9:3-794(+)	CD	9.89323	6.63007e-05	0.000824732
WPW_Inoculation_Trinity_BBMerged_31May2016_TRINITY_DN107623_c0_g1_i2:368-1171(-)	CD	9.88352	2.53873e-09	1.6325e-07
WPW_Inoculation_Trinity_BBMerged_31May2016_TRINITY_DN122641_c1_g1_i8:3-386(+)	CD	9.87219	1.23933e-07	3.72483e-06
WPW_Inoculation_Trinity_BBMerged_31May2016_TRINITY_DN124091_c0_g3_i7:3-2636(+)	CD	9.86967	0.00442127	0.028862
WPW_Inoculation_Trinity_BBMerged_31May2016_TRINITY_DN77533_c0_g3_i1:579-2630(-)	CD	9.8513	1.35375e-11	3.71667e-09
WPW_Inoculation_Trinity_BBMerged_31May2016_TRINITY_DN114819_c0_g1_i3:467-2305(-)	CD	9.83689	1.79798e-11	4.54913e-09
WPW_Inoculation_Trinity_BBMerged_31May2016_TRINITY_DN157783_c0_g1_i1:405-722(-)	CD	9.82609	5.58874e-10	5.26388e-08
WPW_Inoculation_Trinity_BBMerged_31May2016_TRINITY_DN110168_c0_g1_i2:293-877(+)	CD	9.805	1.02758e-09	8.15135e-08
WPW_Inoculation_Trinity_BBMerged_31May2016_TRINITY_DN118308_c0_g1_i3:284-2575(-)	CD	9.80482	4.21984e-12	1.70161e-09
WPW_Inoculation_Trinity_BBMerged_31May2016_TRINITY_DN114391_c0_g1_i1:181-909(+)	CD	9.79299	4.90171e-10	4.76964e-08
WPW_Inoculation_Trinity_BBMerged_31May2016_TRINITY_DN113593_c0_g1_i2:318-1433(+)	CD	9.77601	3.35918e-13	3.43969e-10
WPW_Inoculation_Trinity_BBMerged_31May2016_TRINITY_DN124338_c2_g4_i4:495-3527(-)	CD	9.76676	1.08055e-05	0.0001699
WPW_Inoculation_Trinity_BBMerged_31May2016_TRINITY_DN116221_c0_g3_i1:553-1533(+)	CD	9.70351	3.49658e-08	1.32313e-06
WPW_Inoculation_Trinity_BBMerged_31May2016_TRINITY_DN112348_c0_g1_i1:201-824(+)	CD	9.69981	2.04673e-06	4.04239e-05
WPW_Inoculation_Trinity_BBMerged_31May2016_TRINITY_DN111856_c0_g1_i2:616-1962(-)	CD	9.68776	3.98478e-13	3.85637e-10
WPW_Inoculation_Trinity_BBMerged_31May2016_TRINITY_DN115317_c2_g1_i2:280-1365(+)	CD	9.68494	1.49342e-13	2.31247e-10
WPW_Inoculation_Trinity_BBMerged_31May2016_TRINITY_DN98121_c0_g3_i4:763-1170(-)	CD	9.68183	2.05336e-11	5.10882e-09
WPW_Inoculation_Trinity_BBMerged_31May2016_TRINITY_DN117043_c0_g1_i6:649-2565(-)	CD	9.66512	1.60382e-08	7.05772e-07
WPW_Inoculation_Trinity_BBMerged_31May2016_TRINITY_DN118308_c0_g1_i2:218-2509(-)	CD	9.66475	8.28635e-10	6.83951e-08
WPW_Inoculation_Trinity_BBMerged_31May2016_TRINITY_DN89664_c0_g1_i2:78-644(+)	CD	9.66351	3.42466e-07	8.7391e-06
WPW_Inoculation_Trinity_BBMerged_31May2016_TRINITY_DN91031_c0_g3_i1:331-981(+)	CD	9.59944	1.8153e-09	1.26616e-07
WPW_Inoculation_Trinity_BBMerged_31May2016_TRINITY_DN54123_c0_g1_i1:1-624(+)	CD	9.57998	5.64107e-07	1.34052e-05
WPW_Inoculation_Trinity_BBMerged_31May2016_TRINITY_DN123387_c4_g1_i4:182-1957(-)	CD	9.56462	1.59581e-06	3.25821e-05
WPW_Inoculation_Trinity_BBMerged_31May2016_TRINITY_DN37691_c0_g2_i1:1-459(+)	CD	9.53508	1.08634e-10	1.58095e-08
WPW_Inoculation_Trinity_BBMerged_31May2016_TRINITY_DN115149_c0_g1_i1:1029-2894(-)	CD	9.53213	1.06934e-10	1.568e-08
WPW_Inoculation_Trinity_BBMerged_31May2016_TRINITY_DN106601_c0_g8_i1:42-377(-)	CD	9.52385	8.7085e-14	1.82924e-10
WPW_Inoculation_Trinity_BBMerged_31May2016_TRINITY_DN111414_c1_g1_i1:2-1027(+)	CD	9.51034	1.94163e-13	2.75585e-10
WPW_Inoculation_Trinity_BBMerged_31May2016_TRINITY_DN114725_c0_g1_i2:202-1713(+)	CD	9.50119	5.9238e-11	1.04235e-08
WPW_Inoculation_Trinity_BBMerged_31May2016_TRINITY_DN113863_c0_g2_i1:328-2109(+)	CD	9.49451	1.39972e-12	8.88271e-10
WPW_Inoculation_Trinity_BBMerged_31May2016_TRINITY_DN108932_c0_g1_i2:1-1599(-)	CD	9.47638	1.63443e-07	4.67297e-06
WPW_Inoculation_Trinity_BBMerged_31May2016_TRINITY_DN123356_c0_g1_i2:338-7591(+)	CD	9.45902	1.43768e-07	4.2162e-06
WPW_Inoculation_Trinity_BBMerged_31May2016_TRINITY_DN114369_c4_g1_i3:3-1322(+)	CD	9.43613	3.25443e-07	8.38764e-06
WPW_Inoculation_Trinity_BBMerged_31May2016_TRINITY_DN107518_c0_g1_i1:301-1563(+)	CD	9.43018	2.06381e-10	2.45822e-08
WPW_Inoculation_Trinity_BBMerged_31May2016_TRINITY_DN123758_c0_g3_i5:101-1789(+)	CD	9.42387	3.7613e-05	0.000503994
WPW_Inoculation_Trinity_BBMerged_31May2016_TRINITY_DN115939_c0_g1_i1:279-1013(+)	CD	9.41299	2.28047e-08	9.33183e-07
WPW_Inoculation_Trinity_BBMerged_31May2016_TRINITY_DN113996_c0_g1_i2:283-1473(-)	CD	9.41044	1.58592e-07	4.5679e-06
WPW_Inoculation_Trinity_BBMerged_31May2016_TRINITY_DN123342_c0_g2_i1:329-2212(-)	CD	9.4094	5.26125e-10	5.04129e-08
WPW_Inoculation_Trinity_BBMerged_31May2016_TRINITY_DN14187_c0_g1_i1:104-706(+)	CD	9.39423	7.09355e-12	2.36723e-09
WPW_Inoculation_Trinity_BBMerged_31May2016_TRINITY_DN58728_c0_g1_i1:2-1231(+)	CD	9.38756	7.46736e-11	1.23534e-08
WPW_Inoculation_Trinity_BBMerged_31May2016_TRINITY_DN96238_c0_g1_i1:162-683(+)	CD	9.38528	8.41613e-11	1.34627e-08
WPW_Inoculation_Trinity_BBMerged_31May2016_TRINITY_DN119246_c0_g1_i2:196-2874(-)	CD	9.37938	4.01229e-07	9.94365e-06
WPW_Inoculation_Trinity_BBMerged_31May2016_TRINITY_DN121362_c0_g1_i1:723-4016(-)	CD	9.3684	1.80785e-10	2.26484e-08
WPW_Inoculation_Trinity_BBMerged_31May2016_TRINITY_DN123964_c1_g3_i4:911-2572(+)	CD	9.34824	6.50106e-15	3.14578e-11
WPW_Inoculation_Trinity_BBMerged_31May2016_TRINITY_DN124221_c1_g1_i5:99-3011(+)	CD	9.32014	3.6148e-06	6.64132e-05
WPW_Inoculation_Trinity_BBMerged_31May2016_TRINITY_DN121231_c0_g1_i2:263-2137(+)	CD	9.30847	1.20178e-09	9.19407e-08
WPW_Inoculation_Trinity_BBMerged_31May2016_TRINITY_DN122686_c0_g1_i1:266-2656(+)	CD	9.29373	1.0197e-11	3.09344e-09
WPW_Inoculation_Trinity_BBMerged_31May2016_TRINITY_DN121445_c0_g3_i2:622-972(-)	CD	9.28679	5.22303e-09	2.82386e-07
WPW_Inoculation_Trinity_BBMerged_31May2016_TRINITY_DN114641_c0_g1_i10:1040-3223(-)	CD	9.26403	4.75778e-11	8.91597e-09
WPW_Inoculation_Trinity_BBMerged_31May2016_TRINITY_DN91662_c0_g1_i1:531-1010(-)	CD	9.25629	3.06608e-06	5.74775e-05
WPW_Inoculation_Trinity_BBMerged_31May2016_TRINITY_DN118638_c0_g1_i4:283-1839(-)	CD	9.25161	7.02623e-10	6.17789e-08
WPW_Inoculation_Trinity_BBMerged_31May2016_TRINITY_DN66486_c0_g2_i1:3-305(+)	CD	9.23881	6.78076e-08	2.25827e-06
WPW_Inoculation_Trinity_BBMerged_31May2016_TRINITY_DN97518_c0_g1_i2:224-2011(+)	CD	9.2376	2.3845e-12	1.28203e-09
WPW_Inoculation_Trinity_BBMerged_31May2016_TRINITY_DN124159_c1_g4_i2:76-1326(+)	CD	9.223	1.31949e-07	3.91107e-06
WPW_Inoculation_Trinity_BBMerged_31May2016_TRINITY_DN124359_c2_g3_i9:3-533(-)	CD	9.22059	1.10859e-11	3.30112e-09
WPW_Inoculation_Trinity_BBMerged_31May2016_TRINITY_DN115500_c0_g6_i1:3-332(+)	CD	9.22051	2.11226e-06	4.15487e-05
WPW_Inoculation_Trinity_BBMerged_31May2016_TRINITY_DN82529_c0_g1_i1:467-1234(-)	CD	9.21832	1.76089e-12	1.0174e-09
WPW_Inoculation_Trinity_BBMerged_31May2016_TRINITY_DN119579_c1_g1_i7:373-1641(-)	CD	9.21253	9.14875e-10	7.42468e-08
WPW_Inoculation_Trinity_BBMerged_31May2016_TRINITY_DN122328_c1_g1_i1:671-4702(+)	CD	9.20007	0.000523809	0.00487315
WPW_Inoculation_Trinity_BBMerged_31May2016_TRINITY_DN97869_c0_g7_i1:1-1500(+)	CD	9.19612	6.03606e-10	5.56338e-08
WPW_Inoculation_Trinity_BBMerged_31May2016_TRINITY_DN101826_c0_g1_i1:290-1795(-)	CD	9.19578	1.58979e-05	0.000236701
WPW_Inoculation_Trinity_BBMerged_31May2016_TRINITY_DN123807_c0_g1_i2:382-1179(-)	CD	9.16997	1.85596e-10	2.2954e-08
WPW_Inoculation_Trinity_BBMerged_31May2016_TRINITY_DN119435_c2_g7_i3:1-450(+)	CD	9.15568	2.95074e-14	8.78662e-11
WPW_Inoculation_Trinity_BBMerged_31May2016_TRINITY_DN59166_c0_g2_i1:397-807(-)	CD	9.14944	3.08591e-09	1.89617e-07
WPW_Inoculation_Trinity_BBMerged_31May2016_TRINITY_DN113396_c1_g1_i1:543-1718(-)	CD	9.14144	0.000817355	0.00708161
WPW_Inoculation_Trinity_BBMerged_31May2016_TRINITY_DN121447_c0_g1_i3:905-3337(-)	CD	9.13786	2.89122e-07	7.60339e-06
WPW_Inoculation_Trinity_BBMerged_31May2016_TRINITY_DN119138_c1_g1_i1:1-315(+)	CD	9.12039	6.98707e-07	1.60333e-05
WPW_Inoculation_Trinity_BBMerged_31May2016_TRINITY_DN99920_c0_g2_i1:287-1207(-)	CD	9.11639	1.49386e-11	3.90736e-09
WPW_Inoculation_Trinity_BBMerged_31May2016_TRINITY_DN119765_c1_g1_i6:450-1271(-)	CD	9.1022	7.03793e-10	6.17789e-08
WPW_Inoculation_Trinity_BBMerged_31May2016_TRINITY_DN79783_c0_g1_i1:566-868(-)	CD	9.10041	1.02286e-11	3.09344e-09
WPW_Inoculation_Trinity_BBMerged_31May2016_TRINITY_DN113136_c0_g1_i3:337-1302(+)	CD	9.08813	4.85454e-10	4.74556e-08
WPW_Inoculation_Trinity_BBMerged_31May2016_TRINITY_DN122997_c9_g4_i1:1-726(+)	CD	9.08267	8.67026e-07	1.92348e-05
WPW_Inoculation_Trinity_BBMerged_31May2016_TRINITY_DN112242_c0_g1_i1:319-1884(-)	CD	9.07608	8.7225e-11	1.37141e-08
WPW_Inoculation_Trinity_BBMerged_31May2016_TRINITY_DN87501_c0_g2_i4:445-3270(+)	CD	9.07483	5.99499e-09	3.17907e-07
WPW_Inoculation_Trinity_BBMerged_31May2016_TRINITY_DN122368_c5_g2_i2:29-787(-)	CD	9.07403	7.71751e-08	2.51264e-06
WPW_Inoculation_Trinity_BBMerged_31May2016_TRINITY_DN124393_c9_g3_i1:1-639(+)	CD	9.0705	1.85779e-09	1.28883e-07
WPW_Inoculation_Trinity_BBMerged_31May2016_TRINITY_DN123117_c0_g1_i7:1-375(+)	CD	9.0639	4.5882e-08	1.62499e-06
WPW_Inoculation_Trinity_BBMerged_31May2016_TRINITY_DN119474_c0_g1_i3:290-2278(+)	CD	9.04614	1.62976e-06	3.31875e-05
WPW_Inoculation_Trinity_BBMerged_31May2016_TRINITY_DN116363_c3_g2_i1:216-1385(+)	CD	9.04242	3.96361e-06	7.1833e-05
WPW_Inoculation_Trinity_BBMerged_31May2016_TRINITY_DN121825_c0_g1_i4:290-2803(-)	CD	9.04079	4.50517e-09	2.51659e-07
WPW_Inoculation_Trinity_BBMerged_31May2016_TRINITY_DN118495_c1_g1_i2:395-880(-)	CD	9.02674	2.61517e-06	4.9993e-05
WPW_Inoculation_Trinity_BBMerged_31May2016_TRINITY_DN118771_c0_g1_i1:166-2361(+)	CD	9.02365	9.5825e-10	7.69602e-08
WPW_Inoculation_Trinity_BBMerged_31May2016_TRINITY_DN107518_c1_g1_i1:420-842(-)	CD	9.01932	5.78381e-10	5.39511e-08
WPW_Inoculation_Trinity_BBMerged_31May2016_TRINITY_DN121351_c8_g2_i2:3-365(+)	CD	8.99887	1.65675e-06	3.36486e-05
WPW_Inoculation_Trinity_BBMerged_31May2016_TRINITY_DN123515_c0_g1_i2:591-3899(-)	CD	8.99489	6.78454e-08	2.25827e-06
WPW_Inoculation_Trinity_BBMerged_31May2016_TRINITY_DN123927_c2_g4_i9:1-885(-)	CD	8.98244	3.87536e-09	2.25932e-07
WPW_Inoculation_Trinity_BBMerged_31May2016_TRINITY_DN117367_c1_g3_i3:3-665(-)	CD	8.98114	1.74216e-05	0.000256429
WPW_Inoculation_Trinity_BBMerged_31May2016_TRINITY_DN124141_c3_g35_i4:1-1266(-)	CD	8.95805	6.29144e-06	0.000107054
WPW_Inoculation_Trinity_BBMerged_31May2016_TRINITY_DN113738_c0_g1_i2:456-4235(-)	CD	8.94978	3.36138e-08	1.28962e-06
WPW_Inoculation_Trinity_BBMerged_31May2016_TRINITY_DN121038_c1_g1_i3:3-3428(-)	CD	8.9314	1.229e-07	3.69666e-06
WPW_Inoculation_Trinity_BBMerged_31May2016_TRINITY_DN121023_c0_g2_i1:181-1047(+)	CD	8.91823	9.15892e-11	1.40489e-08
WPW_Inoculation_Trinity_BBMerged_31May2016_TRINITY_DN114180_c0_g1_i1:438-2111(-)	CD	8.91589	3.97121e-09	2.29447e-07
WPW_Inoculation_Trinity_BBMerged_31May2016_TRINITY_DN116011_c0_g1_i1:1016-2077(-)	CD	8.90646	7.4597e-09	3.83496e-07
WPW_Inoculation_Trinity_BBMerged_31May2016_TRINITY_DN116478_c0_g1_i1:306-1310(-)	CD	8.89876	0.000105052	0.0012327
WPW_Inoculation_Trinity_BBMerged_31May2016_TRINITY_DN113435_c0_g1_i4:238-2319(+)	CD	8.89593	3.21262e-07	8.30199e-06
WPW_Inoculation_Trinity_BBMerged_31May2016_TRINITY_DN122997_c9_g4_i3:1-726(+)	CD	8.89274	2.38935e-07	6.46813e-06
WPW_Inoculation_Trinity_BBMerged_31May2016_TRINITY_DN124916_c0_g1_i1:134-595(+)	CD	8.88153	1.39826e-11	3.75889e-09
WPW_Inoculation_Trinity_BBMerged_31May2016_TRINITY_DN115308_c1_g14_i3:1-345(-)	CD	8.86287	1.17075e-05	0.000182158
WPW_Inoculation_Trinity_BBMerged_31May2016_TRINITY_DN107440_c2_g1_i1:179-1645(-)	CD	8.85791	8.59152e-06	0.000139977
WPW_Inoculation_Trinity_BBMerged_31May2016_TRINITY_DN94827_c0_g4_i1:176-679(+)	CD	8.81609	3.75586e-09	2.20627e-07
WPW_Inoculation_Trinity_BBMerged_31May2016_TRINITY_DN124230_c1_g2_i3:120-2453(-)	CD	8.81289	8.59501e-11	1.36747e-08
WPW_Inoculation_Trinity_BBMerged_31May2016_TRINITY_DN124276_c8_g22_i1:3-332(-)	CD	8.79792	3.44057e-10	3.63902e-08
WPW_Inoculation_Trinity_BBMerged_31May2016_TRINITY_DN123463_c3_g1_i2:387-1805(+)	CD	8.79161	0.00011022	0.00128671
WPW_Inoculation_Trinity_BBMerged_31May2016_TRINITY_DN112413_c0_g1_i5:175-1518(-)	CD	8.77822	1.85608e-08	7.94814e-07
WPW_Inoculation_Trinity_BBMerged_31May2016_TRINITY_DN123826_c1_g7_i1:3-422(-)	CD	8.77451	5.22096e-12	1.94335e-09
WPW_Inoculation_Trinity_BBMerged_31May2016_TRINITY_DN113225_c1_g1_i1:548-1834(+)	CD	8.77285	4.01074e-10	4.08579e-08
WPW_Inoculation_Trinity_BBMerged_31May2016_TRINITY_DN122937_c3_g1_i8:489-1061(-)	CD	8.76582	1.28261e-08	5.85187e-07
WPW_Inoculation_Trinity_BBMerged_31May2016_TRINITY_DN45848_c0_g2_i1:161-958(+)	CD	8.75747	1.24513e-13	2.09566e-10
WPW_Inoculation_Trinity_BBMerged_31May2016_TRINITY_DN121937_c0_g1_i1:928-2127(+)	CD	8.75662	9.16496e-14	1.82924e-10
WPW_Inoculation_Trinity_BBMerged_31May2016_TRINITY_DN114031_c0_g2_i1:257-1741(-)	CD	8.75385	1.66827e-08	7.29722e-07
WPW_Inoculation_Trinity_BBMerged_31May2016_TRINITY_DN120468_c3_g6_i7:3-404(-)	CD	8.75067	0.000475054	0.0044897
WPW_Inoculation_Trinity_BBMerged_31May2016_TRINITY_DN118484_c3_g3_i6:467-1279(-)	CD	8.74704	7.80865e-08	2.53591e-06
WPW_Inoculation_Trinity_BBMerged_31May2016_TRINITY_DN116975_c0_g1_i2:216-2558(+)	CD	8.7421	5.79023e-09	3.08316e-07
WPW_Inoculation_Trinity_BBMerged_31May2016_TRINITY_DN65500_c0_g1_i1:1-822(+)	CD	8.74006	1.67061e-12	9.79863e-10
WPW_Inoculation_Trinity_BBMerged_31May2016_TRINITY_DN123936_c5_g5_i7:2-1123(+)	CD	8.73117	1.05533e-08	5.04373e-07
WPW_Inoculation_Trinity_BBMerged_31May2016_TRINITY_DN36830_c0_g2_i1:3-617(-)	CD	8.73105	7.10465e-11	1.201e-08
WPW_Inoculation_Trinity_BBMerged_31May2016_TRINITY_DN120367_c3_g1_i1:589-1245(-)	CD	8.72556	0.000247967	0.00258039
WPW_Inoculation_Trinity_BBMerged_31May2016_TRINITY_DN115707_c0_g1_i5:455-1303(-)	CD	8.71181	7.0063e-06	0.000117564
WPW_Inoculation_Trinity_BBMerged_31May2016_TRINITY_DN47964_c0_g1_i1:123-2339(-)	CD	8.70688	4.76463e-06	8.40672e-05
WPW_Inoculation_Trinity_BBMerged_31May2016_TRINITY_DN49388_c0_g3_i1:294-1364(+)	CD	8.69232	5.66196e-10	5.30702e-08
WPW_Inoculation_Trinity_BBMerged_31May2016_TRINITY_DN123784_c0_g1_i3:252-1178(-)	CD	8.67519	2.79936e-11	6.19235e-09
WPW_Inoculation_Trinity_BBMerged_31May2016_TRINITY_DN123989_c0_g8_i5:1-936(+)	CD	8.67302	4.47742e-09	2.51659e-07
WPW_Inoculation_Trinity_BBMerged_31May2016_TRINITY_DN121851_c6_g5_i1:2-319(+)	CD	8.65822	4.49162e-06	7.99058e-05
WPW_Inoculation_Trinity_BBMerged_31May2016_TRINITY_DN77404_c0_g1_i1:202-1467(-)	CD	8.65518	1.13984e-07	3.46618e-06
WPW_Inoculation_Trinity_BBMerged_31May2016_TRINITY_DN123342_c0_g2_i4:470-1279(-)	CD	8.65486	1.55357e-12	9.39689e-10
WPW_Inoculation_Trinity_BBMerged_31May2016_TRINITY_DN120352_c3_g1_i1:126-686(-)	CD	8.65146	1.037e-06	2.23639e-05
WPW_Inoculation_Trinity_BBMerged_31May2016_TRINITY_DN123450_c2_g1_i6:287-1909(-)	CD	8.64197	2.189e-07	5.99222e-06
WPW_Inoculation_Trinity_BBMerged_31May2016_TRINITY_DN124388_c0_g2_i9:2-715(+)	CD	8.63953	1.34938e-10	1.83284e-08
WPW_Inoculation_Trinity_BBMerged_31May2016_TRINITY_DN106858_c0_g1_i2:313-783(+)	CD	8.61467	4.08775e-10	4.14244e-08
WPW_Inoculation_Trinity_BBMerged_31May2016_TRINITY_DN117819_c5_g1_i5:420-2474(+)	CD	8.60478	6.44718e-09	3.38639e-07
WPW_Inoculation_Trinity_BBMerged_31May2016_TRINITY_DN111629_c0_g2_i1:374-961(+)	CD	8.58871	5.33586e-06	9.2876e-05
WPW_Inoculation_Trinity_BBMerged_31May2016_TRINITY_DN106858_c0_g1_i3:1-585(+)	CD	8.5679	4.65522e-11	8.88084e-09
WPW_Inoculation_Trinity_BBMerged_31May2016_TRINITY_DN124140_c2_g1_i1:3-884(-)	CD	8.55831	2.98005e-10	3.2836e-08
WPW_Inoculation_Trinity_BBMerged_31May2016_TRINITY_DN100114_c0_g1_i4:260-1768(-)	CD	8.54221	1.09856e-11	3.29661e-09
WPW_Inoculation_Trinity_BBMerged_31May2016_TRINITY_DN88874_c0_g1_i2:2-859(+)	CD	8.5196	8.77716e-07	1.94267e-05
WPW_Inoculation_Trinity_BBMerged_31May2016_TRINITY_DN122007_c0_g1_i6:353-3142(+)	CD	8.51204	2.91136e-13	3.22005e-10
WPW_Inoculation_Trinity_BBMerged_31May2016_TRINITY_DN124208_c0_g1_i18:132-1028(-)	CD	8.50802	8.95008e-09	4.44517e-07
WPW_Inoculation_Trinity_BBMerged_31May2016_TRINITY_DN114369_c2_g2_i2:2-640(+)	CD	8.50683	3.22227e-11	6.79041e-09
WPW_Inoculation_Trinity_BBMerged_31May2016_TRINITY_DN119765_c1_g1_i12:450-1124(-)	CD	8.50613	1.73325e-08	7.54734e-07
WPW_Inoculation_Trinity_BBMerged_31May2016_TRINITY_DN108773_c2_g7_i1:1-315(+)	CD	8.50492	9.76066e-06	0.000155599
WPW_Inoculation_Trinity_BBMerged_31May2016_TRINITY_DN115934_c0_g1_i2:206-2017(+)	CD	8.50138	7.47037e-10	6.38378e-08
WPW_Inoculation_Trinity_BBMerged_31May2016_TRINITY_DN124259_c4_g5_i1:1-465(-)	CD	8.48423	1.13231e-08	5.32322e-07
WPW_Inoculation_Trinity_BBMerged_31May2016_TRINITY_DN122500_c1_g1_i3:625-2175(-)	CD	8.47692	4.62821e-09	2.55218e-07
WPW_Inoculation_Trinity_BBMerged_31May2016_TRINITY_DN118912_c0_g1_i2:339-3980(+)	CD	8.46345	1.0281e-07	3.16617e-06
WPW_Inoculation_Trinity_BBMerged_31May2016_TRINITY_DN51660_c0_g1_i1:190-666(+)	CD	8.45087	0.000124068	0.0014239
WPW_Inoculation_Trinity_BBMerged_31May2016_TRINITY_DN90412_c0_g1_i1:227-589(+)	CD	8.44898	2.45759e-06	4.74425e-05
WPW_Inoculation_Trinity_BBMerged_31May2016_TRINITY_DN68840_c0_g1_i1:223-1611(+)	CD	8.4487	1.58022e-09	1.1434e-07
WPW_Inoculation_Trinity_BBMerged_31May2016_TRINITY_DN111877_c1_g4_i2:2-340(-)	CD	8.43298	6.00356e-07	1.41537e-05
WPW_Inoculation_Trinity_BBMerged_31May2016_TRINITY_DN120769_c1_g2_i1:149-676(+)	CD	8.43248	0.000251945	0.00261406
WPW_Inoculation_Trinity_BBMerged_31May2016_TRINITY_DN123946_c1_g2_i4:537-2165(-)	CD	8.42516	2.5774e-12	1.29301e-09
WPW_Inoculation_Trinity_BBMerged_31May2016_TRINITY_DN117942_c0_g9_i1:3-446(+)	CD	8.41999	4.18247e-09	2.39508e-07
WPW_Inoculation_Trinity_BBMerged_31May2016_TRINITY_DN117765_c0_g1_i2:2003-4288(+)	CD	8.41334	5.65146e-09	3.01757e-07
WPW_Inoculation_Trinity_BBMerged_31May2016_TRINITY_DN123245_c3_g10_i1:3-371(-)	CD	8.40845	9.8092e-08	3.04999e-06
WPW_Inoculation_Trinity_BBMerged_31May2016_TRINITY_DN123119_c1_g1_i5:3-2213(-)	CD	8.40507	7.20696e-12	2.38452e-09
WPW_Inoculation_Trinity_BBMerged_31May2016_TRINITY_DN72516_c0_g1_i1:244-609(-)	CD	8.40038	4.54029e-08	1.61395e-06
WPW_Inoculation_Trinity_BBMerged_31May2016_TRINITY_DN111186_c0_g1_i12:329-1621(+)	CD	8.39753	1.01879e-09	8.09824e-08
WPW_Inoculation_Trinity_BBMerged_31May2016_TRINITY_DN123586_c1_g1_i6:1112-2458(+)	CD	8.39718	6.1329e-10	5.62585e-08
WPW_Inoculation_Trinity_BBMerged_31May2016_TRINITY_DN123807_c0_g1_i1:262-795(-)	CD	8.38325	0.000134536	0.00152638
WPW_Inoculation_Trinity_BBMerged_31May2016_TRINITY_DN76494_c0_g1_i1:213-2360(+)	CD	8.37834	1.07443e-08	5.10961e-07
WPW_Inoculation_Trinity_BBMerged_31May2016_TRINITY_DN113233_c0_g1_i5:393-1892(-)	CD	8.37773	6.82275e-10	6.05769e-08
WPW_Inoculation_Trinity_BBMerged_31May2016_TRINITY_DN121346_c0_g1_i2:171-6308(+)	CD	8.37573	9.40773e-07	2.06102e-05
WPW_Inoculation_Trinity_BBMerged_31May2016_TRINITY_DN122255_c0_g1_i4:256-1875(+)	CD	8.37271	3.98354e-11	7.9488e-09
WPW_Inoculation_Trinity_BBMerged_31May2016_TRINITY_DN120531_c2_g2_i3:682-1245(+)	CD	8.36596	7.74839e-10	6.54908e-08
WPW_Inoculation_Trinity_BBMerged_31May2016_TRINITY_DN123861_c0_g1_i1:1-1170(+)	CD	8.36283	5.6989e-13	4.55117e-10
WPW_Inoculation_Trinity_BBMerged_31May2016_TRINITY_DN109461_c0_g1_i5:370-1245(+)	CD	8.35661	8.83727e-08	2.8064e-06
WPW_Inoculation_Trinity_BBMerged_31May2016_TRINITY_DN122933_c2_g1_i1:69-2390(+)	CD	8.34455	4.12313e-10	4.15961e-08
WPW_Inoculation_Trinity_BBMerged_31May2016_TRINITY_DN157882_c0_g1_i1:266-1369(+)	CD	8.32832	1.93957e-06	3.85831e-05
WPW_Inoculation_Trinity_BBMerged_31May2016_TRINITY_DN119636_c0_g1_i3:160-720(-)	CD	8.31668	3.77723e-11	7.61564e-09
WPW_Inoculation_Trinity_BBMerged_31May2016_TRINITY_DN122937_c3_g1_i2:388-960(-)	CD	8.31483	1.92263e-10	2.32627e-08
WPW_Inoculation_Trinity_BBMerged_31May2016_TRINITY_DN106651_c0_g1_i5:2-559(+)	CD	8.31016	9.45074e-14	1.82924e-10
WPW_Inoculation_Trinity_BBMerged_31May2016_TRINITY_DN122588_c1_g1_i1:3-2432(+)	CD	8.30979	1.73448e-06	3.50252e-05
WPW_Inoculation_Trinity_BBMerged_31May2016_TRINITY_DN118638_c0_g1_i7:1-1008(-)	CD	8.30853	3.10359e-07	8.0633e-06
WPW_Inoculation_Trinity_BBMerged_31May2016_TRINITY_DN119579_c1_g1_i1:350-1618(-)	CD	8.29917	3.50842e-08	1.32373e-06
WPW_Inoculation_Trinity_BBMerged_31May2016_TRINITY_DN120382_c1_g4_i2:3-488(+)	CD	8.29598	5.46777e-09	2.93162e-07
WPW_Inoculation_Trinity_BBMerged_31May2016_TRINITY_DN108111_c1_g1_i1:1-420(-)	CD	8.28555	1.42019e-08	6.40755e-07
WPW_Inoculation_Trinity_BBMerged_31May2016_TRINITY_DN114957_c0_g4_i4:2-418(+)	CD	8.28326	4.75441e-12	1.84048e-09
WPW_Inoculation_Trinity_BBMerged_31May2016_TRINITY_DN90414_c1_g3_i1:1-309(-)	CD	8.27775	1.96197e-05	0.000285097
WPW_Inoculation_Trinity_BBMerged_31May2016_TRINITY_DN120141_c0_g2_i3:267-1109(-)	CD	8.27657	2.56951e-09	1.64956e-07
WPW_Inoculation_Trinity_BBMerged_31May2016_TRINITY_DN77895_c0_g1_i1:441-863(-)	CD	8.25855	5.50174e-13	4.55117e-10
WPW_Inoculation_Trinity_BBMerged_31May2016_TRINITY_DN123930_c6_g3_i1:1-330(-)	CD	8.25135	5.98716e-09	3.17907e-07
WPW_Inoculation_Trinity_BBMerged_31May2016_TRINITY_DN120729_c2_g3_i1:321-1565(+)	CD	8.25119	9.83148e-06	0.000156556
WPW_Inoculation_Trinity_BBMerged_31May2016_TRINITY_DN123458_c0_g10_i1:1-339(+)	CD	8.2476	3.62039e-10	3.77759e-08
WPW_Inoculation_Trinity_BBMerged_31May2016_TRINITY_DN106601_c0_g12_i1:42-377(-)	CD	8.24554	3.81115e-10	3.94474e-08
WPW_Inoculation_Trinity_BBMerged_31May2016_TRINITY_DN87478_c0_g1_i2:2-841(+)	CD	8.24335	5.9552e-11	1.04313e-08
WPW_Inoculation_Trinity_BBMerged_31May2016_TRINITY_DN116399_c0_g1_i1:921-2822(+)	CD	8.24045	3.85791e-12	1.58876e-09
WPW_Inoculation_Trinity_BBMerged_31May2016_TRINITY_DN122824_c0_g8_i1:3-413(+)	CD	8.23969	1.83275e-10	2.28626e-08
WPW_Inoculation_Trinity_BBMerged_31May2016_TRINITY_DN113742_c0_g1_i1:429-1139(-)	CD	8.23532	9.23776e-13	6.87698e-10
WPW_Inoculation_Trinity_BBMerged_31May2016_TRINITY_DN119435_c2_g7_i4:2-928(+)	CD	8.22065	1.62332e-12	9.66773e-10
WPW_Inoculation_Trinity_BBMerged_31May2016_TRINITY_DN116813_c2_g2_i3:164-1087(-)	CD	8.21847	0.000113567	0.0013206
WPW_Inoculation_Trinity_BBMerged_31May2016_TRINITY_DN96571_c0_g1_i2:171-746(+)	CD	8.21472	2.57661e-10	2.9095e-08
WPW_Inoculation_Trinity_BBMerged_31May2016_TRINITY_DN123615_c1_g5_i1:2-400(-)	CD	8.20959	4.73894e-05	0.00061581
WPW_Inoculation_Trinity_BBMerged_31May2016_TRINITY_DN122598_c3_g1_i4:303-683(+)	CD	8.20896	2.36143e-07	6.40598e-06
WPW_Inoculation_Trinity_BBMerged_31May2016_TRINITY_DN74675_c0_g2_i1:263-1147(-)	CD	8.20141	8.45538e-13	6.54632e-10
WPW_Inoculation_Trinity_BBMerged_31May2016_TRINITY_DN113215_c2_g9_i1:1-312(+)	CD	8.18631	5.32552e-06	9.27379e-05
WPW_Inoculation_Trinity_BBMerged_31May2016_TRINITY_DN65500_c0_g2_i1:1-822(+)	CD	8.1793	3.17266e-10	3.43527e-08
WPW_Inoculation_Trinity_BBMerged_31May2016_TRINITY_DN123245_c3_g9_i2:59-520(-)	CD	8.17687	3.612e-08	1.35096e-06
WPW_Inoculation_Trinity_BBMerged_31May2016_TRINITY_DN122747_c9_g18_i2:1-327(-)	CD	8.17331	1.54472e-09	1.12191e-07
WPW_Inoculation_Trinity_BBMerged_31May2016_TRINITY_DN123381_c1_g1_i1:285-1802(-)	CD	8.17192	6.51437e-05	0.000812245
WPW_Inoculation_Trinity_BBMerged_31May2016_TRINITY_DN116033_c2_g2_i2:167-2995(+)	CD	8.16903	1.1052e-12	7.63991e-10
WPW_Inoculation_Trinity_BBMerged_31May2016_TRINITY_DN115841_c0_g2_i1:1-435(-)	CD	8.15652	1.99813e-08	8.42589e-07
WPW_Inoculation_Trinity_BBMerged_31May2016_TRINITY_DN123210_c0_g2_i2:280-1023(+)	CD	8.14746	1.49634e-09	1.09706e-07
WPW_Inoculation_Trinity_BBMerged_31May2016_TRINITY_DN120541_c2_g2_i16:235-1656(+)	CD	8.14613	7.48992e-06	0.000124385
WPW_Inoculation_Trinity_BBMerged_31May2016_TRINITY_DN123706_c4_g3_i1:77-826(-)	CD	8.1378	1.14272e-06	2.43455e-05
WPW_Inoculation_Trinity_BBMerged_31May2016_TRINITY_DN147529_c0_g1_i1:2-379(+)	CD	8.13447	3.46092e-07	8.82579e-06
WPW_Inoculation_Trinity_BBMerged_31May2016_TRINITY_DN110709_c0_g2_i1:171-518(+)	CD	8.13377	6.01056e-06	0.000102807
WPW_Inoculation_Trinity_BBMerged_31May2016_TRINITY_DN123633_c1_g1_i1:114-791(-)	CD	8.12275	9.52106e-13	6.88884e-10
WPW_Inoculation_Trinity_BBMerged_31May2016_TRINITY_DN50355_c0_g1_i1:681-1553(-)	CD	8.12125	7.57284e-06	0.000125386
WPW_Inoculation_Trinity_BBMerged_31May2016_TRINITY_DN120195_c0_g7_i5:341-730(+)	CD	8.1109	7.56205e-10	6.43373e-08
WPW_Inoculation_Trinity_BBMerged_31May2016_TRINITY_DN124259_c4_g24_i1:1-300(-)	CD	8.11027	3.19777e-08	1.24161e-06
WPW_Inoculation_Trinity_BBMerged_31May2016_TRINITY_DN119675_c2_g1_i10:1106-2470(+)	CD	8.10663	3.47609e-08	1.31906e-06
WPW_Inoculation_Trinity_BBMerged_31May2016_TRINITY_DN122007_c0_g1_i4:219-2738(+)	CD	8.10481	1.4856e-10	1.9561e-08
WPW_Inoculation_Trinity_BBMerged_31May2016_TRINITY_DN123978_c1_g1_i10:1584-2888(-)	CD	8.10121	3.47877e-09	2.0814e-07
WPW_Inoculation_Trinity_BBMerged_31May2016_TRINITY_DN122704_c1_g1_i2:3-377(-)	CD	8.0914	2.49392e-10	2.84785e-08
WPW_Inoculation_Trinity_BBMerged_31May2016_TRINITY_DN121982_c0_g2_i3:305-1792(-)	CD	8.08177	0.000242734	0.0025341
WPW_Inoculation_Trinity_BBMerged_31May2016_TRINITY_DN38165_c0_g1_i1:457-2376(-)	CD	8.0795	1.08242e-08	5.13732e-07
WPW_Inoculation_Trinity_BBMerged_31May2016_TRINITY_DN121955_c4_g4_i3:468-1652(-)	CD	8.07329	2.68846e-13	3.15201e-10
WPW_Inoculation_Trinity_BBMerged_31May2016_TRINITY_DN123784_c0_g1_i7:252-1943(-)	CD	8.06161	2.01838e-06	3.99864e-05
WPW_Inoculation_Trinity_BBMerged_31May2016_TRINITY_DN124319_c1_g1_i2:1463-3031(+)	CD	8.05793	1.58408e-11	4.06101e-09
WPW_Inoculation_Trinity_BBMerged_31May2016_TRINITY_DN119997_c0_g1_i1:338-943(+)	CD	8.05309	2.29422e-06	4.46289e-05
WPW_Inoculation_Trinity_BBMerged_31May2016_TRINITY_DN124388_c0_g5_i3:3-1898(+)	CD	8.05294	1.07237e-09	8.40335e-08
WPW_Inoculation_Trinity_BBMerged_31May2016_TRINITY_DN122347_c2_g7_i8:1-624(+)	CD	8.04829	7.58411e-12	2.44657e-09
WPW_Inoculation_Trinity_BBMerged_31May2016_TRINITY_DN91821_c0_g1_i1:122-550(+)	CD	8.01686	9.08007e-06	0.000146397
WPW_Inoculation_Trinity_BBMerged_31May2016_TRINITY_DN118366_c0_g2_i1:3-1448(+)	CD	8.01667	7.58156e-12	2.44657e-09
WPW_Inoculation_Trinity_BBMerged_31May2016_TRINITY_DN123595_c2_g1_i1:1204-6585(-)	CD	8.01159	1.56098e-08	6.94545e-07
WPW_Inoculation_Trinity_BBMerged_31May2016_TRINITY_DN121781_c0_g2_i6:427-2379(-)	CD	8.0106	2.53322e-06	4.86425e-05
WPW_Inoculation_Trinity_BBMerged_31May2016_TRINITY_DN119765_c1_g1_i10:326-1276(-)	CD	8.00725	4.69087e-08	1.65532e-06
WPW_Inoculation_Trinity_BBMerged_31May2016_TRINITY_DN124392_c4_g7_i1:77-1186(-)	CD	8.00413	4.37494e-08	1.5725e-06
WPW_Inoculation_Trinity_BBMerged_31May2016_TRINITY_DN118546_c1_g2_i6:428-1381(-)	CD	7.99373	4.17867e-09	2.39508e-07
WPW_Inoculation_Trinity_BBMerged_31May2016_TRINITY_DN122490_c0_g1_i3:248-2935(+)	CD	7.98271	3.87046e-09	2.25932e-07
WPW_Inoculation_Trinity_BBMerged_31May2016_TRINITY_DN76821_c0_g2_i1:1-525(+)	CD	7.97221	4.30266e-09	2.44223e-07
WPW_Inoculation_Trinity_BBMerged_31May2016_TRINITY_DN115562_c0_g1_i2:39-1481(-)	CD	7.96267	3.41786e-08	1.3047e-06
WPW_Inoculation_Trinity_BBMerged_31May2016_TRINITY_DN49388_c0_g2_i1:294-1364(+)	CD	7.96182	1.71042e-08	7.4591e-07
WPW_Inoculation_Trinity_BBMerged_31May2016_TRINITY_DN123332_c7_g1_i4:1-840(-)	CD	7.95381	2.03097e-09	1.36889e-07
WPW_Inoculation_Trinity_BBMerged_31May2016_TRINITY_DN123532_c7_g1_i2:187-1470(+)	CD	7.95222	5.76424e-06	9.9173e-05
WPW_Inoculation_Trinity_BBMerged_31May2016_TRINITY_DN123460_c1_g6_i6:2-1015(+)	CD	7.95091	8.27851e-11	1.32975e-08
WPW_Inoculation_Trinity_BBMerged_31May2016_TRINITY_DN124321_c5_g1_i2:183-1178(-)	CD	7.94694	1.06839e-05	0.000168124
WPW_Inoculation_Trinity_BBMerged_31May2016_TRINITY_DN118435_c0_g1_i1:606-1268(+)	CD	7.9378	2.96991e-08	1.16985e-06
WPW_Inoculation_Trinity_BBMerged_31May2016_TRINITY_DN123006_c0_g1_i2:426-2522(-)	CD	7.93545	9.26887e-08	2.90767e-06
WPW_Inoculation_Trinity_BBMerged_31May2016_TRINITY_DN121351_c6_g2_i3:36-752(+)	CD	7.93015	2.20573e-06	4.31243e-05
WPW_Inoculation_Trinity_BBMerged_31May2016_TRINITY_DN113028_c0_g3_i2:3-1877(+)	CD	7.92673	5.47931e-11	9.9582e-09
WPW_Inoculation_Trinity_BBMerged_31May2016_TRINITY_DN117476_c5_g1_i3:2-763(+)	CD	7.91472	4.91907e-09	2.682e-07
WPW_Inoculation_Trinity_BBMerged_31May2016_TRINITY_DN85400_c0_g2_i1:347-823(-)	CD	7.91213	1.30602e-11	3.70666e-09
WPW_Inoculation_Trinity_BBMerged_31May2016_TRINITY_DN124131_c1_g1_i2:129-3089(+)	CD	7.90417	4.20671e-09	2.40186e-07
WPW_Inoculation_Trinity_BBMerged_31May2016_TRINITY_DN38250_c0_g4_i1:1-369(+)	CD	7.90323	0.00171143	0.013245
WPW_Inoculation_Trinity_BBMerged_31May2016_TRINITY_DN82423_c0_g3_i1:286-963(-)	CD	7.89748	0.000186928	0.00202467
WPW_Inoculation_Trinity_BBMerged_31May2016_TRINITY_DN116288_c0_g2_i1:68-952(-)	CD	7.89679	4.98428e-05	0.000643584
WPW_Inoculation_Trinity_BBMerged_31May2016_TRINITY_DN123315_c2_g2_i7:2-442(+)	CD	7.88121	3.45878e-12	1.50442e-09
WPW_Inoculation_Trinity_BBMerged_31May2016_TRINITY_DN58728_c0_g3_i1:2-1234(+)	CD	7.87965	7.25494e-10	6.26888e-08
WPW_Inoculation_Trinity_BBMerged_31May2016_TRINITY_DN124410_c5_g2_i19:2-661(+)	CD	7.87704	1.45225e-09	1.07491e-07
WPW_Inoculation_Trinity_BBMerged_31May2016_TRINITY_DN121988_c2_g1_i5:2-1393(+)	CD	7.87431	0.000118128	0.0013641
WPW_Inoculation_Trinity_BBMerged_31May2016_TRINITY_DN121576_c0_g1_i6:338-1540(-)	CD	7.85492	0.000947958	0.00803336
WPW_Inoculation_Trinity_BBMerged_31May2016_TRINITY_DN124045_c5_g11_i10:2-457(+)	CD	7.8482	3.4657e-07	8.83218e-06
WPW_Inoculation_Trinity_BBMerged_31May2016_TRINITY_DN92826_c0_g1_i2:242-652(-)	CD	7.84697	2.88509e-05	0.000400447
WPW_Inoculation_Trinity_BBMerged_31May2016_TRINITY_DN122034_c1_g7_i3:1-354(-)	CD	7.84019	5.58232e-07	1.32819e-05
WPW_Inoculation_Trinity_BBMerged_31May2016_TRINITY_DN121533_c3_g1_i2:138-1892(+)	CD	7.82076	1.0517e-08	5.04373e-07
WPW_Inoculation_Trinity_BBMerged_31May2016_TRINITY_DN120652_c4_g1_i1:2-901(+)	CD	7.81783	2.7436e-11	6.10387e-09
WPW_Inoculation_Trinity_BBMerged_31May2016_TRINITY_DN122816_c1_g2_i5:27-617(-)	CD	7.81685	4.91634e-09	2.682e-07
WPW_Inoculation_Trinity_BBMerged_31May2016_TRINITY_DN123936_c5_g5_i6:1-549(+)	CD	7.80828	1.06702e-08	5.08688e-07
WPW_Inoculation_Trinity_BBMerged_31May2016_TRINITY_DN114753_c1_g3_i1:2-898(+)	CD	7.80095	9.82809e-09	4.80373e-07
WPW_Inoculation_Trinity_BBMerged_31May2016_TRINITY_DN112102_c0_g2_i1:3-470(-)	CD	7.79557	1.52661e-10	1.99651e-08
WPW_Inoculation_Trinity_BBMerged_31May2016_TRINITY_DN119566_c6_g1_i2:217-735(-)	CD	7.78198	0.000181336	0.00197072
WPW_Inoculation_Trinity_BBMerged_31May2016_TRINITY_DN112907_c0_g2_i1:307-930(+)	CD	7.78127	6.918e-07	1.59031e-05
WPW_Inoculation_Trinity_BBMerged_31May2016_TRINITY_DN120576_c0_g1_i2:261-1139(+)	CD	7.77821	2.6571e-05	0.000372677
WPW_Inoculation_Trinity_BBMerged_31May2016_TRINITY_DN123227_c0_g1_i2:2320-3957(-)	CD	7.77234	6.59157e-06	0.000111419
WPW_Inoculation_Trinity_BBMerged_31May2016_TRINITY_DN110975_c1_g2_i11:1-645(+)	CD	7.76797	3.61586e-10	3.77759e-08
WPW_Inoculation_Trinity_BBMerged_31May2016_TRINITY_DN92427_c1_g1_i1:190-888(-)	CD	7.7667	1.20215e-08	5.5866e-07
WPW_Inoculation_Trinity_BBMerged_31May2016_TRINITY_DN121248_c0_g1_i2:145-1860(+)	CD	7.74845	1.40846e-07	4.13973e-06
WPW_Inoculation_Trinity_BBMerged_31May2016_TRINITY_DN118895_c0_g1_i1:2-328(-)	CD	7.74628	7.60917e-10	6.45962e-08
WPW_Inoculation_Trinity_BBMerged_31May2016_TRINITY_DN122746_c0_g1_i3:374-2299(+)	CD	7.73999	1.00603e-07	3.10811e-06
WPW_Inoculation_Trinity_BBMerged_31May2016_TRINITY_DN122034_c1_g11_i6:3-380(-)	CD	7.73102	4.01674e-07	9.9483e-06
WPW_Inoculation_Trinity_BBMerged_31May2016_TRINITY_DN103024_c0_g1_i2:2-1243(+)	CD	7.73062	0.000338038	0.00336181
WPW_Inoculation_Trinity_BBMerged_31May2016_TRINITY_DN123378_c0_g1_i1:2928-4898(+)	CD	7.72535	8.82151e-12	2.75457e-09
WPW_Inoculation_Trinity_BBMerged_31May2016_TRINITY_DN80126_c0_g4_i1:140-772(-)	CD	7.72365	7.51499e-08	2.46327e-06
WPW_Inoculation_Trinity_BBMerged_31May2016_TRINITY_DN118778_c2_g1_i2:412-2472(-)	CD	7.72246	5.86994e-06	0.000100545
WPW_Inoculation_Trinity_BBMerged_31May2016_TRINITY_DN109461_c0_g1_i4:370-1260(+)	CD	7.712	1.28205e-07	3.82654e-06
WPW_Inoculation_Trinity_BBMerged_31May2016_TRINITY_DN122549_c5_g2_i10:1-1596(-)	CD	7.71173	1.00576e-09	8.02762e-08
WPW_Inoculation_Trinity_BBMerged_31May2016_TRINITY_DN118522_c0_g4_i1:241-702(-)	CD	7.70482	1.14999e-07	3.48779e-06
WPW_Inoculation_Trinity_BBMerged_31May2016_TRINITY_DN123875_c3_g2_i3:339-1763(-)	CD	7.69968	1.82601e-06	3.65496e-05
WPW_Inoculation_Trinity_BBMerged_31May2016_TRINITY_DN117505_c0_g1_i2:130-660(+)	CD	7.69798	9.76419e-09	4.78457e-07
WPW_Inoculation_Trinity_BBMerged_31May2016_TRINITY_DN118921_c6_g2_i1:1-336(+)	CD	7.69205	7.38455e-09	3.80644e-07
WPW_Inoculation_Trinity_BBMerged_31May2016_TRINITY_DN123227_c0_g1_i4:1071-2981(-)	CD	7.67849	2.68745e-07	7.13539e-06
WPW_Inoculation_Trinity_BBMerged_31May2016_TRINITY_DN124239_c1_g2_i6:517-2658(+)	CD	7.6782	1.86551e-09	1.29187e-07
WPW_Inoculation_Trinity_BBMerged_31May2016_TRINITY_DN118891_c1_g6_i2:2-364(-)	CD	7.67732	2.116e-08	8.82626e-07
WPW_Inoculation_Trinity_BBMerged_31May2016_TRINITY_DN113696_c0_g3_i1:1-363(-)	CD	7.67514	1.01758e-06	2.2031e-05
WPW_Inoculation_Trinity_BBMerged_31May2016_TRINITY_DN116286_c1_g1_i3:32-538(+)	CD	7.66938	8.88463e-06	0.000143664
WPW_Inoculation_Trinity_BBMerged_31May2016_TRINITY_DN104203_c0_g1_i1:338-1702(-)	CD	7.66841	2.04038e-07	5.64582e-06
WPW_Inoculation_Trinity_BBMerged_31May2016_TRINITY_DN107315_c0_g3_i1:2-364(+)	CD	7.66766	3.74849e-11	7.59727e-09
WPW_Inoculation_Trinity_BBMerged_31May2016_TRINITY_DN124338_c2_g4_i7:495-1397(-)	CD	7.66132	1.63221e-07	4.67297e-06
WPW_Inoculation_Trinity_BBMerged_31May2016_TRINITY_DN119253_c7_g3_i5:504-1706(-)	CD	7.644	2.2366e-11	5.30803e-09
WPW_Inoculation_Trinity_BBMerged_31May2016_TRINITY_DN123706_c4_g3_i4:1-429(+)	CD	7.64062	2.01949e-06	3.9988e-05
WPW_Inoculation_Trinity_BBMerged_31May2016_TRINITY_DN121123_c4_g6_i2:2-385(+)	CD	7.63541	3.98063e-08	1.45922e-06
WPW_Inoculation_Trinity_BBMerged_31May2016_TRINITY_DN122544_c0_g1_i4:1-1488(+)	CD	7.63126	5.23273e-10	5.02641e-08
WPW_Inoculation_Trinity_BBMerged_31May2016_TRINITY_DN124220_c1_g2_i1:409-1566(-)	CD	7.62763	5.3713e-08	1.8565e-06
WPW_Inoculation_Trinity_BBMerged_31May2016_TRINITY_DN124307_c3_g2_i5:1-459(+)	CD	7.62645	4.0768e-07	1.00841e-05
WPW_Inoculation_Trinity_BBMerged_31May2016_TRINITY_DN121004_c2_g1_i1:1-417(+)	CD	7.62061	8.12002e-10	6.78363e-08
WPW_Inoculation_Trinity_BBMerged_31May2016_TRINITY_DN117476_c5_g1_i5:2-838(+)	CD	7.61618	2.05879e-11	5.10882e-09
WPW_Inoculation_Trinity_BBMerged_31May2016_TRINITY_DN121503_c0_g1_i4:1379-2485(+)	CD	7.61182	4.00707e-10	4.08579e-08
WPW_Inoculation_Trinity_BBMerged_31May2016_TRINITY_DN122801_c0_g1_i4:2-772(-)	CD	7.60675	1.12789e-09	8.76738e-08
WPW_Inoculation_Trinity_BBMerged_31May2016_TRINITY_DN124098_c0_g2_i4:2-2962(+)	CD	7.5996	0.00102846	0.00860999
WPW_Inoculation_Trinity_BBMerged_31May2016_TRINITY_DN123964_c1_g3_i6:948-2396(+)	CD	7.59601	1.14572e-10	1.65122e-08
WPW_Inoculation_Trinity_BBMerged_31May2016_TRINITY_DN124392_c4_g7_i10:77-1144(-)	CD	7.59546	1.03769e-10	1.5332e-08
WPW_Inoculation_Trinity_BBMerged_31May2016_TRINITY_DN124305_c5_g9_i1:3-452(-)	CD	7.59305	3.46403e-08	1.31851e-06
WPW_Inoculation_Trinity_BBMerged_31May2016_TRINITY_DN114632_c4_g1_i1:3-749(-)	CD	7.58507	1.41649e-08	6.40192e-07
WPW_Inoculation_Trinity_BBMerged_31May2016_TRINITY_DN73903_c0_g3_i1:180-716(+)	CD	7.58364	8.78114e-11	1.37141e-08
WPW_Inoculation_Trinity_BBMerged_31May2016_TRINITY_DN92626_c1_g1_i2:1-402(-)	CD	7.58314	7.37754e-12	2.42027e-09
WPW_Inoculation_Trinity_BBMerged_31May2016_TRINITY_DN121003_c5_g4_i5:1-795(+)	CD	7.5732	3.01449e-08	1.18114e-06
WPW_Inoculation_Trinity_BBMerged_31May2016_TRINITY_DN118980_c0_g1_i2:265-840(+)	CD	7.56959	1.20632e-08	5.59925e-07
WPW_Inoculation_Trinity_BBMerged_31May2016_TRINITY_DN86112_c0_g1_i1:2-343(-)	CD	7.56205	3.97123e-08	1.45716e-06
WPW_Inoculation_Trinity_BBMerged_31May2016_TRINITY_DN123978_c1_g1_i2:1608-2396(-)	CD	7.55215	4.11186e-09	2.3722e-07
WPW_Inoculation_Trinity_BBMerged_31May2016_TRINITY_DN123903_c1_g1_i4:160-3129(+)	CD	7.54651	5.04677e-06	8.83606e-05
WPW_Inoculation_Trinity_BBMerged_31May2016_TRINITY_DN124308_c0_g1_i20:185-2989(-)	CD	7.53087	1.28647e-05	0.0001977
WPW_Inoculation_Trinity_BBMerged_31May2016_TRINITY_DN119138_c1_g5_i1:2-319(+)	CD	7.52743	0.000179158	0.00195088
WPW_Inoculation_Trinity_BBMerged_31May2016_TRINITY_DN104454_c0_g2_i2:22-1491(-)	CD	7.51916	4.40619e-08	1.57642e-06
WPW_Inoculation_Trinity_BBMerged_31May2016_TRINITY_DN124306_c4_g9_i2:45-740(+)	CD	7.51569	4.07233e-08	1.48581e-06
WPW_Inoculation_Trinity_BBMerged_31May2016_TRINITY_DN122758_c0_g1_i3:2-913(-)	CD	7.51245	1.76475e-09	1.24663e-07
WPW_Inoculation_Trinity_BBMerged_31May2016_TRINITY_DN123402_c0_g2_i3:784-1089(+)	CD	7.50676	1.01485e-09	8.0835e-08
WPW_Inoculation_Trinity_BBMerged_31May2016_TRINITY_DN104805_c0_g1_i1:2-322(+)	CD	7.49881	4.32521e-09	2.45144e-07
WPW_Inoculation_Trinity_BBMerged_31May2016_TRINITY_DN119406_c6_g2_i3:3-1742(+)	CD	7.49819	1.86205e-07	5.25504e-06
WPW_Inoculation_Trinity_BBMerged_31May2016_TRINITY_DN123400_c3_g2_i4:1-501(-)	CD	7.49632	1.61272e-06	3.28753e-05
WPW_Inoculation_Trinity_BBMerged_31May2016_TRINITY_DN114139_c4_g5_i1:182-484(+)	CD	7.49118	0.00340163	0.0232742
WPW_Inoculation_Trinity_BBMerged_31May2016_TRINITY_DN122467_c5_g1_i3:3-542(+)	CD	7.48263	6.4137e-12	2.19717e-09
WPW_Inoculation_Trinity_BBMerged_31May2016_TRINITY_DN119406_c6_g2_i4:3-1463(+)	CD	7.48057	4.61778e-07	1.12498e-05
WPW_Inoculation_Trinity_BBMerged_31May2016_TRINITY_DN121186_c0_g1_i4:1308-2291(-)	CD	7.47286	3.17451e-08	1.23755e-06
WPW_Inoculation_Trinity_BBMerged_31May2016_TRINITY_DN123159_c7_g1_i4:3-1148(-)	CD	7.46417	9.7634e-06	0.000155599
WPW_Inoculation_Trinity_BBMerged_31May2016_TRINITY_DN104805_c0_g2_i1:2-352(+)	CD	7.46097	6.19639e-08	2.08763e-06
WPW_Inoculation_Trinity_BBMerged_31May2016_TRINITY_DN124050_c0_g4_i2:87-2369(+)	CD	7.45733	4.86787e-09	2.66884e-07
WPW_Inoculation_Trinity_BBMerged_31May2016_TRINITY_DN121390_c0_g1_i5:275-1486(-)	CD	7.45183	7.80266e-05	0.000950138
WPW_Inoculation_Trinity_BBMerged_31May2016_TRINITY_DN89000_c2_g1_i1:535-831(+)	CD	7.45155	4.87813e-05	0.000631352
WPW_Inoculation_Trinity_BBMerged_31May2016_TRINITY_DN118099_c0_g1_i5:307-705(-)	CD	7.44963	3.04811e-09	1.8819e-07
WPW_Inoculation_Trinity_BBMerged_31May2016_TRINITY_DN92221_c1_g1_i1:3-464(+)	CD	7.44613	6.51456e-10	5.86477e-08
WPW_Inoculation_Trinity_BBMerged_31May2016_TRINITY_DN134047_c0_g1_i1:678-1685(-)	CD	7.4431	1.91082e-10	2.32627e-08
WPW_Inoculation_Trinity_BBMerged_31May2016_TRINITY_DN116588_c0_g1_i2:614-1537(-)	CD	7.43911	0.000108843	0.00127216
WPW_Inoculation_Trinity_BBMerged_31May2016_TRINITY_DN124065_c5_g3_i3:364-2247(-)	CD	7.43441	2.30084e-11	5.33341e-09
WPW_Inoculation_Trinity_BBMerged_31May2016_TRINITY_DN112629_c1_g1_i2:111-452(-)	CD	7.41935	2.95337e-11	6.42291e-09
WPW_Inoculation_Trinity_BBMerged_31May2016_TRINITY_DN123399_c0_g1_i3:445-3735(+)	CD	7.40821	7.24554e-10	6.26888e-08
WPW_Inoculation_Trinity_BBMerged_31May2016_TRINITY_DN152421_c0_g1_i1:3-563(+)	CD	7.39971	8.42582e-08	2.70234e-06
WPW_Inoculation_Trinity_BBMerged_31May2016_TRINITY_DN113012_c2_g1_i3:342-1316(-)	CD	7.38991	1.96444e-05	0.000285349
WPW_Inoculation_Trinity_BBMerged_31May2016_TRINITY_DN95898_c0_g5_i1:42-377(-)	CD	7.3889	7.21895e-08	2.38673e-06
WPW_Inoculation_Trinity_BBMerged_31May2016_TRINITY_DN122118_c1_g1_i1:226-1035(-)	CD	7.38881	3.61078e-05	0.000486518
WPW_Inoculation_Trinity_BBMerged_31May2016_TRINITY_DN123989_c0_g8_i6:1-1101(+)	CD	7.38612	2.76461e-07	7.32517e-06
WPW_Inoculation_Trinity_BBMerged_31May2016_TRINITY_DN122182_c1_g1_i5:108-1481(+)	CD	7.38201	7.87017e-11	1.28549e-08
WPW_Inoculation_Trinity_BBMerged_31May2016_TRINITY_DN122100_c0_g1_i1:730-2046(+)	CD	7.37936	1.33762e-10	1.8297e-08
WPW_Inoculation_Trinity_BBMerged_31May2016_TRINITY_DN123184_c2_g1_i5:183-2408(-)	CD	7.37272	6.2943e-07	1.47582e-05
WPW_Inoculation_Trinity_BBMerged_31May2016_TRINITY_DN106208_c0_g1_i1:292-813(-)	CD	7.37231	3.52897e-07	8.9639e-06
WPW_Inoculation_Trinity_BBMerged_31May2016_TRINITY_DN113012_c2_g1_i5:342-800(-)	CD	7.36795	3.37124e-08	1.29212e-06
WPW_Inoculation_Trinity_BBMerged_31May2016_TRINITY_DN121858_c4_g3_i6:3-1250(+)	CD	7.36096	3.74892e-10	3.89074e-08
WPW_Inoculation_Trinity_BBMerged_31May2016_TRINITY_DN122712_c4_g9_i2:1-612(+)	CD	7.35817	1.77853e-10	2.23534e-08
WPW_Inoculation_Trinity_BBMerged_31May2016_TRINITY_DN70621_c0_g2_i1:2-328(-)	CD	7.35218	0.000944259	0.00800903
WPW_Inoculation_Trinity_BBMerged_31May2016_TRINITY_DN108553_c0_g1_i3:380-1432(-)	CD	7.34901	1.69056e-07	4.82265e-06
WPW_Inoculation_Trinity_BBMerged_31May2016_TRINITY_DN123448_c0_g3_i8:2-940(+)	CD	7.34161	9.95453e-08	3.08527e-06
WPW_Inoculation_Trinity_BBMerged_31May2016_TRINITY_DN73903_c0_g2_i1:180-716(+)	CD	7.34115	3.53121e-08	1.33103e-06
WPW_Inoculation_Trinity_BBMerged_31May2016_TRINITY_DN119481_c1_g1_i5:101-1210(+)	CD	7.338	6.30685e-07	1.47787e-05
WPW_Inoculation_Trinity_BBMerged_31May2016_TRINITY_DN118927_c2_g4_i1:429-1349(-)	CD	7.33778	0.00326775	0.0225425
WPW_Inoculation_Trinity_BBMerged_31May2016_TRINITY_DN105598_c1_g1_i1:334-639(-)	CD	7.32881	6.38077e-07	1.49158e-05
WPW_Inoculation_Trinity_BBMerged_31May2016_TRINITY_DN118447_c7_g2_i3:2-811(+)	CD	7.32758	4.99267e-10	4.83345e-08
WPW_Inoculation_Trinity_BBMerged_31May2016_TRINITY_DN124363_c5_g3_i3:2-568(-)	CD	7.32461	9.23735e-09	4.54945e-07
WPW_Inoculation_Trinity_BBMerged_31May2016_TRINITY_DN74112_c0_g2_i1:119-1507(+)	CD	7.32167	3.66238e-08	1.36453e-06
WPW_Inoculation_Trinity_BBMerged_31May2016_TRINITY_DN123898_c0_g6_i5:1-444(-)	CD	7.31991	2.17287e-06	4.25463e-05
WPW_Inoculation_Trinity_BBMerged_31May2016_TRINITY_DN81599_c0_g1_i1:1-390(-)	CD	7.31582	4.34479e-08	1.56457e-06
WPW_Inoculation_Trinity_BBMerged_31May2016_TRINITY_DN106601_c0_g11_i1:42-377(-)	CD	7.31055	4.5942e-07	1.12135e-05
WPW_Inoculation_Trinity_BBMerged_31May2016_TRINITY_DN116315_c3_g1_i5:124-1203(+)	CD	7.30552	7.19963e-05	0.000886747
WPW_Inoculation_Trinity_BBMerged_31May2016_TRINITY_DN123028_c0_g1_i2:314-2233(+)	CD	7.30335	9.13295e-11	1.40489e-08
WPW_Inoculation_Trinity_BBMerged_31May2016_TRINITY_DN89950_c0_g3_i1:2-337(-)	CD	7.293	2.87402e-11	6.32137e-09
WPW_Inoculation_Trinity_BBMerged_31May2016_TRINITY_DN117043_c0_g1_i5:635-2248(-)	CD	7.28906	5.38969e-05	0.000689264
WPW_Inoculation_Trinity_BBMerged_31May2016_TRINITY_DN114641_c0_g1_i12:1084-2277(-)	CD	7.28667	8.2145e-10	6.83377e-08
WPW_Inoculation_Trinity_BBMerged_31May2016_TRINITY_DN123544_c3_g1_i6:349-1254(-)	CD	7.28641	4.1262e-10	4.15961e-08
WPW_Inoculation_Trinity_BBMerged_31May2016_TRINITY_DN111529_c0_g1_i1:435-2483(+)	CD	7.28106	6.9563e-08	2.31345e-06
WPW_Inoculation_Trinity_BBMerged_31May2016_TRINITY_DN121072_c2_g2_i2:2-451(+)	CD	7.27636	2.72863e-06	5.19312e-05
WPW_Inoculation_Trinity_BBMerged_31May2016_TRINITY_DN117892_c2_g5_i10:3-329(+)	CD	7.27043	7.89939e-08	2.5568e-06
WPW_Inoculation_Trinity_BBMerged_31May2016_TRINITY_DN121835_c1_g3_i4:238-1284(+)	CD	7.25641	1.19588e-05	0.000185547
WPW_Inoculation_Trinity_BBMerged_31May2016_TRINITY_DN114957_c0_g6_i1:2-457(+)	CD	7.25163	3.10162e-11	6.62435e-09
WPW_Inoculation_Trinity_BBMerged_31May2016_TRINITY_DN67491_c0_g3_i1:1-345(-)	CD	7.24936	9.89813e-05	0.00117248
WPW_Inoculation_Trinity_BBMerged_31May2016_TRINITY_DN122450_c0_g1_i4:185-2023(-)	CD	7.24627	8.25392e-07	1.84906e-05
WPW_Inoculation_Trinity_BBMerged_31May2016_TRINITY_DN120093_c1_g2_i2:256-1299(+)	CD	7.23288	6.87177e-06	0.000115708
WPW_Inoculation_Trinity_BBMerged_31May2016_TRINITY_DN123988_c1_g3_i1:316-747(-)	CD	7.22782	3.34389e-07	8.58391e-06
WPW_Inoculation_Trinity_BBMerged_31May2016_TRINITY_DN122795_c1_g3_i3:205-1005(-)	CD	7.21742	7.84025e-07	1.77177e-05
WPW_Inoculation_Trinity_BBMerged_31May2016_TRINITY_DN122937_c3_g1_i11:294-785(-)	CD	7.21407	3.15057e-05	0.000432335
WPW_Inoculation_Trinity_BBMerged_31May2016_TRINITY_DN119675_c2_g1_i5:107-1450(+)	CD	7.20526	0.00219252	0.0162231
WPW_Inoculation_Trinity_BBMerged_31May2016_TRINITY_DN54419_c0_g2_i1:239-886(-)	CD	7.20309	5.76082e-13	4.55117e-10
WPW_Inoculation_Trinity_BBMerged_31May2016_TRINITY_DN122582_c3_g3_i9:2-1132(+)	CD	7.19475	2.0664e-06	4.07916e-05
WPW_Inoculation_Trinity_BBMerged_31May2016_TRINITY_DN106601_c0_g14_i1:42-377(-)	CD	7.19458	4.61667e-09	2.55218e-07
WPW_Inoculation_Trinity_BBMerged_31May2016_TRINITY_DN90467_c0_g3_i1:3-335(+)	CD	7.19021	1.23233e-08	5.67912e-07
WPW_Inoculation_Trinity_BBMerged_31May2016_TRINITY_DN100840_c0_g1_i1:403-2313(+)	CD	7.18685	1.25747e-06	2.63552e-05
WPW_Inoculation_Trinity_BBMerged_31May2016_TRINITY_DN124281_c1_g2_i4:25-2973(+)	CD	7.18175	6.76989e-06	0.000114142
WPW_Inoculation_Trinity_BBMerged_31May2016_TRINITY_DN116286_c1_g1_i1:3-356(+)	CD	7.17812	2.79687e-08	1.11274e-06
WPW_Inoculation_Trinity_BBMerged_31May2016_TRINITY_DN121278_c0_g1_i1:2-862(+)	CD	7.16988	1.19628e-08	5.57273e-07
WPW_Inoculation_Trinity_BBMerged_31May2016_TRINITY_DN111591_c0_g1_i2:256-777(-)	CD	7.16931	4.61308e-06	8.18035e-05
WPW_Inoculation_Trinity_BBMerged_31May2016_TRINITY_DN124288_c0_g6_i18:173-853(-)	CD	7.16248	8.65743e-10	7.10472e-08
WPW_Inoculation_Trinity_BBMerged_31May2016_TRINITY_DN120773_c1_g2_i2:55-1206(+)	CD	7.16073	5.12567e-05	0.000659421
WPW_Inoculation_Trinity_BBMerged_31May2016_TRINITY_DN116391_c0_g8_i1:2-304(+)	CD	7.15505	2.29552e-11	5.33341e-09
WPW_Inoculation_Trinity_BBMerged_31May2016_TRINITY_DN120988_c2_g8_i1:2-1354(-)	CD	7.1441	1.64868e-09	1.17753e-07
WPW_Inoculation_Trinity_BBMerged_31May2016_TRINITY_DN89054_c0_g2_i1:1-780(-)	CD	7.1388	0.00252619	0.0182446
WPW_Inoculation_Trinity_BBMerged_31May2016_TRINITY_DN123570_c3_g6_i1:2-430(-)	CD	7.1372	5.26134e-11	9.65269e-09
WPW_Inoculation_Trinity_BBMerged_31May2016_TRINITY_DN123090_c5_g13_i1:1-354(+)	CD	7.13548	1.49982e-09	1.09753e-07
WPW_Inoculation_Trinity_BBMerged_31May2016_TRINITY_DN124143_c1_g1_i1:1-2673(+)	CD	7.12473	0.000119183	0.00137435
WPW_Inoculation_Trinity_BBMerged_31May2016_TRINITY_DN113434_c0_g1_i1:112-456(-)	CD	7.11783	6.30664e-09	3.32611e-07
WPW_Inoculation_Trinity_BBMerged_31May2016_TRINITY_DN113434_c0_g1_i3:112-456(-)	CD	7.11266	1.28342e-08	5.85187e-07
WPW_Inoculation_Trinity_BBMerged_31May2016_TRINITY_DN124307_c3_g3_i7:3-785(+)	CD	7.10773	4.21292e-08	1.5256e-06
WPW_Inoculation_Trinity_BBMerged_31May2016_TRINITY_DN141056_c0_g1_i1:272-1534(-)	CD	7.10547	1.36143e-10	1.83632e-08
WPW_Inoculation_Trinity_BBMerged_31May2016_TRINITY_DN124230_c1_g2_i7:324-2660(-)	CD	7.09448	0.00315056	0.0218608
WPW_Inoculation_Trinity_BBMerged_31May2016_TRINITY_DN120538_c3_g6_i4:1-924(+)	CD	7.08177	5.82021e-06	9.98511e-05
WPW_Inoculation_Trinity_BBMerged_31May2016_TRINITY_DN122034_c1_g11_i19:1-405(-)	CD	7.06821	1.9879e-06	3.94432e-05
WPW_Inoculation_Trinity_BBMerged_31May2016_TRINITY_DN124305_c5_g8_i3:2-1564(-)	CD	7.06359	1.28118e-08	5.85187e-07
WPW_Inoculation_Trinity_BBMerged_31May2016_TRINITY_DN124306_c5_g1_i1:122-442(-)	CD	7.05937	5.56476e-09	2.97949e-07
WPW_Inoculation_Trinity_BBMerged_31May2016_TRINITY_DN83060_c0_g3_i1:1-378(+)	CD	7.05358	1.1661e-08	5.4518e-07
WPW_Inoculation_Trinity_BBMerged_31May2016_TRINITY_DN122309_c0_g1_i4:386-1756(-)	CD	7.04621	3.36445e-07	8.63097e-06
WPW_Inoculation_Trinity_BBMerged_31May2016_TRINITY_DN123598_c0_g1_i2:2-679(-)	CD	7.04373	1.26887e-10	1.77969e-08
WPW_Inoculation_Trinity_BBMerged_31May2016_TRINITY_DN123841_c1_g24_i1:2-316(+)	CD	7.04322	3.47429e-06	6.42586e-05
WPW_Inoculation_Trinity_BBMerged_31May2016_TRINITY_DN67797_c0_g1_i1:287-1396(+)	CD	7.04112	7.91136e-07	1.78416e-05
WPW_Inoculation_Trinity_BBMerged_31May2016_TRINITY_DN121430_c0_g1_i1:336-1709(-)	CD	7.04048	7.2512e-07	1.65801e-05
WPW_Inoculation_Trinity_BBMerged_31May2016_TRINITY_DN120541_c2_g2_i8:235-1608(+)	CD	7.03037	2.0919e-11	5.12529e-09
WPW_Inoculation_Trinity_BBMerged_31May2016_TRINITY_DN124239_c1_g2_i3:1-1320(+)	CD	7.03005	3.86031e-10	3.98497e-08
WPW_Inoculation_Trinity_BBMerged_31May2016_TRINITY_DN117064_c2_g2_i1:326-1072(+)	CD	7.02766	5.73001e-07	1.35833e-05
WPW_Inoculation_Trinity_BBMerged_31May2016_TRINITY_DN119808_c1_g1_i1:1-351(-)	CD	7.02291	6.92267e-07	1.59041e-05
WPW_Inoculation_Trinity_BBMerged_31May2016_TRINITY_DN122964_c2_g10_i1:1-363(-)	CD	7.02288	2.20792e-09	1.45606e-07
WPW_Inoculation_Trinity_BBMerged_31May2016_TRINITY_DN110144_c3_g4_i2:3-650(-)	CD	7.02166	4.63273e-08	1.63629e-06
WPW_Inoculation_Trinity_BBMerged_31May2016_TRINITY_DN123694_c1_g1_i4:490-1605(-)	CD	7.02004	1.29131e-06	2.69476e-05
WPW_Inoculation_Trinity_BBMerged_31May2016_TRINITY_DN122703_c4_g1_i11:1-408(+)	CD	7.01798	2.25417e-09	1.47511e-07
WPW_Inoculation_Trinity_BBMerged_31May2016_TRINITY_DN122927_c1_g3_i2:131-460(+)	CD	7.016	2.62564e-08	1.05219e-06
WPW_Inoculation_Trinity_BBMerged_31May2016_TRINITY_DN117077_c2_g2_i1:111-1421(-)	CD	7.01122	1.04587e-06	2.25051e-05
WPW_Inoculation_Trinity_BBMerged_31May2016_TRINITY_DN120620_c0_g4_i2:213-827(+)	CD	7.00707	4.38318e-11	8.56957e-09
WPW_Inoculation_Trinity_BBMerged_31May2016_TRINITY_DN107097_c0_g1_i1:725-1078(-)	CD	7.00187	7.39618e-09	3.80736e-07
WPW_Inoculation_Trinity_BBMerged_31May2016_TRINITY_DN76064_c0_g2_i1:262-615(-)	CD	6.99938	1.21949e-08	5.63339e-07
WPW_Inoculation_Trinity_BBMerged_31May2016_TRINITY_DN87613_c0_g1_i1:2-895(+)	CD	6.99811	0.000448076	0.00427286
WPW_Inoculation_Trinity_BBMerged_31May2016_TRINITY_DN120597_c5_g1_i1:3-1760(+)	CD	6.9912	0.000985912	0.00830771
WPW_Inoculation_Trinity_BBMerged_31May2016_TRINITY_DN81583_c0_g3_i1:1-435(+)	CD	6.9894	7.35822e-09	3.79792e-07
WPW_Inoculation_Trinity_BBMerged_31May2016_TRINITY_DN123404_c3_g1_i2:1-1227(+)	CD	6.98263	4.75702e-06	8.40478e-05
WPW_Inoculation_Trinity_BBMerged_31May2016_TRINITY_DN120671_c0_g3_i1:49-612(+)	CD	6.98258	1.30197e-10	1.79362e-08
WPW_Inoculation_Trinity_BBMerged_31May2016_TRINITY_DN123460_c1_g5_i1:3-1049(+)	CD	6.97736	2.42658e-06	4.69676e-05
WPW_Inoculation_Trinity_BBMerged_31May2016_TRINITY_DN59332_c0_g1_i2:1-570(-)	CD	6.97062	2.30645e-08	9.40834e-07
WPW_Inoculation_Trinity_BBMerged_31May2016_TRINITY_DN123460_c1_g5_i2:177-2804(+)	CD	6.96934	6.98957e-09	3.63185e-07
WPW_Inoculation_Trinity_BBMerged_31May2016_TRINITY_DN123117_c0_g1_i8:198-920(+)	CD	6.96566	0.000170156	0.00186492
WPW_Inoculation_Trinity_BBMerged_31May2016_TRINITY_DN113152_c0_g1_i2:377-1405(+)	CD	6.96563	1.87886e-06	3.75296e-05
WPW_Inoculation_Trinity_BBMerged_31May2016_TRINITY_DN121961_c3_g1_i2:3-662(-)	CD	6.96506	1.11461e-06	2.38343e-05
WPW_Inoculation_Trinity_BBMerged_31May2016_TRINITY_DN123810_c4_g2_i1:1-717(-)	CD	6.96386	6.18771e-10	5.64935e-08
WPW_Inoculation_Trinity_BBMerged_31May2016_TRINITY_DN124308_c0_g1_i19:183-932(-)	CD	6.96172	1.45042e-09	1.07491e-07
WPW_Inoculation_Trinity_BBMerged_31May2016_TRINITY_DN114714_c0_g1_i2:230-1246(-)	CD	6.95838	1.53798e-06	3.15385e-05
WPW_Inoculation_Trinity_BBMerged_31May2016_TRINITY_DN124277_c0_g1_i1:2-787(+)	CD	6.94732	4.39352e-08	1.57378e-06
WPW_Inoculation_Trinity_BBMerged_31May2016_TRINITY_DN124050_c0_g1_i2:3-1661(+)	CD	6.94641	9.13436e-08	2.88213e-06
WPW_Inoculation_Trinity_BBMerged_31May2016_TRINITY_DN57559_c0_g1_i1:3-302(-)	CD	6.93846	3.72644e-07	9.39767e-06
WPW_Inoculation_Trinity_BBMerged_31May2016_TRINITY_DN118701_c2_g3_i10:321-1835(-)	CD	6.93355	2.25957e-08	9.26593e-07
WPW_Inoculation_Trinity_BBMerged_31May2016_TRINITY_DN124239_c1_g2_i8:1-2136(+)	CD	6.9333	7.17648e-09	3.71402e-07
WPW_Inoculation_Trinity_BBMerged_31May2016_TRINITY_DN99706_c0_g1_i1:1-597(-)	CD	6.93062	2.89902e-07	7.61873e-06
WPW_Inoculation_Trinity_BBMerged_31May2016_TRINITY_DN124304_c1_g2_i4:1001-2431(+)	CD	6.92874	1.18436e-09	9.09679e-08
WPW_Inoculation_Trinity_BBMerged_31May2016_TRINITY_DN115375_c0_g1_i2:973-2532(-)	CD	6.92335	3.88379e-10	3.99573e-08
WPW_Inoculation_Trinity_BBMerged_31May2016_TRINITY_DN122577_c1_g1_i1:318-767(+)	CD	6.92067	6.01342e-07	1.41683e-05
WPW_Inoculation_Trinity_BBMerged_31May2016_TRINITY_DN54410_c0_g1_i1:3-314(-)	CD	6.91509	4.9772e-06	8.73006e-05
WPW_Inoculation_Trinity_BBMerged_31May2016_TRINITY_DN123787_c3_g1_i2:3-524(-)	CD	6.91151	1.1331e-08	5.32322e-07
WPW_Inoculation_Trinity_BBMerged_31May2016_TRINITY_DN120848_c2_g2_i1:2-3130(+)	CD	6.90447	1.89478e-05	0.000275955
WPW_Inoculation_Trinity_BBMerged_31May2016_TRINITY_DN72575_c0_g2_i1:270-593(-)	CD	6.89112	4.76623e-10	4.70677e-08
WPW_Inoculation_Trinity_BBMerged_31May2016_TRINITY_DN123304_c0_g1_i2:518-3139(-)	CD	6.89023	9.82536e-09	4.80373e-07
WPW_Inoculation_Trinity_BBMerged_31May2016_TRINITY_DN120687_c0_g3_i1:1-789(-)	CD	6.88586	3.18826e-09	1.9483e-07
WPW_Inoculation_Trinity_BBMerged_31May2016_TRINITY_DN123511_c2_g1_i9:294-1193(-)	CD	6.87297	3.08198e-12	1.40361e-09
WPW_Inoculation_Trinity_BBMerged_31May2016_TRINITY_DN113599_c1_g1_i1:1-1407(+)	CD	6.87212	1.11097e-05	0.000173906
WPW_Inoculation_Trinity_BBMerged_31May2016_TRINITY_DN123909_c5_g1_i2:2-310(+)	CD	6.87129	2.76163e-08	1.09985e-06
WPW_Inoculation_Trinity_BBMerged_31May2016_TRINITY_DN113089_c3_g1_i2:3-644(-)	CD	6.87073	1.81563e-08	7.85307e-07
WPW_Inoculation_Trinity_BBMerged_31May2016_TRINITY_DN123611_c6_g6_i1:3-362(+)	CD	6.8693	0.000129174	0.00147332
WPW_Inoculation_Trinity_BBMerged_31May2016_TRINITY_DN118431_c0_g5_i2:1-366(+)	CD	6.8531	6.62569e-09	3.46137e-07
WPW_Inoculation_Trinity_BBMerged_31May2016_TRINITY_DN113881_c0_g1_i1:418-810(+)	CD	6.85197	2.3709e-08	9.63061e-07
WPW_Inoculation_Trinity_BBMerged_31May2016_TRINITY_DN112487_c0_g1_i1:3-1349(-)	CD	6.8509	0.00023123	0.00243635
WPW_Inoculation_Trinity_BBMerged_31May2016_TRINITY_DN123927_c2_g4_i4:3-512(-)	CD	6.84925	2.8091e-08	1.1146e-06
WPW_Inoculation_Trinity_BBMerged_31May2016_TRINITY_DN100891_c0_g2_i1:293-904(-)	CD	6.8488	2.64141e-07	7.04212e-06
WPW_Inoculation_Trinity_BBMerged_31May2016_TRINITY_DN123053_c0_g3_i3:405-1823(-)	CD	6.84873	4.57232e-08	1.62087e-06
WPW_Inoculation_Trinity_BBMerged_31May2016_TRINITY_DN123124_c3_g7_i4:191-1102(-)	CD	6.84612	1.46493e-09	1.08017e-07
WPW_Inoculation_Trinity_BBMerged_31May2016_TRINITY_DN120744_c3_g1_i2:2-730(-)	CD	6.84533	2.02045e-07	5.59467e-06
WPW_Inoculation_Trinity_BBMerged_31May2016_TRINITY_DN79457_c0_g1_i1:2-328(+)	CD	6.84056	3.80452e-08	1.40531e-06
WPW_Inoculation_Trinity_BBMerged_31May2016_TRINITY_DN119269_c0_g1_i1:233-1132(+)	CD	6.82517	1.08704e-08	5.15059e-07
WPW_Inoculation_Trinity_BBMerged_31May2016_TRINITY_DN120442_c0_g1_i2:872-1216(+)	CD	6.82336	6.75925e-05	0.000839453
WPW_Inoculation_Trinity_BBMerged_31May2016_TRINITY_DN122293_c1_g1_i4:266-1486(-)	CD	6.82133	0.00010213	0.00120425
WPW_Inoculation_Trinity_BBMerged_31May2016_TRINITY_DN123964_c1_g3_i13:949-2616(+)	CD	6.82013	3.09855e-07	8.05561e-06
WPW_Inoculation_Trinity_BBMerged_31May2016_TRINITY_DN32480_c0_g1_i1:3-2813(+)	CD	6.81844	3.33587e-09	2.01773e-07
WPW_Inoculation_Trinity_BBMerged_31May2016_TRINITY_DN165431_c0_g1_i1:81-2030(-)	CD	6.80657	1.83102e-08	7.89112e-07
WPW_Inoculation_Trinity_BBMerged_31May2016_TRINITY_DN103115_c0_g1_i2:341-667(+)	CD	6.80228	2.92521e-05	0.00040471
WPW_Inoculation_Trinity_BBMerged_31May2016_TRINITY_DN117483_c0_g2_i6:289-1389(+)	CD	6.79101	1.48683e-07	4.32756e-06
WPW_Inoculation_Trinity_BBMerged_31May2016_TRINITY_DN118895_c0_g3_i1:2-328(-)	CD	6.7842	9.60128e-09	4.71432e-07
WPW_Inoculation_Trinity_BBMerged_31May2016_TRINITY_DN117676_c0_g1_i5:405-995(-)	CD	6.77897	9.37849e-10	7.57934e-08
WPW_Inoculation_Trinity_BBMerged_31May2016_TRINITY_DN100690_c0_g3_i1:2-367(+)	CD	6.77879	8.62088e-09	4.32844e-07
WPW_Inoculation_Trinity_BBMerged_31May2016_TRINITY_DN122311_c3_g9_i1:2-310(-)	CD	6.77585	6.24068e-12	2.15699e-09
WPW_Inoculation_Trinity_BBMerged_31May2016_TRINITY_DN123404_c2_g4_i4:3-1202(+)	CD	6.77294	4.72258e-10	4.69964e-08
WPW_Inoculation_Trinity_BBMerged_31May2016_TRINITY_DN110975_c1_g2_i2:1-399(+)	CD	6.77062	1.21555e-09	9.28109e-08
WPW_Inoculation_Trinity_BBMerged_31May2016_TRINITY_DN124243_c2_g5_i1:3-320(-)	CD	6.77051	1.58691e-08	7.02067e-07
WPW_Inoculation_Trinity_BBMerged_31May2016_TRINITY_DN92744_c0_g1_i1:2-433(+)	CD	6.76985	3.89562e-11	7.81365e-09
WPW_Inoculation_Trinity_BBMerged_31May2016_TRINITY_DN122347_c2_g1_i2:2-724(+)	CD	6.76613	1.29172e-11	3.70399e-09
WPW_Inoculation_Trinity_BBMerged_31May2016_TRINITY_DN124236_c3_g7_i3:3-1253(-)	CD	6.75775	4.46956e-07	1.09438e-05
WPW_Inoculation_Trinity_BBMerged_31May2016_TRINITY_DN121010_c0_g4_i1:2-301(-)	CD	6.75723	5.17935e-09	2.80417e-07
WPW_Inoculation_Trinity_BBMerged_31May2016_TRINITY_DN116675_c1_g1_i4:180-2531(+)	CD	6.7566	0.000755304	0.00663006
WPW_Inoculation_Trinity_BBMerged_31May2016_TRINITY_DN122657_c3_g2_i2:2-361(+)	CD	6.75414	1.06847e-07	3.27485e-06
WPW_Inoculation_Trinity_BBMerged_31May2016_TRINITY_DN107778_c0_g2_i1:521-970(-)	CD	6.74264	3.35412e-06	6.22317e-05
WPW_Inoculation_Trinity_BBMerged_31May2016_TRINITY_DN123193_c0_g7_i4:1-399(+)	CD	6.733	3.22929e-05	0.00044126
WPW_Inoculation_Trinity_BBMerged_31May2016_TRINITY_DN29972_c0_g4_i1:2-304(-)	CD	6.7305	1.02292e-10	1.51997e-08
WPW_Inoculation_Trinity_BBMerged_31May2016_TRINITY_DN124406_c2_g1_i6:3-371(-)	CD	6.72439	1.89821e-09	1.30983e-07
WPW_Inoculation_Trinity_BBMerged_31May2016_TRINITY_DN115347_c0_g1_i1:537-1670(-)	CD	6.72312	1.52019e-06	3.12357e-05
WPW_Inoculation_Trinity_BBMerged_31May2016_TRINITY_DN25028_c0_g1_i1:1485-1892(-)	CD	6.71629	2.95227e-09	1.83443e-07
WPW_Inoculation_Trinity_BBMerged_31May2016_TRINITY_DN120828_c0_g1_i1:2-457(+)	CD	6.71597	1.61582e-09	1.16048e-07
WPW_Inoculation_Trinity_BBMerged_31May2016_TRINITY_DN123780_c0_g3_i8:3-2108(+)	CD	6.71528	5.57249e-07	1.32667e-05
WPW_Inoculation_Trinity_BBMerged_31May2016_TRINITY_DN124390_c1_g7_i1:2-583(+)	CD	6.71051	5.29734e-08	1.84246e-06
WPW_Inoculation_Trinity_BBMerged_31May2016_TRINITY_DN123988_c0_g2_i2:2-652(-)	CD	6.70536	3.43516e-11	7.14938e-09
WPW_Inoculation_Trinity_BBMerged_31May2016_TRINITY_DN124265_c6_g2_i7:535-7563(+)	CD	6.69632	0.000203419	0.00218374
WPW_Inoculation_Trinity_BBMerged_31May2016_TRINITY_DN114065_c0_g2_i3:2-1024(-)	CD	6.68898	1.35565e-07	3.9938e-06
WPW_Inoculation_Trinity_BBMerged_31May2016_TRINITY_DN122311_c4_g2_i6:3-713(+)	CD	6.68783	7.44275e-07	1.6938e-05
WPW_Inoculation_Trinity_BBMerged_31May2016_TRINITY_DN114979_c1_g4_i5:91-2880(+)	CD	6.68719	8.50083e-12	2.69734e-09
WPW_Inoculation_Trinity_BBMerged_31May2016_TRINITY_DN122703_c4_g1_i6:3-521(+)	CD	6.6851	3.23181e-08	1.24887e-06
WPW_Inoculation_Trinity_BBMerged_31May2016_TRINITY_DN98299_c0_g4_i1:2-325(+)	CD	6.68472	9.34458e-06	0.000149788
WPW_Inoculation_Trinity_BBMerged_31May2016_TRINITY_DN123819_c5_g1_i2:3-554(-)	CD	6.68071	0.00107232	0.00893851
WPW_Inoculation_Trinity_BBMerged_31May2016_TRINITY_DN120163_c0_g2_i1:285-605(+)	CD	6.68023	2.08061e-08	8.72616e-07
WPW_Inoculation_Trinity_BBMerged_31May2016_TRINITY_DN114874_c0_g1_i6:648-1193(-)	CD	6.67479	1.0719e-08	5.10383e-07
WPW_Inoculation_Trinity_BBMerged_31May2016_TRINITY_DN121862_c0_g1_i5:206-1390(-)	CD	6.66866	3.10267e-06	5.81354e-05
WPW_Inoculation_Trinity_BBMerged_31May2016_TRINITY_DN123143_c1_g3_i5:2-589(+)	CD	6.66667	2.99426e-10	3.2836e-08
WPW_Inoculation_Trinity_BBMerged_31May2016_TRINITY_DN101838_c0_g1_i2:3-485(+)	CD	6.66598	2.54579e-06	4.88598e-05
WPW_Inoculation_Trinity_BBMerged_31May2016_TRINITY_DN124279_c1_g2_i1:1-396(+)	CD	6.66361	0.00280861	0.0199165
WPW_Inoculation_Trinity_BBMerged_31May2016_TRINITY_DN85340_c0_g1_i3:2-457(+)	CD	6.6615	0.00204762	0.0153348
WPW_Inoculation_Trinity_BBMerged_31May2016_TRINITY_DN172037_c0_g1_i1:1-312(-)	CD	6.65866	2.11783e-06	4.16371e-05
WPW_Inoculation_Trinity_BBMerged_31May2016_TRINITY_DN117942_c0_g5_i2:3-302(+)	CD	6.65812	1.83675e-10	2.28626e-08
WPW_Inoculation_Trinity_BBMerged_31May2016_TRINITY_DN124393_c9_g3_i3:1-684(+)	CD	6.65692	0.000123725	0.00142164
WPW_Inoculation_Trinity_BBMerged_31May2016_TRINITY_DN123685_c4_g1_i8:2-685(+)	CD	6.65631	2.9061e-07	7.63216e-06
WPW_Inoculation_Trinity_BBMerged_31May2016_TRINITY_DN95488_c3_g3_i1:3-320(+)	CD	6.65223	3.51281e-11	7.25105e-09
WPW_Inoculation_Trinity_BBMerged_31May2016_TRINITY_DN119338_c6_g1_i3:2-1078(+)	CD	6.65112	3.70669e-08	1.37838e-06
WPW_Inoculation_Trinity_BBMerged_31May2016_TRINITY_DN121493_c0_g1_i6:327-1103(+)	CD	6.64694	4.1458e-12	1.68935e-09
WPW_Inoculation_Trinity_BBMerged_31May2016_TRINITY_DN117825_c0_g2_i1:2-367(+)	CD	6.6457	8.67712e-09	4.35103e-07
WPW_Inoculation_Trinity_BBMerged_31May2016_TRINITY_DN69641_c0_g3_i1:1-396(+)	CD	6.63963	4.48624e-10	4.49915e-08
WPW_Inoculation_Trinity_BBMerged_31May2016_TRINITY_DN116560_c1_g2_i1:2-379(-)	CD	6.63951	3.5078e-09	2.09373e-07
WPW_Inoculation_Trinity_BBMerged_31May2016_TRINITY_DN124395_c4_g5_i1:233-589(+)	CD	6.63395	3.37703e-09	2.03944e-07
WPW_Inoculation_Trinity_BBMerged_31May2016_TRINITY_DN121041_c1_g1_i2:2-499(+)	CD	6.63387	4.19846e-08	1.52179e-06
WPW_Inoculation_Trinity_BBMerged_31May2016_TRINITY_DN123090_c5_g13_i8:3-572(+)	CD	6.63333	4.11846e-07	1.01677e-05
WPW_Inoculation_Trinity_BBMerged_31May2016_TRINITY_DN122044_c2_g1_i2:163-663(+)	CD	6.63252	7.51356e-08	2.46327e-06
WPW_Inoculation_Trinity_BBMerged_31May2016_TRINITY_DN113628_c1_g7_i1:318-845(-)	CD	6.63033	1.03138e-12	7.25919e-10
WPW_Inoculation_Trinity_BBMerged_31May2016_TRINITY_DN123405_c0_g1_i3:1-1155(-)	CD	6.63009	9.66462e-05	0.00114797
WPW_Inoculation_Trinity_BBMerged_31May2016_TRINITY_DN122213_c1_g1_i3:509-1984(+)	CD	6.63006	1.49823e-12	9.35452e-10
WPW_Inoculation_Trinity_BBMerged_31May2016_TRINITY_DN83348_c0_g1_i1:2-784(-)	CD	6.62823	1.84254e-06	3.68423e-05
WPW_Inoculation_Trinity_BBMerged_31May2016_TRINITY_DN123090_c5_g13_i5:3-467(+)	CD	6.62689	3.31453e-11	6.93562e-09
WPW_Inoculation_Trinity_BBMerged_31May2016_TRINITY_DN122283_c0_g11_i2:3-335(-)	CD	6.62257	7.75224e-08	2.52182e-06
WPW_Inoculation_Trinity_BBMerged_31May2016_TRINITY_DN123646_c6_g2_i5:390-818(+)	CD	6.61772	2.90606e-05	0.000402754
WPW_Inoculation_Trinity_BBMerged_31May2016_TRINITY_DN120221_c5_g1_i1:1-315(-)	CD	6.5982	2.87355e-05	0.000398988
WPW_Inoculation_Trinity_BBMerged_31May2016_TRINITY_DN124183_c2_g3_i3:9-596(-)	CD	6.59459	1.95456e-08	8.27821e-07
WPW_Inoculation_Trinity_BBMerged_31May2016_TRINITY_DN120141_c0_g2_i5:267-1178(-)	CD	6.58419	0.00200564	0.0150758
WPW_Inoculation_Trinity_BBMerged_31May2016_TRINITY_DN121872_c2_g2_i6:222-3092(-)	CD	6.58283	5.21499e-06	9.10588e-05
WPW_Inoculation_Trinity_BBMerged_31May2016_TRINITY_DN120310_c3_g2_i1:2-490(-)	CD	6.58245	3.03627e-09	1.87759e-07
WPW_Inoculation_Trinity_BBMerged_31May2016_TRINITY_DN121548_c0_g7_i1:3-401(+)	CD	6.58058	1.0368e-08	4.99819e-07
WPW_Inoculation_Trinity_BBMerged_31May2016_TRINITY_DN87702_c0_g1_i1:1-429(-)	CD	6.57631	6.12894e-10	5.62585e-08
WPW_Inoculation_Trinity_BBMerged_31May2016_TRINITY_DN124393_c8_g1_i2:2-448(+)	CD	6.56155	6.42745e-09	3.38061e-07
WPW_Inoculation_Trinity_BBMerged_31May2016_TRINITY_DN124018_c6_g2_i1:164-730(-)	CD	6.5582	0.000189769	0.00205257
WPW_Inoculation_Trinity_BBMerged_31May2016_TRINITY_DN76064_c0_g1_i1:262-615(-)	CD	6.55303	1.19911e-08	5.57917e-07
WPW_Inoculation_Trinity_BBMerged_31May2016_TRINITY_DN120497_c1_g1_i1:1564-2826(+)	CD	6.54194	0.000779283	0.00679794
WPW_Inoculation_Trinity_BBMerged_31May2016_TRINITY_DN114771_c4_g2_i1:1-735(-)	CD	6.54193	3.41301e-09	2.05649e-07
WPW_Inoculation_Trinity_BBMerged_31May2016_TRINITY_DN106745_c0_g1_i3:160-546(-)	CD	6.54168	0.0047948	0.0307967
WPW_Inoculation_Trinity_BBMerged_31May2016_TRINITY_DN122898_c4_g2_i5:1-1776(+)	CD	6.54021	8.91421e-08	2.82388e-06
WPW_Inoculation_Trinity_BBMerged_31May2016_TRINITY_DN123898_c0_g9_i2:2-313(-)	CD	6.53653	5.08162e-05	0.000654624
WPW_Inoculation_Trinity_BBMerged_31May2016_TRINITY_DN123458_c0_g16_i1:3-317(-)	CD	6.53536	1.19819e-10	1.69281e-08
WPW_Inoculation_Trinity_BBMerged_31May2016_TRINITY_DN99432_c0_g1_i2:264-578(+)	CD	6.52833	3.89138e-10	3.99573e-08
WPW_Inoculation_Trinity_BBMerged_31May2016_TRINITY_DN124307_c3_g15_i4:3-527(+)	CD	6.52515	7.09906e-08	2.35083e-06
WPW_Inoculation_Trinity_BBMerged_31May2016_TRINITY_DN122078_c7_g6_i1:1-483(-)	CD	6.52433	0.000177126	0.00193093
WPW_Inoculation_Trinity_BBMerged_31May2016_TRINITY_DN101707_c0_g1_i1:501-2318(+)	CD	6.51059	3.52147e-11	7.25105e-09
WPW_Inoculation_Trinity_BBMerged_31May2016_TRINITY_DN94560_c0_g1_i2:2-505(+)	CD	6.50974	8.95671e-09	4.44517e-07
WPW_Inoculation_Trinity_BBMerged_31May2016_TRINITY_DN124246_c0_g2_i1:2-376(+)	CD	6.50413	5.11588e-06	8.95302e-05
WPW_Inoculation_Trinity_BBMerged_31May2016_TRINITY_DN107737_c0_g1_i2:498-818(-)	CD	6.50172	0.000153815	0.00171052
WPW_Inoculation_Trinity_BBMerged_31May2016_TRINITY_DN119297_c2_g1_i6:82-852(+)	CD	6.50098	0.00086652	0.00743931
WPW_Inoculation_Trinity_BBMerged_31May2016_TRINITY_DN123159_c8_g3_i1:2-298(-)	CD	6.4926	7.11525e-10	6.21757e-08
WPW_Inoculation_Trinity_BBMerged_31May2016_TRINITY_DN43557_c0_g2_i1:1-321(+)	CD	6.49239	2.62003e-05	0.000368177
WPW_Inoculation_Trinity_BBMerged_31May2016_TRINITY_DN117177_c3_g1_i3:1-990(+)	CD	6.48546	3.84697e-07	9.62637e-06
WPW_Inoculation_Trinity_BBMerged_31May2016_TRINITY_DN121815_c3_g4_i1:186-524(-)	CD	6.48091	2.76924e-06	5.25749e-05
WPW_Inoculation_Trinity_BBMerged_31May2016_TRINITY_DN171385_c0_g1_i1:1-336(+)	CD	6.47773	2.0073e-09	1.36085e-07
WPW_Inoculation_Trinity_BBMerged_31May2016_TRINITY_DN121851_c6_g11_i1:1-303(+)	CD	6.47616	0.000137359	0.00155568
WPW_Inoculation_Trinity_BBMerged_31May2016_TRINITY_DN116740_c3_g3_i2:171-959(-)	CD	6.46881	8.04698e-10	6.74257e-08
WPW_Inoculation_Trinity_BBMerged_31May2016_TRINITY_DN124239_c1_g2_i7:2-604(+)	CD	6.46605	3.2701e-10	3.49692e-08
WPW_Inoculation_Trinity_BBMerged_31May2016_TRINITY_DN123090_c5_g13_i2:1-366(+)	CD	6.453	1.66643e-09	1.18801e-07
WPW_Inoculation_Trinity_BBMerged_31May2016_TRINITY_DN124259_c4_g9_i1:3-314(-)	CD	6.44853	9.21167e-10	7.46011e-08
WPW_Inoculation_Trinity_BBMerged_31May2016_TRINITY_DN122080_c6_g8_i5:270-797(-)	CD	6.4457	9.32844e-06	0.000149653
WPW_Inoculation_Trinity_BBMerged_31May2016_TRINITY_DN85895_c0_g2_i1:1-369(+)	CD	6.44474	0.000623361	0.005656
WPW_Inoculation_Trinity_BBMerged_31May2016_TRINITY_DN94560_c0_g1_i1:1-408(+)	CD	6.44168	1.11523e-09	8.68644e-08
WPW_Inoculation_Trinity_BBMerged_31May2016_TRINITY_DN123355_c0_g1_i3:237-1688(-)	CD	6.4346	0.000350151	0.00346844
WPW_Inoculation_Trinity_BBMerged_31May2016_TRINITY_DN123288_c3_g1_i1:100-1164(-)	CD	6.43152	0.000104244	0.0012247
WPW_Inoculation_Trinity_BBMerged_31May2016_TRINITY_DN111991_c0_g7_i2:2-355(+)	CD	6.42888	8.23283e-10	6.83377e-08
WPW_Inoculation_Trinity_BBMerged_31May2016_TRINITY_DN120770_c0_g2_i2:193-3081(+)	CD	6.42734	3.83166e-08	1.4113e-06
WPW_Inoculation_Trinity_BBMerged_31May2016_TRINITY_DN123983_c1_g1_i6:214-1977(+)	CD	6.42443	3.3801e-07	8.65451e-06
WPW_Inoculation_Trinity_BBMerged_31May2016_TRINITY_DN123238_c0_g5_i1:1-324(-)	CD	6.42107	1.24504e-08	5.72408e-07
WPW_Inoculation_Trinity_BBMerged_31May2016_TRINITY_DN110900_c0_g5_i1:1-309(-)	CD	6.41575	0.00179345	0.0137587
WPW_Inoculation_Trinity_BBMerged_31May2016_TRINITY_DN62884_c0_g3_i1:248-703(-)	CD	6.4135	9.15196e-09	4.51314e-07
WPW_Inoculation_Trinity_BBMerged_31May2016_TRINITY_DN124288_c0_g6_i23:3-503(-)	CD	6.41126	1.92042e-10	2.32627e-08
WPW_Inoculation_Trinity_BBMerged_31May2016_TRINITY_DN122347_c2_g1_i6:1-1446(+)	CD	6.41075	5.00414e-07	1.20695e-05
WPW_Inoculation_Trinity_BBMerged_31May2016_TRINITY_DN124401_c10_g1_i1:1-336(+)	CD	6.41057	4.59233e-08	1.62499e-06
WPW_Inoculation_Trinity_BBMerged_31May2016_TRINITY_DN124308_c0_g1_i10:183-1094(-)	CD	6.40928	3.37055e-10	3.58454e-08
WPW_Inoculation_Trinity_BBMerged_31May2016_TRINITY_DN123955_c1_g20_i3:3-326(-)	CD	6.4046	1.35768e-09	1.02053e-07
WPW_Inoculation_Trinity_BBMerged_31May2016_TRINITY_DN117670_c1_g13_i3:3-794(-)	CD	6.40327	9.50981e-10	7.65352e-08
WPW_Inoculation_Trinity_BBMerged_31May2016_TRINITY_DN122964_c2_g10_i2:3-545(-)	CD	6.39764	1.99148e-10	2.38676e-08
WPW_Inoculation_Trinity_BBMerged_31May2016_TRINITY_DN11002_c0_g2_i1:212-2566(-)	CD	6.39498	6.81295e-10	6.05769e-08
WPW_Inoculation_Trinity_BBMerged_31May2016_TRINITY_DN120552_c3_g2_i1:173-469(+)	CD	6.38844	5.55477e-08	1.91073e-06
WPW_Inoculation_Trinity_BBMerged_31May2016_TRINITY_DN118484_c3_g3_i2:2-574(-)	CD	6.38766	3.00306e-06	5.63507e-05
WPW_Inoculation_Trinity_BBMerged_31May2016_TRINITY_DN124410_c6_g31_i5:1-363(+)	CD	6.38675	1.3635e-08	6.18785e-07
WPW_Inoculation_Trinity_BBMerged_31May2016_TRINITY_DN124392_c4_g2_i1:2-1981(-)	CD	6.38563	3.33635e-06	6.19739e-05
WPW_Inoculation_Trinity_BBMerged_31May2016_TRINITY_DN123706_c4_g5_i1:2-418(-)	CD	6.38556	1.28267e-10	1.78517e-08
WPW_Inoculation_Trinity_BBMerged_31May2016_TRINITY_DN112109_c0_g3_i1:1-330(-)	CD	6.38117	2.82843e-05	0.000393712
WPW_Inoculation_Trinity_BBMerged_31May2016_TRINITY_DN120109_c4_g1_i2:1-627(-)	CD	6.37996	5.84722e-08	1.9838e-06
WPW_Inoculation_Trinity_BBMerged_31May2016_TRINITY_DN119705_c0_g1_i2:3-368(+)	CD	6.37732	0.00142489	0.011366
WPW_Inoculation_Trinity_BBMerged_31May2016_TRINITY_DN92518_c0_g1_i1:381-965(-)	CD	6.37656	2.48113e-06	4.78561e-05
WPW_Inoculation_Trinity_BBMerged_31May2016_TRINITY_DN124183_c1_g9_i3:108-944(-)	CD	6.37433	7.49612e-08	2.46126e-06
WPW_Inoculation_Trinity_BBMerged_31May2016_TRINITY_DN48750_c0_g1_i1:2-304(+)	CD	6.37229	1.736e-09	1.23307e-07
WPW_Inoculation_Trinity_BBMerged_31May2016_TRINITY_DN121141_c2_g4_i3:2-1279(+)	CD	6.36892	2.00444e-07	5.56229e-06
WPW_Inoculation_Trinity_BBMerged_31May2016_TRINITY_DN114416_c0_g1_i1:221-544(-)	CD	6.3687	2.09785e-08	8.76051e-07
WPW_Inoculation_Trinity_BBMerged_31May2016_TRINITY_DN124307_c3_g3_i9:3-776(+)	CD	6.36707	1.01631e-07	3.13237e-06
WPW_Inoculation_Trinity_BBMerged_31May2016_TRINITY_DN84497_c0_g3_i1:3-386(-)	CD	6.36261	6.35448e-06	0.000107984
WPW_Inoculation_Trinity_BBMerged_31May2016_TRINITY_DN121547_c2_g2_i11:447-2000(+)	CD	6.35813	3.88446e-07	9.68888e-06
WPW_Inoculation_Trinity_BBMerged_31May2016_TRINITY_DN123340_c1_g16_i1:1-360(+)	CD	6.35109	2.16255e-07	5.92878e-06
WPW_Inoculation_Trinity_BBMerged_31May2016_TRINITY_DN120636_c0_g6_i4:461-1066(+)	CD	6.34968	8.13104e-10	6.78363e-08
WPW_Inoculation_Trinity_BBMerged_31May2016_TRINITY_DN123332_c4_g2_i1:2-454(-)	CD	6.3486	3.70522e-07	9.35025e-06
WPW_Inoculation_Trinity_BBMerged_31May2016_TRINITY_DN119628_c5_g2_i1:325-2121(-)	CD	6.34515	2.08684e-06	4.11113e-05
WPW_Inoculation_Trinity_BBMerged_31May2016_TRINITY_DN110051_c0_g1_i2:3-932(+)	CD	6.34461	1.70791e-07	4.86496e-06
WPW_Inoculation_Trinity_BBMerged_31May2016_TRINITY_DN96539_c0_g1_i1:365-763(+)	CD	6.33921	5.24583e-08	1.82618e-06
WPW_Inoculation_Trinity_BBMerged_31May2016_TRINITY_DN124321_c5_g1_i1:183-1613(-)	CD	6.33826	0.00781382	0.0453155
WPW_Inoculation_Trinity_BBMerged_31May2016_TRINITY_DN123820_c2_g1_i3:2-802(+)	CD	6.33758	1.93939e-08	8.22298e-07
WPW_Inoculation_Trinity_BBMerged_31May2016_TRINITY_DN106061_c1_g1_i1:1-336(+)	CD	6.33729	2.47128e-08	9.986e-07
WPW_Inoculation_Trinity_BBMerged_31May2016_TRINITY_DN95315_c0_g2_i1:3-404(+)	CD	6.33695	8.58312e-07	1.91065e-05
WPW_Inoculation_Trinity_BBMerged_31May2016_TRINITY_DN124307_c3_g3_i1:3-614(+)	CD	6.33588	5.61335e-08	1.9247e-06
WPW_Inoculation_Trinity_BBMerged_31May2016_TRINITY_DN123720_c0_g1_i3:750-1637(-)	CD	6.32741	1.02811e-08	4.97399e-07
WPW_Inoculation_Trinity_BBMerged_31May2016_TRINITY_DN122915_c2_g5_i4:113-925(+)	CD	6.32513	0.000100579	0.00118958
WPW_Inoculation_Trinity_BBMerged_31May2016_TRINITY_DN123762_c0_g1_i3:520-3510(-)	CD	6.3248	7.27112e-05	0.00089328
WPW_Inoculation_Trinity_BBMerged_31May2016_TRINITY_DN124296_c0_g1_i7:303-3908(+)	CD	6.32177	2.14381e-06	4.20623e-05
WPW_Inoculation_Trinity_BBMerged_31May2016_TRINITY_DN10303_c0_g5_i1:2-322(+)	CD	6.31971	1.43254e-06	2.96551e-05
WPW_Inoculation_Trinity_BBMerged_31May2016_TRINITY_DN116047_c0_g1_i8:1-465(+)	CD	6.31933	7.32548e-07	1.67401e-05
WPW_Inoculation_Trinity_BBMerged_31May2016_TRINITY_DN124222_c0_g2_i1:1-3315(+)	CD	6.31687	6.39266e-06	0.00010849
WPW_Inoculation_Trinity_BBMerged_31May2016_TRINITY_DN118209_c3_g1_i4:2-697(+)	CD	6.31466	7.71088e-07	1.74818e-05
WPW_Inoculation_Trinity_BBMerged_31May2016_TRINITY_DN124409_c9_g1_i3:3-428(-)	CD	6.31076	4.08143e-05	0.000540855
WPW_Inoculation_Trinity_BBMerged_31May2016_TRINITY_DN123622_c2_g1_i2:1-555(+)	CD	6.30595	5.19916e-07	1.24854e-05
WPW_Inoculation_Trinity_BBMerged_31May2016_TRINITY_DN122852_c1_g11_i13:91-1143(-)	CD	6.30471	0.00135096	0.0108779
WPW_Inoculation_Trinity_BBMerged_31May2016_TRINITY_DN81186_c0_g1_i1:575-1405(-)	CD	6.30342	1.13253e-08	5.32322e-07
WPW_Inoculation_Trinity_BBMerged_31May2016_TRINITY_DN122955_c6_g16_i7:2-607(+)	CD	6.29843	2.52762e-10	2.86941e-08
WPW_Inoculation_Trinity_BBMerged_31May2016_TRINITY_DN123706_c4_g3_i15:2-1231(-)	CD	6.29287	5.81503e-08	1.97982e-06
WPW_Inoculation_Trinity_BBMerged_31May2016_TRINITY_DN124343_c5_g14_i1:1-450(-)	CD	6.2925	3.58889e-10	3.76503e-08
WPW_Inoculation_Trinity_BBMerged_31May2016_TRINITY_DN112227_c3_g6_i2:206-736(-)	CD	6.29178	9.51335e-05	0.00113419
WPW_Inoculation_Trinity_BBMerged_31May2016_TRINITY_DN123135_c0_g3_i1:3-320(-)	CD	6.28838	5.20118e-10	5.00853e-08
WPW_Inoculation_Trinity_BBMerged_31May2016_TRINITY_DN104590_c0_g1_i2:260-718(-)	CD	6.28295	2.64772e-06	5.05404e-05
WPW_Inoculation_Trinity_BBMerged_31May2016_TRINITY_DN122875_c3_g5_i1:168-857(-)	CD	6.28098	4.85688e-09	2.66884e-07
WPW_Inoculation_Trinity_BBMerged_31May2016_TRINITY_DN149010_c0_g1_i1:440-1765(-)	CD	6.27879	2.58847e-12	1.29301e-09
WPW_Inoculation_Trinity_BBMerged_31May2016_TRINITY_DN122172_c5_g1_i1:91-390(+)	CD	6.27267	6.1588e-05	0.000773636
WPW_Inoculation_Trinity_BBMerged_31May2016_TRINITY_DN121358_c0_g1_i2:1-549(-)	CD	6.27209	7.673e-07	1.74254e-05
WPW_Inoculation_Trinity_BBMerged_31May2016_TRINITY_DN118294_c0_g3_i8:1-915(-)	CD	6.26737	2.92929e-09	1.82664e-07
WPW_Inoculation_Trinity_BBMerged_31May2016_TRINITY_DN90154_c0_g1_i1:1-435(+)	CD	6.26665	7.977e-11	1.29747e-08
WPW_Inoculation_Trinity_BBMerged_31May2016_TRINITY_DN109108_c1_g1_i2:107-640(+)	CD	6.26397	0.00112879	0.00934086
WPW_Inoculation_Trinity_BBMerged_31May2016_TRINITY_DN92930_c0_g2_i1:3-410(-)	CD	6.26147	1.63075e-08	7.15736e-07
WPW_Inoculation_Trinity_BBMerged_31May2016_TRINITY_DN124330_c1_g1_i3:2-2170(+)	CD	6.25946	5.8109e-07	1.37582e-05
WPW_Inoculation_Trinity_BBMerged_31May2016_TRINITY_DN124287_c1_g5_i1:3-308(+)	CD	6.25867	8.81223e-09	4.39547e-07
WPW_Inoculation_Trinity_BBMerged_31May2016_TRINITY_DN106127_c0_g1_i3:272-913(+)	CD	6.25364	0.00186874	0.0142347
WPW_Inoculation_Trinity_BBMerged_31May2016_TRINITY_DN124275_c0_g2_i3:2-709(+)	CD	6.2467	9.15754e-07	2.01305e-05
WPW_Inoculation_Trinity_BBMerged_31May2016_TRINITY_DN123706_c4_g3_i5:1-387(-)	CD	6.24496	1.39035e-10	1.86882e-08
WPW_Inoculation_Trinity_BBMerged_31May2016_TRINITY_DN124193_c2_g1_i6:2-844(+)	CD	6.24469	5.11781e-09	2.77862e-07
WPW_Inoculation_Trinity_BBMerged_31May2016_TRINITY_DN118867_c4_g7_i1:1-300(+)	CD	6.24402	0.00730233	0.0430234
WPW_Inoculation_Trinity_BBMerged_31May2016_TRINITY_DN124363_c5_g3_i1:2-826(-)	CD	6.24332	1.04795e-06	2.25373e-05
WPW_Inoculation_Trinity_BBMerged_31May2016_TRINITY_DN119631_c0_g1_i3:448-1104(-)	CD	6.23815	3.4688e-08	1.31851e-06
WPW_Inoculation_Trinity_BBMerged_31May2016_TRINITY_DN2552_c0_g2_i1:362-1381(-)	CD	6.23669	3.64155e-09	2.15878e-07
WPW_Inoculation_Trinity_BBMerged_31May2016_TRINITY_DN119187_c1_g1_i3:1-636(+)	CD	6.23631	9.42092e-07	2.06274e-05
WPW_Inoculation_Trinity_BBMerged_31May2016_TRINITY_DN112327_c0_g2_i1:1-477(-)	CD	6.23299	1.24548e-07	3.73751e-06
WPW_Inoculation_Trinity_BBMerged_31May2016_TRINITY_DN120962_c4_g5_i2:2-304(+)	CD	6.23285	2.10766e-05	0.000304009
WPW_Inoculation_Trinity_BBMerged_31May2016_TRINITY_DN62213_c0_g2_i2:382-1323(-)	CD	6.2305	0.000103623	0.00121852
WPW_Inoculation_Trinity_BBMerged_31May2016_TRINITY_DN122570_c0_g1_i2:1-537(+)	CD	6.22707	1.33902e-05	0.000204719
WPW_Inoculation_Trinity_BBMerged_31May2016_TRINITY_DN92049_c0_g1_i2:156-467(-)	CD	6.22566	6.9851e-10	6.15945e-08
WPW_Inoculation_Trinity_BBMerged_31May2016_TRINITY_DN105842_c1_g1_i3:118-798(+)	CD	6.21822	1.40481e-07	4.13233e-06
WPW_Inoculation_Trinity_BBMerged_31May2016_TRINITY_DN124084_c3_g3_i2:2-718(-)	CD	6.21661	3.12407e-05	0.000429156
WPW_Inoculation_Trinity_BBMerged_31May2016_TRINITY_DN123631_c2_g2_i5:479-1216(-)	CD	6.2142	2.64173e-06	5.04509e-05
WPW_Inoculation_Trinity_BBMerged_31May2016_TRINITY_DN122490_c0_g1_i2:233-2182(+)	CD	6.21171	8.5247e-08	2.72952e-06
WPW_Inoculation_Trinity_BBMerged_31May2016_TRINITY_DN106538_c0_g1_i1:3-830(+)	CD	6.21034	1.59061e-09	1.1445e-07
WPW_Inoculation_Trinity_BBMerged_31May2016_TRINITY_DN105485_c0_g1_i1:43-948(+)	CD	6.20966	1.81488e-05	0.000265617
WPW_Inoculation_Trinity_BBMerged_31May2016_TRINITY_DN122641_c1_g1_i2:2-301(+)	CD	6.20795	3.14578e-06	5.88291e-05
WPW_Inoculation_Trinity_BBMerged_31May2016_TRINITY_DN79646_c1_g1_i1:2-352(+)	CD	6.2069	1.16089e-09	8.96988e-08
WPW_Inoculation_Trinity_BBMerged_31May2016_TRINITY_DN73577_c0_g1_i1:107-412(-)	CD	6.20317	0.000202482	0.00217428
WPW_Inoculation_Trinity_BBMerged_31May2016_TRINITY_DN121697_c6_g13_i12:2-373(+)	CD	6.20244	4.2839e-06	7.67394e-05
WPW_Inoculation_Trinity_BBMerged_31May2016_TRINITY_DN123869_c0_g2_i3:2-742(+)	CD	6.2012	7.14256e-07	1.63801e-05
WPW_Inoculation_Trinity_BBMerged_31May2016_TRINITY_DN124246_c0_g1_i1:2-343(+)	CD	6.19175	2.45482e-07	6.61759e-06
WPW_Inoculation_Trinity_BBMerged_31May2016_TRINITY_DN124247_c1_g9_i10:133-1461(-)	CD	6.19052	7.89427e-06	0.000130041
WPW_Inoculation_Trinity_BBMerged_31May2016_TRINITY_DN122417_c3_g1_i3:1-936(+)	CD	6.18177	3.01457e-08	1.18114e-06
WPW_Inoculation_Trinity_BBMerged_31May2016_TRINITY_DN121674_c0_g1_i2:475-1887(-)	CD	6.18117	0.000253564	0.00262593
WPW_Inoculation_Trinity_BBMerged_31May2016_TRINITY_DN121647_c9_g14_i5:2-529(-)	CD	6.17776	1.43164e-10	1.90447e-08
WPW_Inoculation_Trinity_BBMerged_31May2016_TRINITY_DN42041_c0_g1_i1:354-992(-)	CD	6.17556	9.11184e-05	0.00109373
WPW_Inoculation_Trinity_BBMerged_31May2016_TRINITY_DN25767_c0_g1_i1:3-374(-)	CD	6.17551	2.97311e-07	7.77554e-06
WPW_Inoculation_Trinity_BBMerged_31May2016_TRINITY_DN107207_c0_g8_i1:1-297(-)	CD	6.17458	4.90349e-09	2.68106e-07
WPW_Inoculation_Trinity_BBMerged_31May2016_TRINITY_DN124140_c4_g1_i2:200-1363(-)	CD	6.17401	6.20885e-10	5.65532e-08
WPW_Inoculation_Trinity_BBMerged_31May2016_TRINITY_DN140948_c0_g1_i1:100-1125(+)	CD	6.17288	1.30431e-07	3.88393e-06
WPW_Inoculation_Trinity_BBMerged_31May2016_TRINITY_DN121318_c2_g2_i3:1-330(+)	CD	6.17161	3.11483e-10	3.39656e-08
WPW_Inoculation_Trinity_BBMerged_31May2016_TRINITY_DN122172_c5_g7_i1:91-390(+)	CD	6.17097	7.96313e-05	0.000968155
WPW_Inoculation_Trinity_BBMerged_31May2016_TRINITY_DN101348_c0_g2_i1:257-1168(+)	CD	6.16984	2.48834e-09	1.60277e-07
WPW_Inoculation_Trinity_BBMerged_31May2016_TRINITY_DN122686_c0_g1_i2:266-2728(+)	CD	6.16746	5.17977e-06	9.05665e-05
WPW_Inoculation_Trinity_BBMerged_31May2016_TRINITY_DN109693_c0_g4_i1:1-444(+)	CD	6.16581	0.000282783	0.00287998
WPW_Inoculation_Trinity_BBMerged_31May2016_TRINITY_DN123527_c1_g5_i17:2-946(-)	CD	6.16488	3.47075e-08	1.31851e-06
WPW_Inoculation_Trinity_BBMerged_31May2016_TRINITY_DN123820_c2_g1_i8:2-526(+)	CD	6.15051	2.52423e-11	5.68113e-09
WPW_Inoculation_Trinity_BBMerged_31May2016_TRINITY_DN124388_c0_g2_i4:2-730(+)	CD	6.14466	8.23903e-07	1.84786e-05
WPW_Inoculation_Trinity_BBMerged_31May2016_TRINITY_DN123560_c0_g1_i6:107-1402(-)	CD	6.14437	0.000471993	0.00446622
WPW_Inoculation_Trinity_BBMerged_31May2016_TRINITY_DN69891_c0_g2_i1:55-462(-)	CD	6.14363	3.20339e-05	0.000438185
WPW_Inoculation_Trinity_BBMerged_31May2016_TRINITY_DN108719_c0_g1_i6:3-1283(+)	CD	6.14351	6.98722e-07	1.60333e-05
WPW_Inoculation_Trinity_BBMerged_31May2016_TRINITY_DN122588_c1_g1_i9:107-2947(+)	CD	6.14161	0.000336032	0.0033461
WPW_Inoculation_Trinity_BBMerged_31May2016_TRINITY_DN123836_c0_g1_i2:122-592(-)	CD	6.1368	1.49571e-09	1.09706e-07
WPW_Inoculation_Trinity_BBMerged_31May2016_TRINITY_DN121318_c2_g2_i1:207-533(+)	CD	6.13453	5.43603e-10	5.17037e-08
WPW_Inoculation_Trinity_BBMerged_31May2016_TRINITY_DN122544_c0_g1_i2:1-1002(+)	CD	6.11965	5.35678e-10	5.10755e-08
WPW_Inoculation_Trinity_BBMerged_31May2016_TRINITY_DN117097_c0_g4_i4:343-888(+)	CD	6.1174	1.5436e-05	0.000231189
WPW_Inoculation_Trinity_BBMerged_31May2016_TRINITY_DN123330_c0_g1_i1:2-997(-)	CD	6.11093	3.59571e-07	9.12147e-06
WPW_Inoculation_Trinity_BBMerged_31May2016_TRINITY_DN122905_c1_g1_i2:3-962(-)	CD	6.10935	4.7913e-10	4.7195e-08
WPW_Inoculation_Trinity_BBMerged_31May2016_TRINITY_DN120757_c2_g3_i6:3-785(-)	CD	6.10545	3.26955e-06	6.08498e-05
WPW_Inoculation_Trinity_BBMerged_31May2016_TRINITY_DN112171_c1_g1_i1:238-1146(-)	CD	6.09796	0.00121683	0.00995662
WPW_Inoculation_Trinity_BBMerged_31May2016_TRINITY_DN123651_c4_g1_i5:128-1753(+)	CD	6.09608	1.30528e-09	9.84968e-08
WPW_Inoculation_Trinity_BBMerged_31May2016_TRINITY_DN124265_c6_g2_i5:535-6918(+)	CD	6.09492	3.83029e-05	0.000512174
WPW_Inoculation_Trinity_BBMerged_31May2016_TRINITY_DN106127_c0_g1_i4:272-904(+)	CD	6.09293	2.35572e-05	0.000334896
WPW_Inoculation_Trinity_BBMerged_31May2016_TRINITY_DN123245_c3_g9_i4:59-517(-)	CD	6.09015	3.10314e-05	0.000426431
WPW_Inoculation_Trinity_BBMerged_31May2016_TRINITY_DN123648_c2_g4_i4:1-438(-)	CD	6.08259	6.28603e-07	1.47478e-05
WPW_Inoculation_Trinity_BBMerged_31May2016_TRINITY_DN123787_c3_g3_i3:1-489(-)	CD	6.07641	5.16525e-10	4.98633e-08
WPW_Inoculation_Trinity_BBMerged_31May2016_TRINITY_DN124262_c0_g2_i14:1084-1941(+)	CD	6.07429	1.05724e-05	0.000166702
WPW_Inoculation_Trinity_BBMerged_31May2016_TRINITY_DN67731_c0_g1_i1:3-455(-)	CD	6.05144	6.39884e-10	5.79369e-08
WPW_Inoculation_Trinity_BBMerged_31May2016_TRINITY_DN123899_c0_g3_i2:537-866(+)	CD	6.04759	2.21301e-07	6.03721e-06
WPW_Inoculation_Trinity_BBMerged_31May2016_TRINITY_DN122185_c0_g1_i2:993-3326(-)	CD	6.0465	3.56225e-08	1.34012e-06
WPW_Inoculation_Trinity_BBMerged_31May2016_TRINITY_DN3323_c0_g1_i1:37-588(+)	CD	6.04391	0.000907691	0.00775367
WPW_Inoculation_Trinity_BBMerged_31May2016_TRINITY_DN124392_c4_g3_i2:1-336(-)	CD	6.041	1.03836e-08	4.99949e-07
WPW_Inoculation_Trinity_BBMerged_31May2016_TRINITY_DN119265_c1_g2_i1:211-1257(+)	CD	6.04018	1.33815e-07	3.95429e-06
WPW_Inoculation_Trinity_BBMerged_31May2016_TRINITY_DN22799_c0_g1_i1:1-489(-)	CD	6.03925	0.000479489	0.00452737
WPW_Inoculation_Trinity_BBMerged_31May2016_TRINITY_DN120275_c1_g1_i3:411-998(-)	CD	6.03795	0.000162131	0.00178963
WPW_Inoculation_Trinity_BBMerged_31May2016_TRINITY_DN122407_c0_g9_i8:2-451(-)	CD	6.03539	1.14178e-07	3.46661e-06
WPW_Inoculation_Trinity_BBMerged_31May2016_TRINITY_DN123836_c0_g1_i3:103-594(-)	CD	6.03071	2.46082e-10	2.82673e-08
WPW_Inoculation_Trinity_BBMerged_31May2016_TRINITY_DN117914_c1_g2_i1:3-680(-)	CD	6.03061	1.30843e-08	5.95191e-07
WPW_Inoculation_Trinity_BBMerged_31May2016_TRINITY_DN124221_c1_g1_i4:316-3228(+)	CD	6.03035	2.59032e-05	0.000364633
WPW_Inoculation_Trinity_BBMerged_31May2016_TRINITY_DN114887_c0_g5_i4:2-685(+)	CD	6.02917	1.57066e-06	3.21193e-05
WPW_Inoculation_Trinity_BBMerged_31May2016_TRINITY_DN120277_c0_g6_i1:1-315(+)	CD	6.02695	2.31536e-10	2.6997e-08
WPW_Inoculation_Trinity_BBMerged_31May2016_TRINITY_DN108248_c0_g4_i1:3-440(+)	CD	6.0138	4.134e-11	8.16486e-09
WPW_Inoculation_Trinity_BBMerged_31May2016_TRINITY_DN121190_c3_g1_i1:1-633(+)	CD	6.01362	1.59078e-06	3.24963e-05
WPW_Inoculation_Trinity_BBMerged_31May2016_TRINITY_DN110440_c0_g2_i1:216-518(-)	CD	6.01343	2.09775e-07	5.78134e-06
WPW_Inoculation_Trinity_BBMerged_31May2016_TRINITY_DN101897_c0_g1_i1:1-444(+)	CD	6.00975	2.80782e-07	7.41428e-06
WPW_Inoculation_Trinity_BBMerged_31May2016_TRINITY_DN123133_c0_g1_i1:3-533(+)	CD	6.00793	3.41588e-09	2.05649e-07
WPW_Inoculation_Trinity_BBMerged_31May2016_TRINITY_DN121433_c3_g1_i1:3-443(-)	CD	6.00757	5.69091e-10	5.32127e-08
WPW_Inoculation_Trinity_BBMerged_31May2016_TRINITY_DN124208_c0_g1_i8:15-980(-)	CD	6.00665	8.91624e-05	0.00107225
WPW_Inoculation_Trinity_BBMerged_31May2016_TRINITY_DN124379_c0_g5_i3:1-618(-)	CD	6.00609	6.65595e-09	3.47248e-07
WPW_Inoculation_Trinity_BBMerged_31May2016_TRINITY_DN89752_c0_g1_i1:1-534(-)	CD	6.00601	1.08646e-06	2.32492e-05
WPW_Inoculation_Trinity_BBMerged_31May2016_TRINITY_DN97712_c0_g2_i1:294-821(+)	CD	6.00414	1.10673e-07	3.37344e-06
WPW_Inoculation_Trinity_BBMerged_31May2016_TRINITY_DN170839_c0_g1_i1:3-1100(+)	CD	5.99987	2.05243e-07	5.67513e-06
WPW_Inoculation_Trinity_BBMerged_31May2016_TRINITY_DN106351_c0_g2_i1:251-742(+)	CD	5.99878	7.83399e-06	0.000129268
WPW_Inoculation_Trinity_BBMerged_31May2016_TRINITY_DN122977_c0_g3_i1:1-771(-)	CD	5.99807	1.67363e-06	3.39738e-05
WPW_Inoculation_Trinity_BBMerged_31May2016_TRINITY_DN25989_c0_g1_i1:99-1298(-)	CD	5.99143	2.19188e-07	5.99222e-06
WPW_Inoculation_Trinity_BBMerged_31May2016_TRINITY_DN123449_c3_g2_i4:791-2185(+)	CD	5.9906	0.000149976	0.00167692
WPW_Inoculation_Trinity_BBMerged_31May2016_TRINITY_DN122703_c4_g2_i1:1-300(-)	CD	5.99027	5.06898e-08	1.77448e-06
WPW_Inoculation_Trinity_BBMerged_31May2016_TRINITY_DN118051_c0_g1_i2:2-1861(+)	CD	5.98741	2.13843e-07	5.87933e-06
WPW_Inoculation_Trinity_BBMerged_31May2016_TRINITY_DN124410_c5_g2_i6:1-558(+)	CD	5.98147	1.84195e-08	7.90958e-07
WPW_Inoculation_Trinity_BBMerged_31May2016_TRINITY_DN122432_c0_g1_i5:260-1114(+)	CD	5.97956	3.86592e-09	2.25932e-07
WPW_Inoculation_Trinity_BBMerged_31May2016_TRINITY_DN93076_c0_g1_i1:3-950(+)	CD	5.974	1.7615e-08	7.64457e-07
WPW_Inoculation_Trinity_BBMerged_31May2016_TRINITY_DN84844_c0_g1_i1:294-1613(-)	CD	5.97136	9.5003e-07	2.07778e-05
WPW_Inoculation_Trinity_BBMerged_31May2016_TRINITY_DN120708_c5_g8_i5:1-351(+)	CD	5.97061	8.71371e-07	1.93083e-05
WPW_Inoculation_Trinity_BBMerged_31May2016_TRINITY_DN92089_c0_g1_i5:384-743(-)	CD	5.96968	8.16444e-06	0.000133808
WPW_Inoculation_Trinity_BBMerged_31May2016_TRINITY_DN119619_c0_g1_i4:1019-1330(+)	CD	5.96773	3.91685e-06	7.10797e-05
WPW_Inoculation_Trinity_BBMerged_31May2016_TRINITY_DN118496_c0_g4_i5:2-811(+)	CD	5.96762	2.4395e-10	2.81058e-08
WPW_Inoculation_Trinity_BBMerged_31May2016_TRINITY_DN123927_c2_g5_i2:3-470(-)	CD	5.96555	1.25958e-08	5.78405e-07
WPW_Inoculation_Trinity_BBMerged_31May2016_TRINITY_DN107480_c0_g1_i3:1-405(+)	CD	5.96477	3.06733e-05	0.000422109
WPW_Inoculation_Trinity_BBMerged_31May2016_TRINITY_DN121633_c0_g1_i3:136-2880(-)	CD	5.96394	6.57446e-06	0.000111291
WPW_Inoculation_Trinity_BBMerged_31May2016_TRINITY_DN122977_c0_g3_i5:1-813(-)	CD	5.96378	4.7394e-08	1.6694e-06
WPW_Inoculation_Trinity_BBMerged_31May2016_TRINITY_DN124288_c0_g6_i15:22-924(-)	CD	5.96168	3.79405e-08	1.40279e-06
WPW_Inoculation_Trinity_BBMerged_31May2016_TRINITY_DN118349_c0_g10_i3:3-368(-)	CD	5.9598	1.79755e-08	7.78354e-07
WPW_Inoculation_Trinity_BBMerged_31May2016_TRINITY_DN120994_c0_g1_i2:138-1499(+)	CD	5.95964	1.04131e-07	3.20176e-06
WPW_Inoculation_Trinity_BBMerged_31May2016_TRINITY_DN120868_c0_g1_i4:359-889(-)	CD	5.95746	3.5529e-09	2.11269e-07
WPW_Inoculation_Trinity_BBMerged_31May2016_TRINITY_DN124371_c11_g5_i1:3-344(-)	CD	5.95495	1.77309e-07	5.01374e-06
WPW_Inoculation_Trinity_BBMerged_31May2016_TRINITY_DN91025_c0_g2_i1:1-756(-)	CD	5.95176	9.20994e-08	2.89623e-06
WPW_Inoculation_Trinity_BBMerged_31May2016_TRINITY_DN71172_c0_g1_i1:320-619(+)	CD	5.9441	6.68125e-11	1.1495e-08
WPW_Inoculation_Trinity_BBMerged_31May2016_TRINITY_DN121468_c1_g15_i6:228-869(+)	CD	5.9382	0.00235242	0.0171625
WPW_Inoculation_Trinity_BBMerged_31May2016_TRINITY_DN121633_c0_g2_i2:3-884(-)	CD	5.93209	8.20258e-08	2.64388e-06
WPW_Inoculation_Trinity_BBMerged_31May2016_TRINITY_DN36789_c0_g1_i1:2-559(+)	CD	5.92983	0.00104887	0.00876386
WPW_Inoculation_Trinity_BBMerged_31May2016_TRINITY_DN99851_c0_g1_i1:55-1497(-)	CD	5.92772	3.74271e-07	9.43247e-06
WPW_Inoculation_Trinity_BBMerged_31May2016_TRINITY_DN124307_c3_g2_i3:2-406(+)	CD	5.92331	7.3666e-07	1.68073e-05
WPW_Inoculation_Trinity_BBMerged_31May2016_TRINITY_DN122548_c6_g17_i8:3-443(+)	CD	5.92308	5.86282e-06	0.000100467
WPW_Inoculation_Trinity_BBMerged_31May2016_TRINITY_DN123340_c1_g8_i3:1-402(+)	CD	5.92235	3.74511e-07	9.43247e-06
WPW_Inoculation_Trinity_BBMerged_31May2016_TRINITY_DN120553_c4_g26_i5:3-299(-)	CD	5.91627	1.31545e-07	3.9051e-06
WPW_Inoculation_Trinity_BBMerged_31May2016_TRINITY_DN122118_c1_g1_i2:226-1113(-)	CD	5.91291	9.40474e-06	0.000150565
WPW_Inoculation_Trinity_BBMerged_31May2016_TRINITY_DN122507_c1_g1_i1:279-1847(-)	CD	5.90306	4.76308e-11	8.91597e-09
WPW_Inoculation_Trinity_BBMerged_31May2016_TRINITY_DN124288_c0_g6_i8:15-908(-)	CD	5.90276	6.58364e-06	0.000111356
WPW_Inoculation_Trinity_BBMerged_31May2016_TRINITY_DN109211_c0_g1_i4:378-854(-)	CD	5.90198	2.81017e-08	1.1146e-06
WPW_Inoculation_Trinity_BBMerged_31May2016_TRINITY_DN121358_c0_g1_i1:1-546(-)	CD	5.89773	1.65535e-07	4.72918e-06
WPW_Inoculation_Trinity_BBMerged_31May2016_TRINITY_DN118837_c0_g1_i6:240-1613(-)	CD	5.88949	4.11824e-07	1.01677e-05
WPW_Inoculation_Trinity_BBMerged_31May2016_TRINITY_DN121548_c1_g1_i1:2-412(-)	CD	5.88915	6.74383e-08	2.25052e-06
WPW_Inoculation_Trinity_BBMerged_31May2016_TRINITY_DN122467_c6_g1_i1:2-298(+)	CD	5.88839	2.0927e-08	8.75787e-07
WPW_Inoculation_Trinity_BBMerged_31May2016_TRINITY_DN100040_c0_g3_i1:42-419(+)	CD	5.88815	1.15775e-08	5.41931e-07
WPW_Inoculation_Trinity_BBMerged_31May2016_TRINITY_DN123330_c0_g1_i7:1-1080(-)	CD	5.88531	1.59502e-08	7.0398e-07
WPW_Inoculation_Trinity_BBMerged_31May2016_TRINITY_DN125464_c0_g1_i1:202-1269(-)	CD	5.88468	1.12082e-08	5.29124e-07
WPW_Inoculation_Trinity_BBMerged_31May2016_TRINITY_DN81186_c1_g1_i1:2-412(-)	CD	5.8842	8.48901e-07	1.89296e-05
WPW_Inoculation_Trinity_BBMerged_31May2016_TRINITY_DN91409_c0_g1_i1:3-554(+)	CD	5.88176	2.65647e-05	0.000372677
WPW_Inoculation_Trinity_BBMerged_31May2016_TRINITY_DN115645_c4_g1_i1:1-306(+)	CD	5.87864	1.7949e-09	1.25874e-07
WPW_Inoculation_Trinity_BBMerged_31May2016_TRINITY_DN115012_c0_g1_i1:274-1713(+)	CD	5.87849	3.18326e-08	1.23971e-06
WPW_Inoculation_Trinity_BBMerged_31May2016_TRINITY_DN124390_c1_g7_i12:2-586(+)	CD	5.87774	8.52989e-09	4.29389e-07
WPW_Inoculation_Trinity_BBMerged_31May2016_TRINITY_DN124390_c1_g7_i8:1-591(+)	CD	5.8718	5.1759e-09	2.80417e-07
WPW_Inoculation_Trinity_BBMerged_31May2016_TRINITY_DN124288_c0_g6_i21:67-666(-)	CD	5.87119	1.05908e-09	8.34493e-08
WPW_Inoculation_Trinity_BBMerged_31May2016_TRINITY_DN124307_c3_g15_i3:3-353(+)	CD	5.86894	3.8367e-06	6.96962e-05
WPW_Inoculation_Trinity_BBMerged_31May2016_TRINITY_DN107022_c0_g1_i4:92-550(+)	CD	5.86855	1.98602e-09	1.35151e-07
WPW_Inoculation_Trinity_BBMerged_31May2016_TRINITY_DN120209_c0_g1_i3:361-2349(+)	CD	5.86555	4.25408e-06	7.62651e-05
WPW_Inoculation_Trinity_BBMerged_31May2016_TRINITY_DN124193_c2_g1_i3:2-775(+)	CD	5.85963	7.22859e-05	0.000889423
WPW_Inoculation_Trinity_BBMerged_31May2016_TRINITY_DN122955_c6_g16_i21:3-386(+)	CD	5.85521	2.7799e-07	7.35058e-06
WPW_Inoculation_Trinity_BBMerged_31May2016_TRINITY_DN121097_c4_g5_i1:3-332(+)	CD	5.85133	3.91241e-07	9.74603e-06
WPW_Inoculation_Trinity_BBMerged_31May2016_TRINITY_DN119910_c0_g4_i3:3-326(-)	CD	5.84353	4.76182e-10	4.70677e-08
WPW_Inoculation_Trinity_BBMerged_31May2016_TRINITY_DN117777_c2_g18_i1:1-417(+)	CD	5.84157	6.06568e-05	0.000763854
WPW_Inoculation_Trinity_BBMerged_31May2016_TRINITY_DN122437_c5_g5_i1:1-300(+)	CD	5.84127	0.000459719	0.00436502
WPW_Inoculation_Trinity_BBMerged_31May2016_TRINITY_DN121147_c1_g1_i1:1-357(+)	CD	5.84105	3.78411e-07	9.49977e-06
WPW_Inoculation_Trinity_BBMerged_31May2016_TRINITY_DN84648_c0_g1_i1:104-535(-)	CD	5.84017	1.16406e-06	2.4678e-05
WPW_Inoculation_Trinity_BBMerged_31May2016_TRINITY_DN124406_c3_g13_i3:3-563(+)	CD	5.83751	9.72802e-07	2.12039e-05
WPW_Inoculation_Trinity_BBMerged_31May2016_TRINITY_DN116570_c0_g1_i2:123-605(+)	CD	5.83085	6.58456e-06	0.000111356
WPW_Inoculation_Trinity_BBMerged_31May2016_TRINITY_DN105094_c2_g3_i1:3-356(+)	CD	5.83003	8.93513e-08	2.82819e-06
WPW_Inoculation_Trinity_BBMerged_31May2016_TRINITY_DN123853_c0_g1_i1:698-2851(-)	CD	5.82684	8.90538e-06	0.00014394
WPW_Inoculation_Trinity_BBMerged_31May2016_TRINITY_DN110828_c0_g1_i2:242-1111(+)	CD	5.82669	5.57797e-06	9.64398e-05
WPW_Inoculation_Trinity_BBMerged_31May2016_TRINITY_DN122898_c4_g2_i10:1-1545(+)	CD	5.82597	6.64834e-07	1.53926e-05
WPW_Inoculation_Trinity_BBMerged_31May2016_TRINITY_DN120698_c2_g1_i1:2-391(+)	CD	5.82483	4.9554e-09	2.69801e-07
WPW_Inoculation_Trinity_BBMerged_31May2016_TRINITY_DN122955_c6_g11_i1:2-451(+)	CD	5.82264	1.57494e-07	4.54434e-06
WPW_Inoculation_Trinity_BBMerged_31May2016_TRINITY_DN120563_c0_g2_i11:1-522(+)	CD	5.82114	7.38033e-10	6.33481e-08
WPW_Inoculation_Trinity_BBMerged_31May2016_TRINITY_DN117825_c0_g3_i1:2-493(+)	CD	5.82038	8.44735e-10	6.95756e-08
WPW_Inoculation_Trinity_BBMerged_31May2016_TRINITY_DN118209_c2_g2_i1:2-760(-)	CD	5.81548	3.53783e-08	1.33223e-06
WPW_Inoculation_Trinity_BBMerged_31May2016_TRINITY_DN122824_c0_g3_i3:3-314(+)	CD	5.81528	3.14058e-08	1.22555e-06
WPW_Inoculation_Trinity_BBMerged_31May2016_TRINITY_DN54615_c0_g1_i1:21-350(-)	CD	5.81488	3.97325e-07	9.8532e-06
WPW_Inoculation_Trinity_BBMerged_31May2016_TRINITY_DN123759_c0_g1_i3:357-1922(-)	CD	5.81452	6.99914e-06	0.000117546
WPW_Inoculation_Trinity_BBMerged_31May2016_TRINITY_DN114979_c1_g4_i4:3-1610(+)	CD	5.81222	2.74177e-08	1.09307e-06
WPW_Inoculation_Trinity_BBMerged_31May2016_TRINITY_DN118799_c0_g6_i4:191-586(-)	CD	5.81029	0.000151828	0.00169329
WPW_Inoculation_Trinity_BBMerged_31May2016_TRINITY_DN51453_c0_g2_i1:3-404(-)	CD	5.80922	5.72455e-07	1.35786e-05
WPW_Inoculation_Trinity_BBMerged_31May2016_TRINITY_DN116455_c3_g1_i1:2-364(+)	CD	5.80356	7.38931e-08	2.4314e-06
WPW_Inoculation_Trinity_BBMerged_31May2016_TRINITY_DN119623_c0_g1_i2:963-3215(-)	CD	5.80177	1.15606e-10	1.65138e-08
WPW_Inoculation_Trinity_BBMerged_31May2016_TRINITY_DN121791_c4_g6_i4:1-309(-)	CD	5.79888	2.41568e-07	6.5257e-06
WPW_Inoculation_Trinity_BBMerged_31May2016_TRINITY_DN123883_c4_g4_i3:484-990(+)	CD	5.7951	5.08736e-08	1.7758e-06
WPW_Inoculation_Trinity_BBMerged_31May2016_TRINITY_DN123323_c13_g1_i3:38-1954(-)	CD	5.792	1.57058e-07	4.5406e-06
WPW_Inoculation_Trinity_BBMerged_31May2016_TRINITY_DN122552_c0_g1_i1:381-2306(-)	CD	5.78577	0.000168096	0.00184495
WPW_Inoculation_Trinity_BBMerged_31May2016_TRINITY_DN79117_c0_g2_i1:2-463(+)	CD	5.77882	5.37073e-08	1.8565e-06
WPW_Inoculation_Trinity_BBMerged_31May2016_TRINITY_DN121386_c0_g4_i6:356-1609(-)	CD	5.77831	1.09887e-05	0.000172289
WPW_Inoculation_Trinity_BBMerged_31May2016_TRINITY_DN124401_c10_g21_i1:1-363(+)	CD	5.77524	2.26282e-08	9.26942e-07
WPW_Inoculation_Trinity_BBMerged_31May2016_TRINITY_DN115927_c0_g4_i3:1-441(+)	CD	5.77177	4.68783e-05	0.00061019
WPW_Inoculation_Trinity_BBMerged_31May2016_TRINITY_DN123140_c0_g3_i6:1-561(+)	CD	5.76573	2.4631e-09	1.59714e-07
WPW_Inoculation_Trinity_BBMerged_31May2016_TRINITY_DN123090_c5_g13_i12:1-303(+)	CD	5.76485	3.42183e-08	1.3047e-06
WPW_Inoculation_Trinity_BBMerged_31May2016_TRINITY_DN114447_c0_g1_i2:162-788(+)	CD	5.75905	2.72785e-05	0.000381909
WPW_Inoculation_Trinity_BBMerged_31May2016_TRINITY_DN124198_c1_g2_i6:1-687(+)	CD	5.7539	1.96589e-08	8.30119e-07
WPW_Inoculation_Trinity_BBMerged_31May2016_TRINITY_DN113365_c0_g2_i3:422-916(-)	CD	5.75295	6.4192e-06	0.000108845
WPW_Inoculation_Trinity_BBMerged_31May2016_TRINITY_DN131976_c0_g1_i1:100-399(-)	CD	5.74894	1.92666e-08	8.19581e-07
WPW_Inoculation_Trinity_BBMerged_31May2016_TRINITY_DN122433_c1_g4_i4:197-871(-)	CD	5.74769	5.99531e-08	2.02959e-06
WPW_Inoculation_Trinity_BBMerged_31May2016_TRINITY_DN111768_c0_g2_i3:114-791(-)	CD	5.74618	0.000436336	0.00418301
WPW_Inoculation_Trinity_BBMerged_31May2016_TRINITY_DN118496_c0_g4_i4:2-430(+)	CD	5.74587	5.83777e-08	1.98233e-06
WPW_Inoculation_Trinity_BBMerged_31May2016_TRINITY_DN121547_c2_g2_i12:3-782(+)	CD	5.74153	2.05536e-08	8.65778e-07
WPW_Inoculation_Trinity_BBMerged_31May2016_TRINITY_DN74002_c0_g1_i1:2-1945(+)	CD	5.73734	2.88324e-07	7.58758e-06
WPW_Inoculation_Trinity_BBMerged_31May2016_TRINITY_DN119283_c4_g1_i3:2-691(+)	CD	5.73546	2.31351e-09	1.50518e-07
WPW_Inoculation_Trinity_BBMerged_31May2016_TRINITY_DN60963_c0_g1_i1:1-396(+)	CD	5.7335	2.33639e-08	9.5004e-07
WPW_Inoculation_Trinity_BBMerged_31May2016_TRINITY_DN121949_c2_g1_i1:617-1144(-)	CD	5.7327	0.000347116	0.00344191
WPW_Inoculation_Trinity_BBMerged_31May2016_TRINITY_DN123706_c4_g3_i7:1-561(-)	CD	5.73174	4.55388e-08	1.61614e-06
WPW_Inoculation_Trinity_BBMerged_31May2016_TRINITY_DN115765_c1_g1_i4:1-342(+)	CD	5.73122	1.52617e-09	1.11261e-07
WPW_Inoculation_Trinity_BBMerged_31May2016_TRINITY_DN116330_c0_g4_i7:357-1256(-)	CD	5.72983	0.0082669	0.0473625
WPW_Inoculation_Trinity_BBMerged_31May2016_TRINITY_DN121509_c0_g4_i1:280-1584(-)	CD	5.7291	1.23737e-09	9.39212e-08
WPW_Inoculation_Trinity_BBMerged_31May2016_TRINITY_DN122223_c1_g1_i2:2-547(+)	CD	5.72846	1.65427e-05	0.00024517
WPW_Inoculation_Trinity_BBMerged_31May2016_TRINITY_DN124147_c0_g12_i1:11-319(-)	CD	5.72673	1.92793e-08	8.19581e-07
WPW_Inoculation_Trinity_BBMerged_31May2016_TRINITY_DN122283_c0_g4_i1:1-300(-)	CD	5.72554	1.77193e-07	5.01374e-06
WPW_Inoculation_Trinity_BBMerged_31May2016_TRINITY_DN109538_c0_g1_i1:28-813(-)	CD	5.72295	0.00244808	0.0177757
WPW_Inoculation_Trinity_BBMerged_31May2016_TRINITY_DN123758_c0_g3_i4:1-480(+)	CD	5.72108	8.82301e-08	2.80417e-06
WPW_Inoculation_Trinity_BBMerged_31May2016_TRINITY_DN122588_c1_g1_i5:3-1208(+)	CD	5.71969	1.81116e-06	3.63085e-05
WPW_Inoculation_Trinity_BBMerged_31May2016_TRINITY_DN122768_c1_g1_i6:197-817(-)	CD	5.71968	0.00023796	0.00249204
WPW_Inoculation_Trinity_BBMerged_31May2016_TRINITY_DN77831_c0_g2_i1:2-466(+)	CD	5.71763	1.9314e-07	5.41001e-06
WPW_Inoculation_Trinity_BBMerged_31May2016_TRINITY_DN135491_c0_g1_i1:2-325(+)	CD	5.71556	7.94119e-10	6.66836e-08
WPW_Inoculation_Trinity_BBMerged_31May2016_TRINITY_DN119535_c1_g1_i1:241-2016(-)	CD	5.71552	9.29745e-06	0.000149218
WPW_Inoculation_Trinity_BBMerged_31May2016_TRINITY_DN113384_c3_g2_i2:2-661(+)	CD	5.70529	0.000952607	0.00806394
WPW_Inoculation_Trinity_BBMerged_31May2016_TRINITY_DN62511_c0_g1_i1:252-1064(+)	CD	5.70518	5.0795e-05	0.000654569
WPW_Inoculation_Trinity_BBMerged_31May2016_TRINITY_DN123460_c1_g6_i1:2-973(+)	CD	5.70467	6.33337e-07	1.48319e-05
WPW_Inoculation_Trinity_BBMerged_31May2016_TRINITY_DN120698_c2_g3_i5:1-1107(+)	CD	5.69735	6.30963e-08	2.1184e-06
WPW_Inoculation_Trinity_BBMerged_31May2016_TRINITY_DN122380_c0_g1_i3:320-2776(-)	CD	5.69605	3.7107e-05	0.000498076
WPW_Inoculation_Trinity_BBMerged_31May2016_TRINITY_DN124321_c5_g1_i10:282-1712(-)	CD	5.6957	0.00123625	0.010092
WPW_Inoculation_Trinity_BBMerged_31May2016_TRINITY_DN97685_c0_g1_i2:3-524(+)	CD	5.69281	0.00698503	0.0415743
WPW_Inoculation_Trinity_BBMerged_31May2016_TRINITY_DN122213_c1_g1_i4:334-1923(+)	CD	5.69154	1.95589e-05	0.00028432
WPW_Inoculation_Trinity_BBMerged_31May2016_TRINITY_DN114559_c2_g7_i1:1-579(+)	CD	5.68984	2.48738e-09	1.60277e-07
WPW_Inoculation_Trinity_BBMerged_31May2016_TRINITY_DN117177_c3_g1_i8:2-718(+)	CD	5.68923	8.53569e-06	0.000139244
WPW_Inoculation_Trinity_BBMerged_31May2016_TRINITY_DN117914_c1_g2_i9:3-680(-)	CD	5.68356	1.47291e-06	3.03933e-05
WPW_Inoculation_Trinity_BBMerged_31May2016_TRINITY_DN107033_c0_g1_i2:581-1891(+)	CD	5.68321	0.00225804	0.0166149
WPW_Inoculation_Trinity_BBMerged_31May2016_TRINITY_DN122742_c5_g6_i1:3-368(-)	CD	5.68025	0.00515741	0.0327078
WPW_Inoculation_Trinity_BBMerged_31May2016_TRINITY_DN113591_c0_g1_i4:124-3030(-)	CD	5.67864	9.99352e-09	4.86004e-07
WPW_Inoculation_Trinity_BBMerged_31May2016_TRINITY_DN104806_c0_g1_i2:67-798(+)	CD	5.67561	9.48832e-08	2.95973e-06
WPW_Inoculation_Trinity_BBMerged_31May2016_TRINITY_DN120415_c3_g1_i2:231-2108(-)	CD	5.66789	0.00229256	0.0168177
WPW_Inoculation_Trinity_BBMerged_31May2016_TRINITY_DN114559_c2_g8_i5:3-377(+)	CD	5.66377	1.19647e-07	3.6044e-06
WPW_Inoculation_Trinity_BBMerged_31May2016_TRINITY_DN123820_c2_g1_i6:2-607(+)	CD	5.66353	2.25305e-08	9.24898e-07
WPW_Inoculation_Trinity_BBMerged_31May2016_TRINITY_DN125759_c0_g1_i1:564-926(+)	CD	5.66283	0.000493799	0.00464192
WPW_Inoculation_Trinity_BBMerged_31May2016_TRINITY_DN118220_c2_g1_i6:718-1494(-)	CD	5.66281	0.000520279	0.00484613
WPW_Inoculation_Trinity_BBMerged_31May2016_TRINITY_DN112029_c0_g1_i5:397-1059(-)	CD	5.65823	3.02483e-06	5.67316e-05
WPW_Inoculation_Trinity_BBMerged_31May2016_TRINITY_DN110007_c0_g1_i1:477-2021(-)	CD	5.65601	0.00120026	0.00984604
WPW_Inoculation_Trinity_BBMerged_31May2016_TRINITY_DN103650_c0_g2_i2:1-336(+)	CD	5.65479	1.42098e-09	1.05581e-07
WPW_Inoculation_Trinity_BBMerged_31May2016_TRINITY_DN120490_c4_g1_i2:289-618(+)	CD	5.65472	1.09236e-07	3.33488e-06
WPW_Inoculation_Trinity_BBMerged_31May2016_TRINITY_DN119619_c0_g1_i6:893-1306(+)	CD	5.65382	1.56632e-08	6.94545e-07
WPW_Inoculation_Trinity_BBMerged_31May2016_TRINITY_DN123300_c1_g2_i1:1-387(+)	CD	5.65027	5.83195e-07	1.37996e-05
WPW_Inoculation_Trinity_BBMerged_31May2016_TRINITY_DN115415_c0_g1_i2:2-421(-)	CD	5.64121	7.8872e-10	6.63742e-08
WPW_Inoculation_Trinity_BBMerged_31May2016_TRINITY_DN121003_c5_g4_i4:1-417(+)	CD	5.64068	1.3165e-07	3.90522e-06
WPW_Inoculation_Trinity_BBMerged_31May2016_TRINITY_DN101840_c0_g1_i1:219-929(-)	CD	5.64059	4.58317e-05	0.00059858
WPW_Inoculation_Trinity_BBMerged_31May2016_TRINITY_DN95245_c0_g4_i1:2-364(-)	CD	5.639	5.55997e-06	9.62145e-05
WPW_Inoculation_Trinity_BBMerged_31May2016_TRINITY_DN122588_c1_g1_i3:107-2797(+)	CD	5.63774	0.0017501	0.0134742
WPW_Inoculation_Trinity_BBMerged_31May2016_TRINITY_DN161242_c0_g1_i1:3-332(+)	CD	5.63591	5.39637e-07	1.29189e-05
WPW_Inoculation_Trinity_BBMerged_31May2016_TRINITY_DN123237_c2_g3_i2:112-2070(+)	CD	5.63217	0.00323133	0.0223371
WPW_Inoculation_Trinity_BBMerged_31May2016_TRINITY_DN113866_c2_g1_i3:3-353(-)	CD	5.62485	4.94551e-08	1.73568e-06
WPW_Inoculation_Trinity_BBMerged_31May2016_TRINITY_DN115818_c0_g1_i2:49-1848(-)	CD	5.62428	0.00498172	0.0317863
WPW_Inoculation_Trinity_BBMerged_31May2016_TRINITY_DN16647_c0_g2_i1:530-1111(-)	CD	5.62316	3.92148e-07	9.75605e-06
WPW_Inoculation_Trinity_BBMerged_31May2016_TRINITY_DN123754_c1_g1_i5:2-370(-)	CD	5.62188	1.77785e-09	1.25293e-07
WPW_Inoculation_Trinity_BBMerged_31May2016_TRINITY_DN120710_c2_g2_i5:37-342(+)	CD	5.62075	2.18895e-08	9.05821e-07
WPW_Inoculation_Trinity_BBMerged_31May2016_TRINITY_DN124326_c2_g5_i3:1-780(+)	CD	5.61996	3.51372e-05	0.000474928
WPW_Inoculation_Trinity_BBMerged_31May2016_TRINITY_DN123668_c4_g2_i4:3-1127(-)	CD	5.61978	8.80626e-05	0.00106067
WPW_Inoculation_Trinity_BBMerged_31May2016_TRINITY_DN124386_c2_g14_i5:1-339(-)	CD	5.61965	6.18821e-07	1.45447e-05
WPW_Inoculation_Trinity_BBMerged_31May2016_TRINITY_DN121699_c4_g7_i8:1-309(+)	CD	5.61484	1.14905e-09	8.91399e-08
WPW_Inoculation_Trinity_BBMerged_31May2016_TRINITY_DN113384_c1_g3_i1:1-744(-)	CD	5.61346	0.00271729	0.0193861
WPW_Inoculation_Trinity_BBMerged_31May2016_TRINITY_DN23569_c0_g1_i1:26-580(-)	CD	5.61245	0.000818242	0.00708454
WPW_Inoculation_Trinity_BBMerged_31May2016_TRINITY_DN119435_c0_g1_i1:3-314(+)	CD	5.6114	2.78005e-06	5.27542e-05
WPW_Inoculation_Trinity_BBMerged_31May2016_TRINITY_DN107559_c0_g1_i3:3-572(-)	CD	5.60897	1.5642e-08	6.94545e-07
WPW_Inoculation_Trinity_BBMerged_31May2016_TRINITY_DN122034_c1_g11_i2:3-590(-)	CD	5.60624	7.83237e-08	2.53935e-06
WPW_Inoculation_Trinity_BBMerged_31May2016_TRINITY_DN122990_c0_g1_i5:278-3208(+)	CD	5.60132	8.64009e-06	0.000140709
WPW_Inoculation_Trinity_BBMerged_31May2016_TRINITY_DN119803_c1_g1_i5:84-515(-)	CD	5.59964	2.51475e-05	0.000354639
WPW_Inoculation_Trinity_BBMerged_31May2016_TRINITY_DN124371_c11_g1_i7:1-549(-)	CD	5.5977	1.03389e-06	2.23217e-05
WPW_Inoculation_Trinity_BBMerged_31May2016_TRINITY_DN121987_c1_g2_i7:441-1682(-)	CD	5.59403	0.00011214	0.00130454
WPW_Inoculation_Trinity_BBMerged_31May2016_TRINITY_DN124212_c2_g8_i8:2-628(+)	CD	5.59368	8.89006e-07	1.96205e-05
WPW_Inoculation_Trinity_BBMerged_31May2016_TRINITY_DN116596_c1_g8_i8:2-412(-)	CD	5.59195	2.70591e-09	1.71804e-07
WPW_Inoculation_Trinity_BBMerged_31May2016_TRINITY_DN122714_c0_g4_i17:1-684(-)	CD	5.58778	9.19898e-07	2.01872e-05
WPW_Inoculation_Trinity_BBMerged_31May2016_TRINITY_DN123784_c0_g1_i1:252-2252(-)	CD	5.5877	0.00195351	0.0147384
WPW_Inoculation_Trinity_BBMerged_31May2016_TRINITY_DN111232_c1_g1_i6:1-375(-)	CD	5.58676	2.20455e-06	4.31229e-05
WPW_Inoculation_Trinity_BBMerged_31May2016_TRINITY_DN123033_c2_g1_i13:3-962(+)	CD	5.58232	6.12502e-06	0.000104498
WPW_Inoculation_Trinity_BBMerged_31May2016_TRINITY_DN117374_c0_g2_i2:514-1581(+)	CD	5.58229	1.44662e-07	4.2311e-06
WPW_Inoculation_Trinity_BBMerged_31May2016_TRINITY_DN106534_c1_g5_i1:3-341(-)	CD	5.58121	5.59013e-05	0.000711373
WPW_Inoculation_Trinity_BBMerged_31May2016_TRINITY_DN104713_c0_g1_i3:274-648(+)	CD	5.57628	2.41517e-06	4.67703e-05
WPW_Inoculation_Trinity_BBMerged_31May2016_TRINITY_DN123872_c1_g1_i2:596-1726(+)	CD	5.57606	3.88262e-08	1.42735e-06
WPW_Inoculation_Trinity_BBMerged_31May2016_TRINITY_DN122112_c0_g1_i3:35-1057(+)	CD	5.57336	8.0345e-05	0.000975818
WPW_Inoculation_Trinity_BBMerged_31May2016_TRINITY_DN96156_c0_g1_i2:170-727(+)	CD	5.57191	2.0299e-09	1.36889e-07
WPW_Inoculation_Trinity_BBMerged_31May2016_TRINITY_DN117917_c0_g2_i1:1133-1480(-)	CD	5.55506	8.85459e-08	2.80959e-06
WPW_Inoculation_Trinity_BBMerged_31May2016_TRINITY_DN123439_c0_g2_i6:2-2281(+)	CD	5.55336	1.3472e-05	0.000205726
WPW_Inoculation_Trinity_BBMerged_31May2016_TRINITY_DN108228_c0_g6_i6:1-471(+)	CD	5.55129	0.000501114	0.00469928
WPW_Inoculation_Trinity_BBMerged_31May2016_TRINITY_DN121190_c2_g1_i7:3-851(-)	CD	5.54159	0.00431654	0.0282976
WPW_Inoculation_Trinity_BBMerged_31May2016_TRINITY_DN124008_c3_g8_i3:526-1902(+)	CD	5.53502	4.1734e-09	2.39508e-07
WPW_Inoculation_Trinity_BBMerged_31May2016_TRINITY_DN119435_c2_g7_i7:3-515(+)	CD	5.5306	1.12683e-08	5.31314e-07
WPW_Inoculation_Trinity_BBMerged_31May2016_TRINITY_DN89503_c0_g1_i1:2-298(+)	CD	5.53041	1.39558e-08	6.32604e-07
WPW_Inoculation_Trinity_BBMerged_31May2016_TRINITY_DN108720_c0_g1_i1:196-915(-)	CD	5.52978	0.000962946	0.00814078
WPW_Inoculation_Trinity_BBMerged_31May2016_TRINITY_DN124157_c3_g3_i5:475-1614(-)	CD	5.52875	4.5333e-08	1.613e-06
WPW_Inoculation_Trinity_BBMerged_31May2016_TRINITY_DN124406_c3_g9_i1:3-563(+)	CD	5.52867	4.18841e-06	7.52729e-05
WPW_Inoculation_Trinity_BBMerged_31May2016_TRINITY_DN113810_c1_g1_i3:61-1404(+)	CD	5.52474	8.08662e-06	0.000132701
WPW_Inoculation_Trinity_BBMerged_31May2016_TRINITY_DN115927_c1_g9_i2:2-298(-)	CD	5.52465	6.21173e-06	0.000105791
WPW_Inoculation_Trinity_BBMerged_31May2016_TRINITY_DN48380_c0_g2_i1:1-633(-)	CD	5.52345	7.02818e-05	0.000868117
WPW_Inoculation_Trinity_BBMerged_31May2016_TRINITY_DN123639_c1_g2_i2:1-3111(+)	CD	5.52343	4.19728e-05	0.000554731
WPW_Inoculation_Trinity_BBMerged_31May2016_TRINITY_DN123748_c4_g10_i1:3-473(+)	CD	5.52327	2.08664e-07	5.75738e-06
WPW_Inoculation_Trinity_BBMerged_31May2016_TRINITY_DN120882_c4_g2_i1:2-331(+)	CD	5.52159	3.42908e-05	0.00046495
WPW_Inoculation_Trinity_BBMerged_31May2016_TRINITY_DN54615_c0_g3_i1:21-338(-)	CD	5.51972	2.20429e-08	9.10673e-07
WPW_Inoculation_Trinity_BBMerged_31May2016_TRINITY_DN124309_c4_g4_i1:3-335(-)	CD	5.51768	2.55469e-08	1.02694e-06
WPW_Inoculation_Trinity_BBMerged_31May2016_TRINITY_DN124157_c3_g7_i5:2-865(-)	CD	5.51264	7.01608e-08	2.32784e-06
WPW_Inoculation_Trinity_BBMerged_31May2016_TRINITY_DN123404_c2_g4_i3:3-1124(+)	CD	5.51176	9.13611e-05	0.00109631
WPW_Inoculation_Trinity_BBMerged_31May2016_TRINITY_DN117543_c0_g1_i3:349-1665(+)	CD	5.5097	0.00214044	0.015916
WPW_Inoculation_Trinity_BBMerged_31May2016_TRINITY_DN120873_c0_g1_i1:222-1418(-)	CD	5.50962	1.04233e-06	2.24538e-05
WPW_Inoculation_Trinity_BBMerged_31May2016_TRINITY_DN122533_c0_g1_i2:207-1124(-)	CD	5.50711	4.02193e-08	1.47019e-06
WPW_Inoculation_Trinity_BBMerged_31May2016_TRINITY_DN96216_c0_g1_i2:1-507(-)	CD	5.50707	2.5751e-07	6.88906e-06
WPW_Inoculation_Trinity_BBMerged_31May2016_TRINITY_DN117498_c0_g1_i4:322-1242(+)	CD	5.49951	0.000304977	0.00307329
WPW_Inoculation_Trinity_BBMerged_31May2016_TRINITY_DN119253_c0_g2_i1:3-740(+)	CD	5.49882	9.84717e-09	4.80699e-07
WPW_Inoculation_Trinity_BBMerged_31May2016_TRINITY_DN121784_c2_g6_i5:3-857(+)	CD	5.49816	5.53933e-06	9.59861e-05
WPW_Inoculation_Trinity_BBMerged_31May2016_TRINITY_DN122844_c2_g12_i3:3-803(+)	CD	5.49785	1.98654e-09	1.35151e-07
WPW_Inoculation_Trinity_BBMerged_31May2016_TRINITY_DN122057_c3_g2_i1:400-1281(-)	CD	5.49588	1.84388e-05	0.000269422
WPW_Inoculation_Trinity_BBMerged_31May2016_TRINITY_DN74339_c0_g1_i1:3-1181(-)	CD	5.4888	2.76941e-07	7.33287e-06
WPW_Inoculation_Trinity_BBMerged_31May2016_TRINITY_DN95458_c0_g1_i2:2-397(-)	CD	5.48775	2.39696e-08	9.71608e-07
WPW_Inoculation_Trinity_BBMerged_31May2016_TRINITY_DN119533_c0_g1_i5:296-1264(-)	CD	5.4857	0.000164194	0.00180932
WPW_Inoculation_Trinity_BBMerged_31May2016_TRINITY_DN123648_c2_g2_i5:1-639(-)	CD	5.48507	4.91514e-06	8.63686e-05
WPW_Inoculation_Trinity_BBMerged_31May2016_TRINITY_DN123466_c0_g1_i3:1-3435(+)	CD	5.48209	6.40106e-05	0.000799585
WPW_Inoculation_Trinity_BBMerged_31May2016_TRINITY_DN75535_c0_g1_i1:2-364(+)	CD	5.48014	0.000180334	0.00196093
WPW_Inoculation_Trinity_BBMerged_31May2016_TRINITY_DN115728_c1_g1_i1:176-778(-)	CD	5.47697	6.15935e-05	0.000773636
WPW_Inoculation_Trinity_BBMerged_31May2016_TRINITY_DN116804_c0_g2_i3:1-570(+)	CD	5.47239	1.15599e-05	0.000180297
WPW_Inoculation_Trinity_BBMerged_31May2016_TRINITY_DN123961_c1_g1_i1:1-417(-)	CD	5.46702	5.36102e-08	1.8565e-06
WPW_Inoculation_Trinity_BBMerged_31May2016_TRINITY_DN124392_c4_g7_i15:1-393(-)	CD	5.46343	1.24101e-06	2.61092e-05
WPW_Inoculation_Trinity_BBMerged_31May2016_TRINITY_DN117324_c1_g1_i6:120-581(-)	CD	5.46281	3.7024e-07	9.34921e-06
WPW_Inoculation_Trinity_BBMerged_31May2016_TRINITY_DN118726_c4_g2_i1:2-766(+)	CD	5.46118	0.00299514	0.0209476
WPW_Inoculation_Trinity_BBMerged_31May2016_TRINITY_DN113583_c0_g1_i1:301-735(+)	CD	5.45906	0.0006985	0.00621458
WPW_Inoculation_Trinity_BBMerged_31May2016_TRINITY_DN103141_c0_g1_i1:260-574(-)	CD	5.45811	0.00149532	0.0118278
WPW_Inoculation_Trinity_BBMerged_31May2016_TRINITY_DN118609_c2_g3_i4:41-583(-)	CD	5.45644	3.79495e-06	6.90024e-05
WPW_Inoculation_Trinity_BBMerged_31May2016_TRINITY_DN120687_c0_g2_i3:1-381(-)	CD	5.45354	2.70766e-09	1.71804e-07
WPW_Inoculation_Trinity_BBMerged_31May2016_TRINITY_DN100114_c0_g1_i1:260-1666(-)	CD	5.45342	3.81287e-07	9.55339e-06
WPW_Inoculation_Trinity_BBMerged_31May2016_TRINITY_DN99475_c0_g1_i2:198-1166(+)	CD	5.4528	1.17024e-05	0.000182152
WPW_Inoculation_Trinity_BBMerged_31May2016_TRINITY_DN120533_c0_g1_i1:146-1867(-)	CD	5.43965	5.88433e-08	1.99464e-06
WPW_Inoculation_Trinity_BBMerged_31May2016_TRINITY_DN124406_c2_g1_i5:3-371(-)	CD	5.43752	4.55459e-07	1.11308e-05
WPW_Inoculation_Trinity_BBMerged_31May2016_TRINITY_DN95878_c0_g1_i1:22-879(+)	CD	5.43568	0.0004902	0.00461706
WPW_Inoculation_Trinity_BBMerged_31May2016_TRINITY_DN71252_c0_g1_i1:3-497(-)	CD	5.43477	4.436e-09	2.50324e-07
WPW_Inoculation_Trinity_BBMerged_31May2016_TRINITY_DN117670_c1_g13_i4:3-839(-)	CD	5.43305	6.00711e-05	0.000757393
WPW_Inoculation_Trinity_BBMerged_31May2016_TRINITY_DN79333_c0_g1_i1:2-916(+)	CD	5.43233	2.50123e-05	0.000353119
WPW_Inoculation_Trinity_BBMerged_31May2016_TRINITY_DN51432_c0_g1_i1:1-351(-)	CD	5.42831	5.0698e-08	1.77448e-06
WPW_Inoculation_Trinity_BBMerged_31May2016_TRINITY_DN117311_c1_g1_i2:2-1144(-)	CD	5.42555	0.00211201	0.0157408
WPW_Inoculation_Trinity_BBMerged_31May2016_TRINITY_DN98080_c0_g1_i9:1-792(-)	CD	5.42019	1.27517e-06	2.66395e-05
WPW_Inoculation_Trinity_BBMerged_31May2016_TRINITY_DN118980_c0_g1_i5:336-704(+)	CD	5.41833	1.01459e-06	2.19785e-05
WPW_Inoculation_Trinity_BBMerged_31May2016_TRINITY_DN120283_c5_g1_i1:1-312(-)	CD	5.41495	3.30484e-05	0.000450312
WPW_Inoculation_Trinity_BBMerged_31May2016_TRINITY_DN122060_c0_g1_i5:835-1677(-)	CD	5.41159	9.84695e-07	2.14269e-05
WPW_Inoculation_Trinity_BBMerged_31May2016_TRINITY_DN117588_c2_g2_i1:2-1138(+)	CD	5.40889	1.75795e-05	0.000258458
WPW_Inoculation_Trinity_BBMerged_31May2016_TRINITY_DN124262_c0_g2_i4:165-1844(+)	CD	5.40816	0.000102255	0.001205
WPW_Inoculation_Trinity_BBMerged_31May2016_TRINITY_DN122950_c3_g5_i1:2-427(+)	CD	5.4079	1.91439e-07	5.37015e-06
WPW_Inoculation_Trinity_BBMerged_31May2016_TRINITY_DN53151_c2_g1_i2:72-554(-)	CD	5.40669	2.15488e-07	5.91193e-06
WPW_Inoculation_Trinity_BBMerged_31May2016_TRINITY_DN124307_c3_g3_i2:2-637(+)	CD	5.40659	3.56627e-06	6.56773e-05
WPW_Inoculation_Trinity_BBMerged_31May2016_TRINITY_DN123442_c7_g1_i6:167-1330(-)	CD	5.39825	6.55783e-07	1.52194e-05
WPW_Inoculation_Trinity_BBMerged_31May2016_TRINITY_DN122712_c4_g14_i1:1-369(+)	CD	5.39528	9.0515e-09	4.475e-07
WPW_Inoculation_Trinity_BBMerged_31May2016_TRINITY_DN124108_c0_g1_i3:197-4534(+)	CD	5.39359	0.00708272	0.0420327
WPW_Inoculation_Trinity_BBMerged_31May2016_TRINITY_DN123784_c0_g1_i4:252-1253(-)	CD	5.3914	3.73675e-05	0.000501225
WPW_Inoculation_Trinity_BBMerged_31May2016_TRINITY_DN123936_c5_g5_i5:1-330(+)	CD	5.38473	3.78194e-06	6.87983e-05
WPW_Inoculation_Trinity_BBMerged_31May2016_TRINITY_DN121038_c2_g12_i1:1-501(+)	CD	5.38412	2.1455e-07	5.89268e-06
WPW_Inoculation_Trinity_BBMerged_31May2016_TRINITY_DN124307_c3_g3_i11:2-646(+)	CD	5.37692	3.96732e-06	7.18666e-05
WPW_Inoculation_Trinity_BBMerged_31May2016_TRINITY_DN112351_c8_g1_i3:3-1085(-)	CD	5.3768	0.00167336	0.0129893
WPW_Inoculation_Trinity_BBMerged_31May2016_TRINITY_DN123428_c0_g5_i3:2-397(+)	CD	5.37444	7.40887e-07	1.68808e-05
WPW_Inoculation_Trinity_BBMerged_31May2016_TRINITY_DN124387_c5_g16_i1:2-316(+)	CD	5.37245	0.00416227	0.0274537
WPW_Inoculation_Trinity_BBMerged_31May2016_TRINITY_DN122588_c1_g2_i1:2-937(+)	CD	5.35698	0.000504801	0.00472927
WPW_Inoculation_Trinity_BBMerged_31May2016_TRINITY_DN123263_c3_g1_i1:3-902(+)	CD	5.35274	1.51057e-06	3.10546e-05
WPW_Inoculation_Trinity_BBMerged_31May2016_TRINITY_DN120698_c2_g3_i10:1-573(+)	CD	5.35175	3.64517e-08	1.35942e-06
WPW_Inoculation_Trinity_BBMerged_31May2016_TRINITY_DN121547_c2_g2_i8:447-2378(+)	CD	5.3512	0.000276992	0.00283293
WPW_Inoculation_Trinity_BBMerged_31May2016_TRINITY_DN111325_c1_g1_i1:152-514(+)	CD	5.34949	5.47595e-08	1.8893e-06
WPW_Inoculation_Trinity_BBMerged_31May2016_TRINITY_DN72826_c0_g2_i1:3-299(-)	CD	5.34483	6.38351e-05	0.000797651
WPW_Inoculation_Trinity_BBMerged_31May2016_TRINITY_DN122079_c3_g2_i4:2-415(+)	CD	5.34451	1.31171e-07	3.89902e-06
WPW_Inoculation_Trinity_BBMerged_31May2016_TRINITY_DN124392_c4_g15_i1:1-393(-)	CD	5.34132	1.486e-06	3.06145e-05
WPW_Inoculation_Trinity_BBMerged_31May2016_TRINITY_DN73643_c1_g1_i1:244-1830(-)	CD	5.34095	1.14864e-06	2.44114e-05
WPW_Inoculation_Trinity_BBMerged_31May2016_TRINITY_DN122228_c0_g1_i1:176-4288(+)	CD	5.3402	0.0034717	0.0236483
WPW_Inoculation_Trinity_BBMerged_31May2016_TRINITY_DN114559_c2_g8_i4:2-478(+)	CD	5.33669	9.16295e-06	0.00014761
WPW_Inoculation_Trinity_BBMerged_31May2016_TRINITY_DN56483_c0_g1_i1:48-590(-)	CD	5.3356	9.19089e-08	2.89259e-06
WPW_Inoculation_Trinity_BBMerged_31May2016_TRINITY_DN120277_c0_g1_i1:3-341(+)	CD	5.3344	4.05535e-05	0.000538793
WPW_Inoculation_Trinity_BBMerged_31May2016_TRINITY_DN124297_c1_g3_i8:1-459(+)	CD	5.33266	1.06493e-07	3.26695e-06
WPW_Inoculation_Trinity_BBMerged_31May2016_TRINITY_DN124341_c0_g9_i9:1-747(+)	CD	5.32793	6.37774e-10	5.79369e-08
WPW_Inoculation_Trinity_BBMerged_31May2016_TRINITY_DN122347_c2_g6_i1:2-301(+)	CD	5.32393	3.14327e-07	8.14997e-06
WPW_Inoculation_Trinity_BBMerged_31May2016_TRINITY_DN122991_c2_g7_i3:273-671(-)	CD	5.3195	0.00487628	0.0312423
WPW_Inoculation_Trinity_BBMerged_31May2016_TRINITY_DN118057_c3_g3_i2:521-1468(-)	CD	5.31781	0.000138159	0.00156336
WPW_Inoculation_Trinity_BBMerged_31May2016_TRINITY_DN122181_c2_g4_i1:3-299(-)	CD	5.31729	0.00162237	0.0126493
WPW_Inoculation_Trinity_BBMerged_31May2016_TRINITY_DN124378_c4_g10_i5:1-990(-)	CD	5.31678	3.93646e-06	7.13744e-05
WPW_Inoculation_Trinity_BBMerged_31May2016_TRINITY_DN118827_c0_g2_i1:75-743(+)	CD	5.3165	0.00651372	0.0394501
WPW_Inoculation_Trinity_BBMerged_31May2016_TRINITY_DN124232_c4_g9_i1:3-311(-)	CD	5.31568	7.44694e-06	0.000123725
WPW_Inoculation_Trinity_BBMerged_31May2016_TRINITY_DN122714_c0_g4_i6:1-342(-)	CD	5.31429	5.37184e-09	2.89623e-07
WPW_Inoculation_Trinity_BBMerged_31May2016_TRINITY_DN121745_c1_g13_i2:3-635(-)	CD	5.31179	0.000385987	0.00376941
WPW_Inoculation_Trinity_BBMerged_31May2016_TRINITY_DN121381_c1_g4_i1:137-571(-)	CD	5.30484	0.00681246	0.0408357
WPW_Inoculation_Trinity_BBMerged_31May2016_TRINITY_DN46691_c0_g2_i1:2-379(-)	CD	5.28665	2.53163e-08	1.01873e-06
WPW_Inoculation_Trinity_BBMerged_31May2016_TRINITY_DN120888_c5_g2_i1:1-330(+)	CD	5.28127	3.62499e-06	6.65688e-05
WPW_Inoculation_Trinity_BBMerged_31May2016_TRINITY_DN106903_c6_g1_i2:2-781(-)	CD	5.27787	0.00287445	0.0202779
WPW_Inoculation_Trinity_BBMerged_31May2016_TRINITY_DN124174_c0_g1_i2:2-430(+)	CD	5.27511	1.18047e-07	3.56453e-06
WPW_Inoculation_Trinity_BBMerged_31May2016_TRINITY_DN121811_c1_g6_i10:1-444(-)	CD	5.27485	3.0708e-05	0.000422437
WPW_Inoculation_Trinity_BBMerged_31May2016_TRINITY_DN121854_c1_g2_i1:1-738(-)	CD	5.27335	1.18808e-07	3.5847e-06
WPW_Inoculation_Trinity_BBMerged_31May2016_TRINITY_DN123784_c0_g3_i2:43-522(-)	CD	5.27153	2.38567e-07	6.46268e-06
WPW_Inoculation_Trinity_BBMerged_31May2016_TRINITY_DN109080_c0_g1_i2:447-2000(-)	CD	5.26902	0.00271177	0.0193503
WPW_Inoculation_Trinity_BBMerged_31May2016_TRINITY_DN121872_c2_g2_i1:60-1559(-)	CD	5.25795	0.000117044	0.00135452
WPW_Inoculation_Trinity_BBMerged_31May2016_TRINITY_DN121745_c1_g13_i4:1-588(-)	CD	5.25767	0.00296216	0.0207883
WPW_Inoculation_Trinity_BBMerged_31May2016_TRINITY_DN122714_c0_g4_i19:1-402(-)	CD	5.25431	3.63094e-08	1.35542e-06
WPW_Inoculation_Trinity_BBMerged_31May2016_TRINITY_DN117218_c0_g4_i2:1-402(-)	CD	5.25385	9.03018e-05	0.00108494
WPW_Inoculation_Trinity_BBMerged_31May2016_TRINITY_DN56209_c0_g3_i1:2-328(-)	CD	5.25255	6.7526e-08	2.25151e-06
WPW_Inoculation_Trinity_BBMerged_31May2016_TRINITY_DN118204_c3_g17_i1:1-474(+)	CD	5.24756	8.1832e-06	0.000133944
WPW_Inoculation_Trinity_BBMerged_31May2016_TRINITY_DN116835_c0_g1_i1:1-708(-)	CD	5.24629	4.06503e-05	0.000539463
WPW_Inoculation_Trinity_BBMerged_31May2016_TRINITY_DN123264_c0_g2_i1:3-662(-)	CD	5.24319	1.34453e-06	2.79953e-05
WPW_Inoculation_Trinity_BBMerged_31May2016_TRINITY_DN119827_c1_g1_i1:151-513(-)	CD	5.23636	1.18724e-06	2.51282e-05
WPW_Inoculation_Trinity_BBMerged_31May2016_TRINITY_DN123836_c0_g1_i1:103-594(-)	CD	5.22542	7.23721e-10	6.26888e-08
WPW_Inoculation_Trinity_BBMerged_31May2016_TRINITY_DN121942_c0_g1_i1:1033-5391(-)	CD	5.2242	0.00722781	0.0427489
WPW_Inoculation_Trinity_BBMerged_31May2016_TRINITY_DN124277_c3_g1_i2:2-1162(+)	CD	5.22268	9.91779e-08	3.07634e-06
WPW_Inoculation_Trinity_BBMerged_31May2016_TRINITY_DN122921_c1_g1_i1:530-2182(-)	CD	5.22183	4.16771e-06	7.49663e-05
WPW_Inoculation_Trinity_BBMerged_31May2016_TRINITY_DN120442_c0_g1_i6:468-812(+)	CD	5.21744	5.39295e-05	0.000689454
WPW_Inoculation_Trinity_BBMerged_31May2016_TRINITY_DN123825_c0_g2_i4:3-449(+)	CD	5.21677	9.79122e-05	0.00116017
WPW_Inoculation_Trinity_BBMerged_31May2016_TRINITY_DN124308_c0_g1_i7:185-3283(-)	CD	5.21405	0.000123988	0.00142382
WPW_Inoculation_Trinity_BBMerged_31May2016_TRINITY_DN107696_c1_g2_i2:6-452(-)	CD	5.21016	0.00286115	0.0202039
WPW_Inoculation_Trinity_BBMerged_31May2016_TRINITY_DN110254_c0_g1_i2:104-1033(-)	CD	5.20804	5.91565e-07	1.39805e-05
WPW_Inoculation_Trinity_BBMerged_31May2016_TRINITY_DN109693_c0_g2_i1:2-397(+)	CD	5.20439	0.000747937	0.00657583
WPW_Inoculation_Trinity_BBMerged_31May2016_TRINITY_DN124410_c6_g18_i1:3-368(+)	CD	5.20376	3.42016e-07	8.7391e-06
WPW_Inoculation_Trinity_BBMerged_31May2016_TRINITY_DN124195_c0_g1_i1:3-344(-)	CD	5.2028	1.25296e-06	2.63177e-05
WPW_Inoculation_Trinity_BBMerged_31May2016_TRINITY_DN123949_c0_g9_i1:1-297(-)	CD	5.2	9.72186e-07	2.12024e-05
WPW_Inoculation_Trinity_BBMerged_31May2016_TRINITY_DN122266_c4_g2_i3:53-1312(+)	CD	5.18451	2.90352e-05	0.000402754
WPW_Inoculation_Trinity_BBMerged_31May2016_TRINITY_DN117483_c0_g2_i9:734-2029(+)	CD	5.18359	0.00131082	0.010598
WPW_Inoculation_Trinity_BBMerged_31May2016_TRINITY_DN124399_c0_g9_i2:1-603(+)	CD	5.17662	5.20672e-06	9.09555e-05
WPW_Inoculation_Trinity_BBMerged_31May2016_TRINITY_DN120233_c0_g1_i1:400-1194(+)	CD	5.17649	0.000554902	0.00510354
WPW_Inoculation_Trinity_BBMerged_31May2016_TRINITY_DN106127_c0_g1_i2:272-904(+)	CD	5.17258	3.92225e-07	9.75605e-06
WPW_Inoculation_Trinity_BBMerged_31May2016_TRINITY_DN122311_c4_g1_i3:168-773(+)	CD	5.17231	4.95784e-05	0.000641025
WPW_Inoculation_Trinity_BBMerged_31May2016_TRINITY_DN115170_c0_g1_i1:422-802(+)	CD	5.16755	5.16612e-06	9.03686e-05
WPW_Inoculation_Trinity_BBMerged_31May2016_TRINITY_DN113242_c1_g8_i1:3-326(-)	CD	5.16747	0.000966104	0.00816391
WPW_Inoculation_Trinity_BBMerged_31May2016_TRINITY_DN106551_c0_g2_i2:1-642(-)	CD	5.16022	3.91214e-06	7.10333e-05
WPW_Inoculation_Trinity_BBMerged_31May2016_TRINITY_DN122480_c5_g3_i2:1-744(-)	CD	5.15833	0.000858332	0.00738047
WPW_Inoculation_Trinity_BBMerged_31May2016_TRINITY_DN33166_c0_g1_i1:2-394(+)	CD	5.15682	1.06783e-06	2.29014e-05
WPW_Inoculation_Trinity_BBMerged_31May2016_TRINITY_DN118597_c0_g4_i1:1-306(-)	CD	5.15405	1.90312e-07	5.34239e-06
WPW_Inoculation_Trinity_BBMerged_31May2016_TRINITY_DN124392_c4_g13_i1:1-357(-)	CD	5.15384	1.57438e-07	4.54434e-06
WPW_Inoculation_Trinity_BBMerged_31May2016_TRINITY_DN124279_c1_g1_i1:3-452(+)	CD	5.15348	2.12061e-05	0.000305285
WPW_Inoculation_Trinity_BBMerged_31May2016_TRINITY_DN113746_c0_g4_i1:2-301(-)	CD	5.14498	0.00109737	0.00911786
WPW_Inoculation_Trinity_BBMerged_31May2016_TRINITY_DN100968_c3_g4_i1:30-845(+)	CD	5.14248	2.65813e-07	7.06723e-06
WPW_Inoculation_Trinity_BBMerged_31May2016_TRINITY_DN116278_c0_g1_i2:474-1181(-)	CD	5.14026	2.62264e-07	7.00172e-06
WPW_Inoculation_Trinity_BBMerged_31May2016_TRINITY_DN119450_c1_g1_i2:3-461(-)	CD	5.14002	0.000178824	0.00194779
WPW_Inoculation_Trinity_BBMerged_31May2016_TRINITY_DN123706_c3_g1_i2:2-577(+)	CD	5.13618	0.000163972	0.00180738
WPW_Inoculation_Trinity_BBMerged_31May2016_TRINITY_DN114527_c0_g3_i2:2-559(-)	CD	5.13432	0.00200762	0.0150819
WPW_Inoculation_Trinity_BBMerged_31May2016_TRINITY_DN112409_c1_g1_i1:2-322(-)	CD	5.13246	0.00647956	0.0392905
WPW_Inoculation_Trinity_BBMerged_31May2016_TRINITY_DN119296_c0_g1_i1:181-993(+)	CD	5.1312	0.00442337	0.0288709
WPW_Inoculation_Trinity_BBMerged_31May2016_TRINITY_DN117775_c2_g1_i4:1-1107(-)	CD	5.11607	4.3759e-06	7.82469e-05
WPW_Inoculation_Trinity_BBMerged_31May2016_TRINITY_DN124406_c2_g1_i14:3-368(-)	CD	5.11002	6.3529e-05	0.000795013
WPW_Inoculation_Trinity_BBMerged_31May2016_TRINITY_DN113432_c1_g1_i2:93-1022(-)	CD	5.10993	0.000160781	0.00177676
WPW_Inoculation_Trinity_BBMerged_31May2016_TRINITY_DN109864_c3_g2_i3:413-1942(+)	CD	5.10884	1.9181e-09	1.32121e-07
WPW_Inoculation_Trinity_BBMerged_31May2016_TRINITY_DN122347_c2_g4_i1:1-660(+)	CD	5.10744	3.29749e-07	8.49046e-06
WPW_Inoculation_Trinity_BBMerged_31May2016_TRINITY_DN122544_c0_g1_i3:1-1407(+)	CD	5.10261	1.3124e-07	3.89902e-06
WPW_Inoculation_Trinity_BBMerged_31May2016_TRINITY_DN120750_c3_g4_i5:3-578(+)	CD	5.10239	2.72322e-07	7.2254e-06
WPW_Inoculation_Trinity_BBMerged_31May2016_TRINITY_DN73924_c0_g3_i4:1-537(-)	CD	5.10137	2.17188e-06	4.25463e-05
WPW_Inoculation_Trinity_BBMerged_31May2016_TRINITY_DN123898_c0_g4_i2:1-501(-)	CD	5.08772	0.000755513	0.00663039
WPW_Inoculation_Trinity_BBMerged_31May2016_TRINITY_DN124140_c1_g3_i1:45-926(-)	CD	5.08273	1.96271e-08	8.30119e-07
WPW_Inoculation_Trinity_BBMerged_31May2016_TRINITY_DN121686_c1_g3_i2:1-912(-)	CD	5.08215	0.000362907	0.00357195
WPW_Inoculation_Trinity_BBMerged_31May2016_TRINITY_DN110900_c0_g3_i1:1-309(-)	CD	5.07615	0.00750078	0.0439278
WPW_Inoculation_Trinity_BBMerged_31May2016_TRINITY_DN77404_c0_g2_i1:202-1470(-)	CD	5.07428	1.62157e-05	0.000240877
WPW_Inoculation_Trinity_BBMerged_31May2016_TRINITY_DN120531_c2_g2_i2:682-1245(+)	CD	5.07221	3.09553e-08	1.20919e-06
WPW_Inoculation_Trinity_BBMerged_31May2016_TRINITY_DN123285_c1_g2_i1:1-351(+)	CD	5.06659	2.42221e-05	0.00034293
WPW_Inoculation_Trinity_BBMerged_31May2016_TRINITY_DN123748_c4_g9_i2:3-404(+)	CD	5.06262	0.000227564	0.00240295
WPW_Inoculation_Trinity_BBMerged_31May2016_TRINITY_DN104589_c0_g1_i1:230-532(+)	CD	5.05959	0.000330795	0.00330206
WPW_Inoculation_Trinity_BBMerged_31May2016_TRINITY_DN124306_c4_g8_i5:739-2088(+)	CD	5.05531	6.08498e-05	0.000765288
WPW_Inoculation_Trinity_BBMerged_31May2016_TRINITY_DN116765_c0_g1_i5:2-760(-)	CD	5.05513	0.000839688	0.00724268
WPW_Inoculation_Trinity_BBMerged_31May2016_TRINITY_DN121872_c2_g2_i4:222-3089(-)	CD	5.04721	0.000467858	0.00443251
WPW_Inoculation_Trinity_BBMerged_31May2016_TRINITY_DN124112_c0_g1_i1:2-679(+)	CD	5.04104	4.99634e-07	1.20657e-05
WPW_Inoculation_Trinity_BBMerged_31May2016_TRINITY_DN79916_c1_g2_i1:247-663(-)	CD	5.04025	0.000214916	0.00228938
WPW_Inoculation_Trinity_BBMerged_31May2016_TRINITY_DN117264_c0_g1_i1:124-783(-)	CD	5.03114	2.56698e-07	6.87207e-06
WPW_Inoculation_Trinity_BBMerged_31May2016_TRINITY_DN114369_c2_g2_i6:2-688(+)	CD	5.03029	0.00013244	0.00150657
WPW_Inoculation_Trinity_BBMerged_31May2016_TRINITY_DN76047_c0_g1_i1:23-586(-)	CD	5.02905	2.53235e-05	0.000356991
WPW_Inoculation_Trinity_BBMerged_31May2016_TRINITY_DN124321_c5_g1_i3:282-1784(-)	CD	5.02871	0.00159696	0.0124788
WPW_Inoculation_Trinity_BBMerged_31May2016_TRINITY_DN116560_c1_g1_i1:1-351(-)	CD	5.02842	1.47918e-08	6.61973e-07
WPW_Inoculation_Trinity_BBMerged_31May2016_TRINITY_DN111571_c0_g2_i4:589-3288(-)	CD	5.02757	0.000809597	0.0070254
WPW_Inoculation_Trinity_BBMerged_31May2016_TRINITY_DN122039_c2_g5_i2:2-367(-)	CD	5.02603	1.90116e-07	5.34076e-06
WPW_Inoculation_Trinity_BBMerged_31May2016_TRINITY_DN124343_c5_g7_i1:3-455(-)	CD	5.02527	2.94817e-06	5.54282e-05
WPW_Inoculation_Trinity_BBMerged_31May2016_TRINITY_DN124015_c0_g1_i1:2-442(+)	CD	5.0102	2.90574e-05	0.000402754
WPW_Inoculation_Trinity_BBMerged_31May2016_TRINITY_DN123090_c5_g13_i18:3-551(+)	CD	5.0096	3.14876e-06	5.88565e-05
WPW_Inoculation_Trinity_BBMerged_31May2016_TRINITY_DN121872_c0_g1_i1:2-430(+)	CD	4.99927	4.24573e-08	1.53604e-06
WPW_Inoculation_Trinity_BBMerged_31May2016_TRINITY_DN118057_c2_g4_i1:2-463(-)	CD	4.99746	1.59874e-07	4.59797e-06
WPW_Inoculation_Trinity_BBMerged_31May2016_TRINITY_DN115641_c0_g2_i1:1-444(+)	CD	4.99524	0.00147257	0.0116883
WPW_Inoculation_Trinity_BBMerged_31May2016_TRINITY_DN111221_c0_g1_i2:429-1274(+)	CD	4.98888	2.49701e-08	1.00794e-06
WPW_Inoculation_Trinity_BBMerged_31May2016_TRINITY_DN119283_c2_g1_i1:1-411(+)	CD	4.98872	7.02364e-08	2.32784e-06
WPW_Inoculation_Trinity_BBMerged_31May2016_TRINITY_DN58966_c0_g2_i1:3-479(-)	CD	4.98304	1.38882e-06	2.88346e-05
WPW_Inoculation_Trinity_BBMerged_31May2016_TRINITY_DN123841_c1_g10_i2:3-377(+)	CD	4.98073	0.00738061	0.0433749
WPW_Inoculation_Trinity_BBMerged_31May2016_TRINITY_DN119702_c1_g5_i7:112-999(+)	CD	4.97857	2.38987e-05	0.000339004
WPW_Inoculation_Trinity_BBMerged_31May2016_TRINITY_DN109808_c2_g1_i3:1-990(+)	CD	4.97416	2.74552e-06	5.21756e-05
WPW_Inoculation_Trinity_BBMerged_31May2016_TRINITY_DN113115_c0_g1_i3:360-827(-)	CD	4.97329	1.76706e-05	0.000259601
WPW_Inoculation_Trinity_BBMerged_31May2016_TRINITY_DN124078_c0_g9_i1:2-325(+)	CD	4.97253	0.000132496	0.00150677
WPW_Inoculation_Trinity_BBMerged_31May2016_TRINITY_DN112654_c1_g2_i1:1-453(+)	CD	4.97157	4.04959e-06	7.31684e-05
WPW_Inoculation_Trinity_BBMerged_31May2016_TRINITY_DN110975_c1_g2_i3:166-588(+)	CD	4.96235	2.12524e-06	4.17614e-05
WPW_Inoculation_Trinity_BBMerged_31May2016_TRINITY_DN124222_c0_g2_i6:1-3315(+)	CD	4.94943	0.0057658	0.0357744
WPW_Inoculation_Trinity_BBMerged_31May2016_TRINITY_DN124410_c5_g2_i4:1-642(+)	CD	4.94764	1.56499e-08	6.94545e-07
WPW_Inoculation_Trinity_BBMerged_31May2016_TRINITY_DN116644_c0_g1_i2:243-623(-)	CD	4.94531	2.82913e-06	5.35805e-05
WPW_Inoculation_Trinity_BBMerged_31May2016_TRINITY_DN105215_c0_g1_i1:2-1084(-)	CD	4.94328	0.000447939	0.00427286
WPW_Inoculation_Trinity_BBMerged_31May2016_TRINITY_DN57168_c0_g1_i1:19-345(-)	CD	4.93851	9.34118e-05	0.0011171
WPW_Inoculation_Trinity_BBMerged_31May2016_TRINITY_DN115382_c0_g3_i8:2-337(+)	CD	4.93553	8.6818e-07	1.92486e-05
WPW_Inoculation_Trinity_BBMerged_31May2016_TRINITY_DN124228_c5_g3_i1:3-362(-)	CD	4.92922	1.72086e-06	3.47965e-05
WPW_Inoculation_Trinity_BBMerged_31May2016_TRINITY_DN139540_c0_g1_i1:1-375(-)	CD	4.92783	8.67246e-05	0.00104651
WPW_Inoculation_Trinity_BBMerged_31May2016_TRINITY_DN124307_c3_g11_i1:2-307(+)	CD	4.92504	4.33603e-06	7.76015e-05
WPW_Inoculation_Trinity_BBMerged_31May2016_TRINITY_DN114036_c0_g2_i1:527-1402(-)	CD	4.92204	3.01436e-12	1.38915e-09
WPW_Inoculation_Trinity_BBMerged_31May2016_TRINITY_DN116444_c0_g4_i1:164-559(+)	CD	4.91715	1.24211e-06	2.6118e-05
WPW_Inoculation_Trinity_BBMerged_31May2016_TRINITY_DN123354_c2_g1_i2:496-1548(-)	CD	4.90862	0.000329766	0.00329429
WPW_Inoculation_Trinity_BBMerged_31May2016_TRINITY_DN112560_c0_g11_i1:1-333(-)	CD	4.90628	2.43686e-06	4.70889e-05
WPW_Inoculation_Trinity_BBMerged_31May2016_TRINITY_DN121619_c0_g1_i6:2-1432(+)	CD	4.89826	0.00123576	0.0100902
WPW_Inoculation_Trinity_BBMerged_31May2016_TRINITY_DN122788_c2_g1_i6:314-1372(-)	CD	4.89044	0.000353309	0.00349329
WPW_Inoculation_Trinity_BBMerged_31May2016_TRINITY_DN123460_c1_g11_i1:2-316(+)	CD	4.88846	1.89614e-06	3.78357e-05
WPW_Inoculation_Trinity_BBMerged_31May2016_TRINITY_DN124297_c1_g6_i1:3-305(+)	CD	4.87855	2.36657e-07	6.41544e-06
WPW_Inoculation_Trinity_BBMerged_31May2016_TRINITY_DN124410_c4_g15_i2:274-618(+)	CD	4.8768	0.000102416	0.00120652
WPW_Inoculation_Trinity_BBMerged_31May2016_TRINITY_DN116490_c0_g11_i1:3-323(-)	CD	4.87239	0.000148562	0.00166357
WPW_Inoculation_Trinity_BBMerged_31May2016_TRINITY_DN124131_c1_g1_i8:3-1448(+)	CD	4.87137	0.000198684	0.00214003
WPW_Inoculation_Trinity_BBMerged_31May2016_TRINITY_DN109012_c0_g1_i2:270-719(-)	CD	4.86558	2.43701e-06	4.70889e-05
WPW_Inoculation_Trinity_BBMerged_31May2016_TRINITY_DN115500_c0_g4_i1:3-332(+)	CD	4.86473	0.000214849	0.00228929
WPW_Inoculation_Trinity_BBMerged_31May2016_TRINITY_DN122997_c9_g3_i1:3-461(+)	CD	4.86346	1.18512e-06	2.50969e-05
WPW_Inoculation_Trinity_BBMerged_31May2016_TRINITY_DN124095_c4_g26_i1:3-305(-)	CD	4.86135	5.93263e-05	0.000749536
WPW_Inoculation_Trinity_BBMerged_31May2016_TRINITY_DN124275_c0_g3_i2:3-533(+)	CD	4.85787	0.000146062	0.00163998
WPW_Inoculation_Trinity_BBMerged_31May2016_TRINITY_DN115724_c2_g4_i2:2-664(-)	CD	4.84792	0.00017087	0.00187115
WPW_Inoculation_Trinity_BBMerged_31May2016_TRINITY_DN122665_c1_g3_i5:1-450(+)	CD	4.84567	4.49028e-08	1.60067e-06
WPW_Inoculation_Trinity_BBMerged_31May2016_TRINITY_DN120013_c0_g2_i1:2-601(-)	CD	4.84496	7.99029e-06	0.000131343
WPW_Inoculation_Trinity_BBMerged_31May2016_TRINITY_DN124287_c1_g2_i1:3-308(+)	CD	4.84433	1.43394e-06	2.96683e-05
WPW_Inoculation_Trinity_BBMerged_31May2016_TRINITY_DN123135_c0_g2_i1:3-308(-)	CD	4.82457	8.19369e-06	0.000134003
WPW_Inoculation_Trinity_BBMerged_31May2016_TRINITY_DN121782_c1_g10_i1:1-318(+)	CD	4.82431	0.000328039	0.00328048
WPW_Inoculation_Trinity_BBMerged_31May2016_TRINITY_DN107594_c0_g1_i1:357-686(+)	CD	4.82365	0.000177212	0.00193132
WPW_Inoculation_Trinity_BBMerged_31May2016_TRINITY_DN36233_c0_g2_i1:178-522(-)	CD	4.82149	2.99508e-05	0.000413196
WPW_Inoculation_Trinity_BBMerged_31May2016_TRINITY_DN120288_c0_g1_i1:220-903(-)	CD	4.8145	0.000410307	0.00396688
WPW_Inoculation_Trinity_BBMerged_31May2016_TRINITY_DN123848_c0_g1_i11:290-1369(+)	CD	4.8121	0.00694025	0.0413859
WPW_Inoculation_Trinity_BBMerged_31May2016_TRINITY_DN123964_c1_g3_i11:911-1678(+)	CD	4.81136	1.41879e-05	0.000215215
WPW_Inoculation_Trinity_BBMerged_31May2016_TRINITY_DN100067_c0_g1_i6:3-323(+)	CD	4.81005	9.63068e-07	2.10273e-05
WPW_Inoculation_Trinity_BBMerged_31May2016_TRINITY_DN124388_c0_g5_i1:3-1868(+)	CD	4.80904	6.76465e-06	0.000114103
WPW_Inoculation_Trinity_BBMerged_31May2016_TRINITY_DN117509_c0_g1_i5:1-705(-)	CD	4.80821	1.54001e-05	0.000230978
WPW_Inoculation_Trinity_BBMerged_31May2016_TRINITY_DN121418_c8_g2_i2:372-1079(+)	CD	4.80771	2.1077e-06	4.148e-05
WPW_Inoculation_Trinity_BBMerged_31May2016_TRINITY_DN122529_c2_g3_i4:2-436(-)	CD	4.80284	0.00155096	0.012166
WPW_Inoculation_Trinity_BBMerged_31May2016_TRINITY_DN123585_c4_g8_i1:79-375(+)	CD	4.79788	2.28298e-07	6.20622e-06
WPW_Inoculation_Trinity_BBMerged_31May2016_TRINITY_DN121348_c0_g4_i8:3-776(+)	CD	4.7975	4.30697e-05	0.000567292
WPW_Inoculation_Trinity_BBMerged_31May2016_TRINITY_DN123071_c2_g1_i1:2-877(+)	CD	4.79509	0.000319579	0.00320166
WPW_Inoculation_Trinity_BBMerged_31May2016_TRINITY_DN117490_c3_g1_i11:43-933(+)	CD	4.79036	5.82593e-05	0.000737742
WPW_Inoculation_Trinity_BBMerged_31May2016_TRINITY_DN121583_c4_g2_i1:1-1071(-)	CD	4.79014	6.04285e-06	0.000103278
WPW_Inoculation_Trinity_BBMerged_31May2016_TRINITY_DN111766_c1_g3_i1:268-567(-)	CD	4.78626	0.00604091	0.0370602
WPW_Inoculation_Trinity_BBMerged_31May2016_TRINITY_DN118539_c2_g9_i4:2-652(-)	CD	4.78362	2.66845e-05	0.000373999
WPW_Inoculation_Trinity_BBMerged_31May2016_TRINITY_DN120538_c3_g2_i8:425-895(+)	CD	4.78173	5.64541e-06	9.75187e-05
WPW_Inoculation_Trinity_BBMerged_31May2016_TRINITY_DN118180_c0_g1_i1:1-1431(+)	CD	4.78113	0.000253897	0.00262867
WPW_Inoculation_Trinity_BBMerged_31May2016_TRINITY_DN67713_c0_g1_i1:379-804(-)	CD	4.77507	3.45734e-05	0.000468617
WPW_Inoculation_Trinity_BBMerged_31May2016_TRINITY_DN124215_c0_g7_i4:144-689(-)	CD	4.77281	5.36379e-06	9.32365e-05
WPW_Inoculation_Trinity_BBMerged_31May2016_TRINITY_DN124359_c3_g21_i1:1-741(-)	CD	4.76962	0.000118322	0.00136564
WPW_Inoculation_Trinity_BBMerged_31May2016_TRINITY_DN124364_c2_g10_i2:127-522(-)	CD	4.76065	7.62971e-06	0.00012622
WPW_Inoculation_Trinity_BBMerged_31May2016_TRINITY_DN119390_c2_g17_i3:2-493(-)	CD	4.75806	0.000279474	0.00285605
WPW_Inoculation_Trinity_BBMerged_31May2016_TRINITY_DN123424_c3_g1_i1:1-621(+)	CD	4.75301	0.000474715	0.00448868
WPW_Inoculation_Trinity_BBMerged_31May2016_TRINITY_DN118626_c1_g1_i5:263-1690(+)	CD	4.75237	6.82973e-05	0.000846847
WPW_Inoculation_Trinity_BBMerged_31May2016_TRINITY_DN124051_c2_g1_i6:3-599(+)	CD	4.74828	7.73484e-06	0.00012774
WPW_Inoculation_Trinity_BBMerged_31May2016_TRINITY_DN121959_c1_g7_i4:235-702(-)	CD	4.74827	0.00374804	0.0251544
WPW_Inoculation_Trinity_BBMerged_31May2016_TRINITY_DN123742_c0_g1_i1:654-4322(-)	CD	4.74635	0.000231869	0.00244043
WPW_Inoculation_Trinity_BBMerged_31May2016_TRINITY_DN123337_c3_g1_i7:173-2014(-)	CD	4.74589	3.70954e-06	6.79319e-05
WPW_Inoculation_Trinity_BBMerged_31May2016_TRINITY_DN102082_c0_g1_i3:1-513(+)	CD	4.74537	0.00371202	0.0249472
WPW_Inoculation_Trinity_BBMerged_31May2016_TRINITY_DN119492_c1_g7_i1:243-593(-)	CD	4.74374	2.9956e-07	7.80893e-06
WPW_Inoculation_Trinity_BBMerged_31May2016_TRINITY_DN122413_c2_g3_i2:84-764(-)	CD	4.73998	1.18787e-05	0.000184451
WPW_Inoculation_Trinity_BBMerged_31May2016_TRINITY_DN109459_c0_g1_i4:122-697(+)	CD	4.73444	0.000491578	0.00462554
WPW_Inoculation_Trinity_BBMerged_31May2016_TRINITY_DN115379_c2_g1_i1:53-607(-)	CD	4.73112	0.00470119	0.0303368
WPW_Inoculation_Trinity_BBMerged_31May2016_TRINITY_DN124244_c0_g5_i7:1-381(+)	CD	4.73051	1.32178e-05	0.000202243
WPW_Inoculation_Trinity_BBMerged_31May2016_TRINITY_DN124013_c0_g1_i4:499-2064(+)	CD	4.72032	0.00681819	0.0408574
WPW_Inoculation_Trinity_BBMerged_31May2016_TRINITY_DN118626_c1_g1_i2:512-1120(+)	CD	4.71695	1.27344e-09	9.62815e-08
WPW_Inoculation_Trinity_BBMerged_31May2016_TRINITY_DN121148_c0_g1_i3:112-420(-)	CD	4.71468	0.000236035	0.00247651
WPW_Inoculation_Trinity_BBMerged_31May2016_TRINITY_DN112458_c0_g2_i1:213-2066(-)	CD	4.70258	0.000850757	0.0073251
WPW_Inoculation_Trinity_BBMerged_31May2016_TRINITY_DN117284_c3_g2_i4:2-697(+)	CD	4.70205	0.00252426	0.0182341
WPW_Inoculation_Trinity_BBMerged_31May2016_TRINITY_DN124359_c3_g23_i4:2-565(-)	CD	4.70141	1.1483e-06	2.44114e-05
WPW_Inoculation_Trinity_BBMerged_31May2016_TRINITY_DN123689_c0_g1_i4:3-1271(+)	CD	4.70009	3.57122e-05	0.000482027
WPW_Inoculation_Trinity_BBMerged_31May2016_TRINITY_DN122944_c1_g2_i6:904-1917(-)	CD	4.696	1.40001e-05	0.000212699
WPW_Inoculation_Trinity_BBMerged_31May2016_TRINITY_DN114073_c0_g3_i1:3-425(-)	CD	4.69489	0.000105414	0.00123582
WPW_Inoculation_Trinity_BBMerged_31May2016_TRINITY_DN106670_c0_g1_i1:656-1144(-)	CD	4.69372	0.000542481	0.00501193
WPW_Inoculation_Trinity_BBMerged_31May2016_TRINITY_DN76807_c0_g1_i1:3-1349(+)	CD	4.6905	0.00170184	0.0131813
WPW_Inoculation_Trinity_BBMerged_31May2016_TRINITY_DN123117_c0_g1_i2:1-768(+)	CD	4.68964	2.57797e-10	2.9095e-08
WPW_Inoculation_Trinity_BBMerged_31May2016_TRINITY_DN118166_c7_g2_i3:2-601(-)	CD	4.68417	0.000300807	0.00303743
WPW_Inoculation_Trinity_BBMerged_31May2016_TRINITY_DN118018_c2_g1_i4:75-1136(+)	CD	4.67297	0.00366053	0.0246654
WPW_Inoculation_Trinity_BBMerged_31May2016_TRINITY_DN94499_c0_g1_i1:3-566(-)	CD	4.67131	0.000101056	0.00119414
WPW_Inoculation_Trinity_BBMerged_31May2016_TRINITY_DN102829_c0_g2_i1:3-323(-)	CD	4.66892	0.00221889	0.0163766
WPW_Inoculation_Trinity_BBMerged_31May2016_TRINITY_DN99605_c0_g1_i1:87-479(-)	CD	4.66268	0.000116	0.00134526
WPW_Inoculation_Trinity_BBMerged_31May2016_TRINITY_DN105147_c0_g1_i2:291-2798(-)	CD	4.66052	3.70975e-06	6.79319e-05
WPW_Inoculation_Trinity_BBMerged_31May2016_TRINITY_DN120416_c0_g1_i2:60-1373(+)	CD	4.65801	5.30091e-06	9.2434e-05
WPW_Inoculation_Trinity_BBMerged_31May2016_TRINITY_DN118057_c3_g3_i1:520-1716(-)	CD	4.65663	0.000117813	0.00136098
WPW_Inoculation_Trinity_BBMerged_31May2016_TRINITY_DN86803_c0_g1_i1:121-771(+)	CD	4.65629	0.00819779	0.0470628
WPW_Inoculation_Trinity_BBMerged_31May2016_TRINITY_DN88640_c0_g6_i2:3-350(+)	CD	4.64578	0.000873138	0.00748782
WPW_Inoculation_Trinity_BBMerged_31May2016_TRINITY_DN99475_c0_g1_i3:198-1091(+)	CD	4.64057	2.73193e-05	0.000382248
WPW_Inoculation_Trinity_BBMerged_31May2016_TRINITY_DN100966_c2_g1_i1:677-1171(+)	CD	4.63933	0.00275794	0.019611
WPW_Inoculation_Trinity_BBMerged_31May2016_TRINITY_DN123058_c0_g1_i2:770-1327(+)	CD	4.63923	1.70467e-05	0.000251772
WPW_Inoculation_Trinity_BBMerged_31May2016_TRINITY_DN124098_c0_g2_i2:2-2722(+)	CD	4.63365	4.35318e-05	0.000572211
WPW_Inoculation_Trinity_BBMerged_31May2016_TRINITY_DN111373_c0_g1_i3:276-1430(+)	CD	4.63218	2.1737e-05	0.000312463
WPW_Inoculation_Trinity_BBMerged_31May2016_TRINITY_DN110586_c0_g14_i2:3-371(-)	CD	4.62928	4.27186e-05	0.000563242
WPW_Inoculation_Trinity_BBMerged_31May2016_TRINITY_DN110975_c1_g1_i2:423-806(+)	CD	4.62859	6.08647e-09	3.21876e-07
WPW_Inoculation_Trinity_BBMerged_31May2016_TRINITY_DN90522_c0_g1_i1:314-643(-)	CD	4.62562	0.000228802	0.00241339
WPW_Inoculation_Trinity_BBMerged_31May2016_TRINITY_DN103635_c0_g2_i1:1-321(+)	CD	4.62547	0.00115086	0.0095032
WPW_Inoculation_Trinity_BBMerged_31May2016_TRINITY_DN121608_c1_g9_i32:2-790(+)	CD	4.62415	0.000128253	0.00146584
WPW_Inoculation_Trinity_BBMerged_31May2016_TRINITY_DN115098_c0_g4_i2:3-446(-)	CD	4.62214	1.43197e-05	0.000216959
WPW_Inoculation_Trinity_BBMerged_31May2016_TRINITY_DN91509_c0_g2_i1:1-384(+)	CD	4.62152	0.000787991	0.00685918
WPW_Inoculation_Trinity_BBMerged_31May2016_TRINITY_DN107665_c2_g1_i3:1-645(+)	CD	4.61296	3.479e-08	1.31906e-06
WPW_Inoculation_Trinity_BBMerged_31May2016_TRINITY_DN106673_c0_g2_i2:3-338(+)	CD	4.61272	0.000306837	0.00308839
WPW_Inoculation_Trinity_BBMerged_31May2016_TRINITY_DN108228_c0_g7_i1:1-345(+)	CD	4.61265	0.00141738	0.0113107
WPW_Inoculation_Trinity_BBMerged_31May2016_TRINITY_DN123819_c5_g1_i4:3-647(-)	CD	4.61083	0.0044435	0.0289778
WPW_Inoculation_Trinity_BBMerged_31May2016_TRINITY_DN120541_c2_g2_i7:138-1517(+)	CD	4.61054	0.00196912	0.0148301
WPW_Inoculation_Trinity_BBMerged_31May2016_TRINITY_DN121927_c0_g1_i2:102-719(-)	CD	4.60981	4.87014e-06	8.56946e-05
WPW_Inoculation_Trinity_BBMerged_31May2016_TRINITY_DN124388_c0_g1_i2:2-538(+)	CD	4.60718	9.28469e-05	0.00111172
WPW_Inoculation_Trinity_BBMerged_31May2016_TRINITY_DN82867_c1_g1_i2:359-676(-)	CD	4.60582	4.45245e-09	2.50886e-07
WPW_Inoculation_Trinity_BBMerged_31May2016_TRINITY_DN76054_c0_g1_i2:206-1030(-)	CD	4.6002	8.91986e-05	0.00107235
WPW_Inoculation_Trinity_BBMerged_31May2016_TRINITY_DN121791_c4_g2_i1:2-454(-)	CD	4.5951	5.28965e-05	0.000677912
WPW_Inoculation_Trinity_BBMerged_31May2016_TRINITY_DN124071_c1_g2_i1:3-2189(+)	CD	4.59447	0.00595558	0.0366645
WPW_Inoculation_Trinity_BBMerged_31May2016_TRINITY_DN107323_c1_g1_i2:749-2443(-)	CD	4.59242	3.03523e-05	0.00041799
WPW_Inoculation_Trinity_BBMerged_31May2016_TRINITY_DN124024_c1_g1_i2:459-1523(-)	CD	4.59136	0.0013018	0.0105404
WPW_Inoculation_Trinity_BBMerged_31May2016_TRINITY_DN112806_c2_g5_i4:383-880(+)	CD	4.58332	3.36414e-05	0.000457266
WPW_Inoculation_Trinity_BBMerged_31May2016_TRINITY_DN116803_c0_g1_i2:445-1929(-)	CD	4.5705	0.00174464	0.0134428
WPW_Inoculation_Trinity_BBMerged_31May2016_TRINITY_DN115414_c1_g2_i2:1-342(-)	CD	4.56976	0.000374811	0.00367139
WPW_Inoculation_Trinity_BBMerged_31May2016_TRINITY_DN120949_c4_g4_i1:1-423(+)	CD	4.56856	1.5516e-05	0.000232176
WPW_Inoculation_Trinity_BBMerged_31May2016_TRINITY_DN119416_c0_g1_i4:78-584(+)	CD	4.56139	1.31551e-05	0.000201602
WPW_Inoculation_Trinity_BBMerged_31May2016_TRINITY_DN121754_c0_g1_i2:3-539(-)	CD	4.55752	7.99081e-07	1.7974e-05
WPW_Inoculation_Trinity_BBMerged_31May2016_TRINITY_DN101431_c0_g4_i1:3-350(-)	CD	4.5573	0.000737242	0.00649804
WPW_Inoculation_Trinity_BBMerged_31May2016_TRINITY_DN122646_c2_g1_i2:2-955(+)	CD	4.5572	0.00500339	0.031893
WPW_Inoculation_Trinity_BBMerged_31May2016_TRINITY_DN110266_c0_g2_i2:1-327(+)	CD	4.55416	7.51635e-06	0.000124664
WPW_Inoculation_Trinity_BBMerged_31May2016_TRINITY_DN122872_c0_g1_i4:274-5235(+)	CD	4.5518	0.00254955	0.0183825
WPW_Inoculation_Trinity_BBMerged_31May2016_TRINITY_DN123761_c3_g1_i3:3-632(-)	CD	4.55167	0.000752178	0.00660562
WPW_Inoculation_Trinity_BBMerged_31May2016_TRINITY_DN120490_c6_g6_i2:131-1225(-)	CD	4.5505	2.00698e-07	5.56535e-06
WPW_Inoculation_Trinity_BBMerged_31May2016_TRINITY_DN122824_c0_g1_i12:1-324(+)	CD	4.54515	2.08536e-05	0.000301668
WPW_Inoculation_Trinity_BBMerged_31May2016_TRINITY_DN110586_c0_g5_i1:3-437(-)	CD	4.54364	7.56482e-05	0.00092525
WPW_Inoculation_Trinity_BBMerged_31May2016_TRINITY_DN79362_c0_g1_i1:351-803(-)	CD	4.54354	0.000548401	0.00505336
WPW_Inoculation_Trinity_BBMerged_31May2016_TRINITY_DN123184_c2_g1_i6:1-1110(-)	CD	4.54118	0.00130815	0.0105808
WPW_Inoculation_Trinity_BBMerged_31May2016_TRINITY_DN62729_c0_g2_i1:1-2583(+)	CD	4.53345	3.76035e-07	9.45598e-06
WPW_Inoculation_Trinity_BBMerged_31May2016_TRINITY_DN115604_c0_g2_i1:210-911(-)	CD	4.53229	8.67061e-07	1.92348e-05
WPW_Inoculation_Trinity_BBMerged_31May2016_TRINITY_DN121780_c4_g1_i2:1-510(+)	CD	4.53161	8.10551e-06	0.000132954
WPW_Inoculation_Trinity_BBMerged_31May2016_TRINITY_DN122057_c3_g2_i6:147-926(-)	CD	4.5304	0.000511433	0.00478214
WPW_Inoculation_Trinity_BBMerged_31May2016_TRINITY_DN89503_c0_g2_i1:2-298(+)	CD	4.52369	1.17489e-06	2.48939e-05
WPW_Inoculation_Trinity_BBMerged_31May2016_TRINITY_DN117854_c4_g1_i4:1-1071(+)	CD	4.50862	0.00601987	0.036978
WPW_Inoculation_Trinity_BBMerged_31May2016_TRINITY_DN123071_c4_g1_i7:117-1325(+)	CD	4.4989	1.21437e-05	0.000187963
WPW_Inoculation_Trinity_BBMerged_31May2016_TRINITY_DN119416_c0_g1_i2:78-557(+)	CD	4.48907	1.45507e-05	0.000219514
WPW_Inoculation_Trinity_BBMerged_31May2016_TRINITY_DN123281_c2_g6_i4:2-706(-)	CD	4.48815	0.00378749	0.0253795
WPW_Inoculation_Trinity_BBMerged_31May2016_TRINITY_DN116740_c3_g3_i3:383-1297(-)	CD	4.48564	0.00316536	0.0219477
WPW_Inoculation_Trinity_BBMerged_31May2016_TRINITY_DN124140_c4_g1_i3:62-778(-)	CD	4.47813	7.23594e-05	0.000889805
WPW_Inoculation_Trinity_BBMerged_31May2016_TRINITY_DN116780_c0_g1_i2:1-330(+)	CD	4.47087	1.59352e-05	0.000237166
WPW_Inoculation_Trinity_BBMerged_31May2016_TRINITY_DN124307_c3_g15_i8:2-727(+)	CD	4.46333	4.16745e-06	7.49663e-05
WPW_Inoculation_Trinity_BBMerged_31May2016_TRINITY_DN122964_c2_g10_i9:2-442(-)	CD	4.45756	5.72243e-07	1.35786e-05
WPW_Inoculation_Trinity_BBMerged_31May2016_TRINITY_DN89283_c0_g1_i2:233-586(-)	CD	4.45091	0.000126745	0.00145032
WPW_Inoculation_Trinity_BBMerged_31May2016_TRINITY_DN116490_c0_g11_i3:2-319(-)	CD	4.44832	0.000125022	0.00143356
WPW_Inoculation_Trinity_BBMerged_31May2016_TRINITY_DN122597_c0_g1_i1:3-923(+)	CD	4.44429	8.82153e-06	0.000142823
WPW_Inoculation_Trinity_BBMerged_31May2016_TRINITY_DN124342_c4_g6_i2:288-3242(+)	CD	4.44247	1.00079e-07	3.09684e-06
WPW_Inoculation_Trinity_BBMerged_31May2016_TRINITY_DN117540_c1_g2_i1:288-1589(-)	CD	4.43512	0.000532084	0.00493353
WPW_Inoculation_Trinity_BBMerged_31May2016_TRINITY_DN120341_c0_g3_i1:1-1182(-)	CD	4.43111	0.00706352	0.041938
WPW_Inoculation_Trinity_BBMerged_31May2016_TRINITY_DN112351_c7_g2_i2:3-833(-)	CD	4.42988	0.000129163	0.00147332
WPW_Inoculation_Trinity_BBMerged_31May2016_TRINITY_DN117010_c124_g1_i1:236-607(-)	CD	4.4263	2.72329e-06	5.1855e-05
WPW_Inoculation_Trinity_BBMerged_31May2016_TRINITY_DN120494_c5_g2_i3:2-946(+)	CD	4.42385	0.00327536	0.022577
WPW_Inoculation_Trinity_BBMerged_31May2016_TRINITY_DN117367_c1_g3_i6:3-554(-)	CD	4.40995	0.000788198	0.00685918
WPW_Inoculation_Trinity_BBMerged_31May2016_TRINITY_DN124243_c2_g9_i3:2-1027(+)	CD	4.40011	3.46077e-05	0.000468753
WPW_Inoculation_Trinity_BBMerged_31May2016_TRINITY_DN122549_c5_g2_i13:1-786(-)	CD	4.39888	5.46398e-07	1.30485e-05
WPW_Inoculation_Trinity_BBMerged_31May2016_TRINITY_DN120314_c1_g1_i4:3-533(-)	CD	4.39459	0.000681453	0.00609513
WPW_Inoculation_Trinity_BBMerged_31May2016_TRINITY_DN118918_c0_g1_i2:3-1589(+)	CD	4.38704	6.11286e-06	0.000104336
WPW_Inoculation_Trinity_BBMerged_31May2016_TRINITY_DN121030_c0_g1_i4:315-1331(-)	CD	4.38032	0.00136115	0.0109478
WPW_Inoculation_Trinity_BBMerged_31May2016_TRINITY_DN122852_c1_g11_i5:230-1018(-)	CD	4.37927	0.00125551	0.0102342
WPW_Inoculation_Trinity_BBMerged_31May2016_TRINITY_DN123717_c3_g3_i1:2-304(-)	CD	4.37798	0.00360885	0.0243851
WPW_Inoculation_Trinity_BBMerged_31May2016_TRINITY_DN122992_c0_g2_i5:347-2191(-)	CD	4.37495	7.39951e-05	0.0009079
WPW_Inoculation_Trinity_BBMerged_31May2016_TRINITY_DN122883_c2_g5_i3:2-379(+)	CD	4.3719	6.36382e-06	0.000108096
WPW_Inoculation_Trinity_BBMerged_31May2016_TRINITY_DN123442_c7_g1_i2:167-1282(-)	CD	4.36814	0.000881979	0.00755361
WPW_Inoculation_Trinity_BBMerged_31May2016_TRINITY_DN123301_c1_g1_i7:310-2178(-)	CD	4.36332	0.000951329	0.00805488
WPW_Inoculation_Trinity_BBMerged_31May2016_TRINITY_DN112536_c2_g1_i2:1-543(+)	CD	4.36043	0.00206246	0.015431
WPW_Inoculation_Trinity_BBMerged_31May2016_TRINITY_DN121780_c5_g9_i2:3-440(+)	CD	4.35947	0.000811245	0.00703812
WPW_Inoculation_Trinity_BBMerged_31May2016_TRINITY_DN123825_c1_g3_i7:2-559(-)	CD	4.35686	9.69211e-05	0.00115019
WPW_Inoculation_Trinity_BBMerged_31May2016_TRINITY_DN119870_c1_g1_i5:147-467(+)	CD	4.35572	1.47314e-08	6.60032e-07
WPW_Inoculation_Trinity_BBMerged_31May2016_TRINITY_DN80251_c0_g1_i1:3-401(+)	CD	4.35423	0.00352935	0.0239651
WPW_Inoculation_Trinity_BBMerged_31May2016_TRINITY_DN123702_c7_g1_i1:2-781(-)	CD	4.33443	0.00011898	0.00137242
WPW_Inoculation_Trinity_BBMerged_31May2016_TRINITY_DN102757_c0_g3_i1:1-303(+)	CD	4.33309	0.000143835	0.00161813
WPW_Inoculation_Trinity_BBMerged_31May2016_TRINITY_DN113853_c4_g1_i1:2-409(-)	CD	4.33172	1.51288e-05	0.000227526
WPW_Inoculation_Trinity_BBMerged_31May2016_TRINITY_DN101695_c0_g1_i1:333-920(+)	CD	4.33054	0.000157265	0.00174288
WPW_Inoculation_Trinity_BBMerged_31May2016_TRINITY_DN115694_c3_g4_i1:1-381(-)	CD	4.32901	1.03642e-08	4.99819e-07
WPW_Inoculation_Trinity_BBMerged_31May2016_TRINITY_DN97858_c0_g3_i1:209-1159(-)	CD	4.32722	0.00551444	0.0345196
WPW_Inoculation_Trinity_BBMerged_31May2016_TRINITY_DN119988_c0_g3_i1:2-376(-)	CD	4.32637	0.000743339	0.00654207
WPW_Inoculation_Trinity_BBMerged_31May2016_TRINITY_DN99490_c0_g1_i5:465-1478(+)	CD	4.32386	5.42345e-05	0.000692896
WPW_Inoculation_Trinity_BBMerged_31May2016_TRINITY_DN118188_c0_g1_i1:217-690(+)	CD	4.3225	0.000315853	0.00317089
WPW_Inoculation_Trinity_BBMerged_31May2016_TRINITY_DN79359_c0_g1_i2:66-518(-)	CD	4.32162	0.00194153	0.0146647
WPW_Inoculation_Trinity_BBMerged_31May2016_TRINITY_DN100499_c1_g1_i1:310-618(+)	CD	4.32009	0.000149063	0.0016687
WPW_Inoculation_Trinity_BBMerged_31May2016_TRINITY_DN119942_c0_g1_i1:246-1253(-)	CD	4.31926	0.00130917	0.0105869
WPW_Inoculation_Trinity_BBMerged_31May2016_TRINITY_DN117442_c2_g1_i2:2-1144(+)	CD	4.31731	0.000175022	0.00191068
WPW_Inoculation_Trinity_BBMerged_31May2016_TRINITY_DN44118_c0_g1_i1:266-850(-)	CD	4.30984	0.00244945	0.0177757
WPW_Inoculation_Trinity_BBMerged_31May2016_TRINITY_DN118204_c3_g3_i1:2-319(+)	CD	4.30003	4.11216e-05	0.000544411
WPW_Inoculation_Trinity_BBMerged_31May2016_TRINITY_DN122570_c0_g1_i6:1-501(+)	CD	4.29804	7.49418e-05	0.000917771
WPW_Inoculation_Trinity_BBMerged_31May2016_TRINITY_DN119138_c5_g3_i1:3-422(-)	CD	4.29595	0.000186821	0.00202408
WPW_Inoculation_Trinity_BBMerged_31May2016_TRINITY_DN124392_c4_g17_i1:1-384(-)	CD	4.28909	4.67681e-06	8.27819e-05
WPW_Inoculation_Trinity_BBMerged_31May2016_TRINITY_DN123281_c2_g6_i1:3-488(-)	CD	4.27801	0.00571845	0.0355381
WPW_Inoculation_Trinity_BBMerged_31May2016_TRINITY_DN124000_c2_g18_i1:3-449(-)	CD	4.27035	4.60128e-06	8.16316e-05
WPW_Inoculation_Trinity_BBMerged_31May2016_TRINITY_DN83080_c0_g2_i3:2-379(+)	CD	4.26294	0.000132636	0.00150792
WPW_Inoculation_Trinity_BBMerged_31May2016_TRINITY_DN88973_c0_g1_i1:3-536(+)	CD	4.25964	2.59738e-05	0.000365361
WPW_Inoculation_Trinity_BBMerged_31May2016_TRINITY_DN123405_c0_g1_i4:1-1137(-)	CD	4.25186	0.00626816	0.0381973
WPW_Inoculation_Trinity_BBMerged_31May2016_TRINITY_DN153392_c0_g1_i1:1-753(+)	CD	4.24982	1.95807e-06	3.89112e-05
WPW_Inoculation_Trinity_BBMerged_31May2016_TRINITY_DN116569_c3_g8_i2:182-868(+)	CD	4.24792	0.00344575	0.0234963
WPW_Inoculation_Trinity_BBMerged_31May2016_TRINITY_DN91169_c0_g1_i1:128-880(-)	CD	4.24392	0.00503309	0.0320454
WPW_Inoculation_Trinity_BBMerged_31May2016_TRINITY_DN123532_c5_g2_i3:1-345(+)	CD	4.23582	0.0044292	0.0288992
WPW_Inoculation_Trinity_BBMerged_31May2016_TRINITY_DN123262_c2_g2_i6:267-1982(+)	CD	4.23575	0.000420401	0.00404729
WPW_Inoculation_Trinity_BBMerged_31May2016_TRINITY_DN120290_c0_g6_i1:2-298(+)	CD	4.22283	0.000133892	0.00152175
WPW_Inoculation_Trinity_BBMerged_31May2016_TRINITY_DN123091_c6_g10_i9:54-431(+)	CD	4.21842	0.00430108	0.0282248
WPW_Inoculation_Trinity_BBMerged_31May2016_TRINITY_DN123752_c0_g1_i6:1-2457(+)	CD	4.21758	0.00595492	0.0366645
WPW_Inoculation_Trinity_BBMerged_31May2016_TRINITY_DN99608_c0_g1_i3:2-325(+)	CD	4.21749	0.000183632	0.00199287
WPW_Inoculation_Trinity_BBMerged_31May2016_TRINITY_DN92967_c0_g1_i1:1-438(-)	CD	4.21493	4.64931e-05	0.000606195
WPW_Inoculation_Trinity_BBMerged_31May2016_TRINITY_DN121835_c1_g3_i10:136-930(+)	CD	4.20642	4.24513e-06	7.61507e-05
WPW_Inoculation_Trinity_BBMerged_31May2016_TRINITY_DN124128_c0_g8_i1:2-376(+)	CD	4.20179	7.23889e-09	3.74131e-07
WPW_Inoculation_Trinity_BBMerged_31May2016_TRINITY_DN114632_c4_g1_i2:3-329(-)	CD	4.2013	1.67349e-05	0.00024764
WPW_Inoculation_Trinity_BBMerged_31May2016_TRINITY_DN124349_c2_g2_i4:58-657(-)	CD	4.1974	1.34513e-06	2.79953e-05
WPW_Inoculation_Trinity_BBMerged_31May2016_TRINITY_DN119056_c0_g1_i6:276-1718(-)	CD	4.19429	0.00136303	0.0109583
WPW_Inoculation_Trinity_BBMerged_31May2016_TRINITY_DN91712_c0_g1_i2:56-724(-)	CD	4.18843	0.00789856	0.0457316
WPW_Inoculation_Trinity_BBMerged_31May2016_TRINITY_DN87186_c1_g1_i1:1-324(-)	CD	4.18686	0.00529011	0.0333799
WPW_Inoculation_Trinity_BBMerged_31May2016_TRINITY_DN56126_c0_g2_i1:1-324(+)	CD	4.18576	0.00315822	0.0219021
WPW_Inoculation_Trinity_BBMerged_31May2016_TRINITY_DN116835_c0_g4_i2:2-562(-)	CD	4.18551	0.000155441	0.00172663
WPW_Inoculation_Trinity_BBMerged_31May2016_TRINITY_DN93702_c1_g1_i1:1-387(+)	CD	4.18141	0.00132025	0.0106608
WPW_Inoculation_Trinity_BBMerged_31May2016_TRINITY_DN116540_c0_g1_i2:230-637(-)	CD	4.17239	1.42751e-05	0.000216367
WPW_Inoculation_Trinity_BBMerged_31May2016_TRINITY_DN122714_c0_g4_i10:1-411(-)	CD	4.17076	6.10287e-06	0.000104212
WPW_Inoculation_Trinity_BBMerged_31May2016_TRINITY_DN121964_c0_g1_i2:63-1715(-)	CD	4.16675	0.000949582	0.00804236
WPW_Inoculation_Trinity_BBMerged_31May2016_TRINITY_DN122047_c2_g1_i9:38-637(+)	CD	4.16597	0.00285414	0.0201655
WPW_Inoculation_Trinity_BBMerged_31May2016_TRINITY_DN123184_c2_g1_i4:183-2336(-)	CD	4.1603	0.000587448	0.00536464
WPW_Inoculation_Trinity_BBMerged_31May2016_TRINITY_DN107159_c0_g1_i1:2-685(+)	CD	4.14991	0.004839	0.0310342
WPW_Inoculation_Trinity_BBMerged_31May2016_TRINITY_DN124247_c1_g9_i11:167-1501(-)	CD	4.14912	0.000591485	0.00539641
WPW_Inoculation_Trinity_BBMerged_31May2016_TRINITY_DN124287_c1_g3_i4:2-403(+)	CD	4.14741	1.01266e-05	0.000160397
WPW_Inoculation_Trinity_BBMerged_31May2016_TRINITY_DN120884_c0_g2_i1:99-1238(+)	CD	4.14633	0.00224934	0.0165666
WPW_Inoculation_Trinity_BBMerged_31May2016_TRINITY_DN121255_c2_g1_i2:2-373(-)	CD	4.14139	0.000221662	0.00235282
WPW_Inoculation_Trinity_BBMerged_31May2016_TRINITY_DN108038_c0_g1_i2:456-1829(+)	CD	4.14138	1.44505e-11	3.80539e-09
WPW_Inoculation_Trinity_BBMerged_31May2016_TRINITY_DN115577_c0_g1_i1:228-1319(+)	CD	4.1385	0.00683103	0.0409091
WPW_Inoculation_Trinity_BBMerged_31May2016_TRINITY_DN122795_c1_g2_i4:2-436(-)	CD	4.13544	3.00885e-05	0.000414947
WPW_Inoculation_Trinity_BBMerged_31May2016_TRINITY_DN123746_c0_g1_i3:266-3292(+)	CD	4.13457	0.000702354	0.00624456
WPW_Inoculation_Trinity_BBMerged_31May2016_TRINITY_DN121608_c1_g9_i9:2-793(+)	CD	4.13334	0.00289701	0.0204162
WPW_Inoculation_Trinity_BBMerged_31May2016_TRINITY_DN112488_c0_g1_i1:67-531(-)	CD	4.13237	0.00379747	0.0254288
WPW_Inoculation_Trinity_BBMerged_31May2016_TRINITY_DN124386_c2_g15_i6:3-425(-)	CD	4.13228	1.55339e-06	3.18167e-05
WPW_Inoculation_Trinity_BBMerged_31May2016_TRINITY_DN121902_c0_g1_i4:303-1721(-)	CD	4.12961	0.00258844	0.0186144
WPW_Inoculation_Trinity_BBMerged_31May2016_TRINITY_DN120791_c1_g1_i3:186-1445(-)	CD	4.12902	0.00214149	0.0159208
WPW_Inoculation_Trinity_BBMerged_31May2016_TRINITY_DN122576_c0_g1_i2:518-2608(-)	CD	4.12811	0.0083123	0.0475369
WPW_Inoculation_Trinity_BBMerged_31May2016_TRINITY_DN56856_c0_g1_i1:289-867(-)	CD	4.12437	1.22662e-08	5.65957e-07
WPW_Inoculation_Trinity_BBMerged_31May2016_TRINITY_DN123442_c7_g1_i1:167-1366(-)	CD	4.12198	1.33643e-06	2.78441e-05
WPW_Inoculation_Trinity_BBMerged_31May2016_TRINITY_DN102158_c0_g1_i4:2-802(-)	CD	4.1198	0.00402818	0.0267378
WPW_Inoculation_Trinity_BBMerged_31May2016_TRINITY_DN106657_c0_g3_i1:1-303(-)	CD	4.11859	0.004259	0.0280058
WPW_Inoculation_Trinity_BBMerged_31May2016_TRINITY_DN123927_c2_g7_i1:1-354(-)	CD	4.11728	0.000116	0.00134526
WPW_Inoculation_Trinity_BBMerged_31May2016_TRINITY_DN122407_c0_g9_i9:99-539(-)	CD	4.11579	1.05332e-05	0.000166158
WPW_Inoculation_Trinity_BBMerged_31May2016_TRINITY_DN76331_c0_g1_i1:96-473(-)	CD	4.11507	0.00200713	0.0150812
WPW_Inoculation_Trinity_BBMerged_31May2016_TRINITY_DN103298_c1_g1_i1:1-318(-)	CD	4.11422	0.000374006	0.00366535
WPW_Inoculation_Trinity_BBMerged_31May2016_TRINITY_DN119469_c0_g1_i1:163-1974(-)	CD	4.10406	0.00407773	0.0270065
WPW_Inoculation_Trinity_BBMerged_31May2016_TRINITY_DN117374_c0_g2_i1:1-786(+)	CD	4.10199	2.87191e-06	5.4229e-05
WPW_Inoculation_Trinity_BBMerged_31May2016_TRINITY_DN117825_c0_g3_i2:2-487(+)	CD	4.09815	6.53895e-07	1.51847e-05
WPW_Inoculation_Trinity_BBMerged_31May2016_TRINITY_DN113740_c0_g1_i2:168-1289(-)	CD	4.09633	0.00821458	0.0471382
WPW_Inoculation_Trinity_BBMerged_31May2016_TRINITY_DN108297_c1_g1_i2:227-652(+)	CD	4.09319	5.61234e-10	5.27329e-08
WPW_Inoculation_Trinity_BBMerged_31May2016_TRINITY_DN119628_c5_g2_i2:325-2133(-)	CD	4.09305	4.2819e-05	0.000564373
WPW_Inoculation_Trinity_BBMerged_31May2016_TRINITY_DN119606_c0_g1_i4:160-768(-)	CD	4.0915	0.00428528	0.0281309
WPW_Inoculation_Trinity_BBMerged_31May2016_TRINITY_DN123633_c2_g1_i1:76-2238(+)	CD	4.087	0.00472376	0.0304286
WPW_Inoculation_Trinity_BBMerged_31May2016_TRINITY_DN113568_c0_g1_i1:268-855(-)	CD	4.08573	0.0020467	0.0153308
WPW_Inoculation_Trinity_BBMerged_31May2016_TRINITY_DN124333_c4_g9_i3:757-1386(+)	CD	4.08508	9.83017e-06	0.000156556
WPW_Inoculation_Trinity_BBMerged_31May2016_TRINITY_DN106953_c4_g1_i1:188-547(-)	CD	4.08129	0.00135286	0.0108878
WPW_Inoculation_Trinity_BBMerged_31May2016_TRINITY_DN123090_c5_g10_i1:2-328(+)	CD	4.0786	1.57539e-07	4.54434e-06
WPW_Inoculation_Trinity_BBMerged_31May2016_TRINITY_DN118701_c2_g3_i4:321-1913(-)	CD	4.07852	0.000114435	0.0013299
WPW_Inoculation_Trinity_BBMerged_31May2016_TRINITY_DN123022_c0_g1_i1:3-2252(+)	CD	4.07722	0.000742021	0.00653272
WPW_Inoculation_Trinity_BBMerged_31May2016_TRINITY_DN123413_c2_g3_i1:1-501(+)	CD	4.07661	2.65071e-07	7.05719e-06
WPW_Inoculation_Trinity_BBMerged_31May2016_TRINITY_DN122898_c4_g2_i14:1-2448(+)	CD	4.07586	0.000684448	0.00611373
WPW_Inoculation_Trinity_BBMerged_31May2016_TRINITY_DN124364_c2_g10_i3:1-339(-)	CD	4.07482	0.000436512	0.00418366
WPW_Inoculation_Trinity_BBMerged_31May2016_TRINITY_DN123075_c3_g2_i1:2-391(+)	CD	4.0732	0.000672321	0.00602738
WPW_Inoculation_Trinity_BBMerged_31May2016_TRINITY_DN88582_c0_g1_i1:133-582(+)	CD	4.07247	5.02737e-05	0.000648283
WPW_Inoculation_Trinity_BBMerged_31May2016_TRINITY_DN122840_c2_g2_i2:116-817(+)	CD	4.07128	4.59589e-09	2.54585e-07
WPW_Inoculation_Trinity_BBMerged_31May2016_TRINITY_DN118621_c4_g3_i4:278-859(-)	CD	4.06211	0.00213732	0.0158989
WPW_Inoculation_Trinity_BBMerged_31May2016_TRINITY_DN124232_c4_g14_i1:3-311(-)	CD	4.0602	0.000468628	0.00443872
WPW_Inoculation_Trinity_BBMerged_31May2016_TRINITY_DN118501_c2_g1_i1:314-1906(-)	CD	4.05984	7.42685e-11	1.23534e-08
WPW_Inoculation_Trinity_BBMerged_31May2016_TRINITY_DN124327_c2_g8_i2:1-537(-)	CD	4.05393	2.66815e-05	0.000373999
WPW_Inoculation_Trinity_BBMerged_31May2016_TRINITY_DN100080_c0_g1_i1:1-309(-)	CD	4.05213	1.68827e-05	0.000249635
WPW_Inoculation_Trinity_BBMerged_31May2016_TRINITY_DN123869_c0_g2_i20:3-371(+)	CD	4.04932	1.88645e-05	0.000274949
WPW_Inoculation_Trinity_BBMerged_31May2016_TRINITY_DN102757_c0_g4_i1:1-303(+)	CD	4.04756	0.0033112	0.0227835
WPW_Inoculation_Trinity_BBMerged_31May2016_TRINITY_DN122144_c0_g12_i1:3-347(+)	CD	4.04466	0.00396792	0.0264057
WPW_Inoculation_Trinity_BBMerged_31May2016_TRINITY_DN118609_c2_g2_i6:151-1059(-)	CD	4.04355	0.000308253	0.00309868
WPW_Inoculation_Trinity_BBMerged_31May2016_TRINITY_DN120710_c2_g2_i6:264-734(-)	CD	4.03668	3.38993e-05	0.000460368
WPW_Inoculation_Trinity_BBMerged_31May2016_TRINITY_DN115200_c3_g1_i1:3-974(+)	CD	4.03617	0.00699489	0.0415995
WPW_Inoculation_Trinity_BBMerged_31May2016_TRINITY_DN100111_c1_g1_i1:2-970(-)	CD	4.03347	8.58952e-06	0.000139977
WPW_Inoculation_Trinity_BBMerged_31May2016_TRINITY_DN123883_c3_g14_i2:2-502(-)	CD	4.02433	1.70542e-05	0.000251786
WPW_Inoculation_Trinity_BBMerged_31May2016_TRINITY_DN115980_c0_g3_i4:3-545(+)	CD	4.02424	0.00077855	0.0067956
WPW_Inoculation_Trinity_BBMerged_31May2016_TRINITY_DN119015_c1_g1_i1:393-1442(-)	CD	4.02406	1.21932e-06	2.57366e-05
WPW_Inoculation_Trinity_BBMerged_31May2016_TRINITY_DN122172_c4_g2_i1:1-324(+)	CD	4.02301	0.00210708	0.0157071
WPW_Inoculation_Trinity_BBMerged_31May2016_TRINITY_DN119910_c0_g4_i4:3-332(-)	CD	4.01958	2.08866e-06	4.11261e-05
WPW_Inoculation_Trinity_BBMerged_31May2016_TRINITY_DN120557_c7_g10_i2:3-1082(+)	CD	4.01913	0.00210193	0.0156815
WPW_Inoculation_Trinity_BBMerged_31May2016_TRINITY_DN122444_c0_g7_i2:1-399(+)	CD	4.01521	1.85609e-08	7.94814e-07
WPW_Inoculation_Trinity_BBMerged_31May2016_TRINITY_DN124389_c3_g4_i10:2-577(-)	CD	4.01187	0.000726612	0.00642336
WPW_Inoculation_Trinity_BBMerged_31May2016_TRINITY_DN121211_c1_g1_i5:283-945(-)	CD	4.00749	9.70542e-05	0.00115106
WPW_Inoculation_Trinity_BBMerged_31May2016_TRINITY_DN118209_c1_g1_i1:1-489(-)	CD	4.00586	3.81851e-05	0.000511129
WPW_Inoculation_Trinity_BBMerged_31May2016_TRINITY_DN117114_c3_g1_i2:550-2034(-)	CD	4.00436	0.000585637	0.00534937
WPW_Inoculation_Trinity_BBMerged_31May2016_TRINITY_DN95814_c0_g6_i4:2-580(-)	CD	4.0042	1.54323e-05	0.000231189
WPW_Inoculation_Trinity_BBMerged_31May2016_TRINITY_DN124305_c5_g8_i17:1-2424(-)	CD	4.00375	3.14647e-05	0.000431925
WPW_Inoculation_Trinity_BBMerged_31May2016_TRINITY_DN124141_c3_g35_i10:1-675(-)	CD	3.994	2.91929e-05	0.000404179
WPW_Inoculation_Trinity_BBMerged_31May2016_TRINITY_DN123975_c5_g1_i3:3-548(+)	CD	3.99056	0.00471146	0.0303778
WPW_Inoculation_Trinity_BBMerged_31May2016_TRINITY_DN118822_c0_g5_i3:62-940(-)	CD	3.983	0.000935278	0.00794853
WPW_Inoculation_Trinity_BBMerged_31May2016_TRINITY_DN115655_c0_g1_i2:507-1736(-)	CD	3.98235	2.37133e-12	1.28203e-09
WPW_Inoculation_Trinity_BBMerged_31May2016_TRINITY_DN122702_c0_g1_i1:262-1944(-)	CD	3.97568	0.00113839	0.0094123
WPW_Inoculation_Trinity_BBMerged_31May2016_TRINITY_DN124393_c10_g14_i2:3-323(+)	CD	3.97455	9.08958e-07	2.00152e-05
WPW_Inoculation_Trinity_BBMerged_31May2016_TRINITY_DN97601_c0_g1_i1:249-668(-)	CD	3.97409	0.00135395	0.0108944
WPW_Inoculation_Trinity_BBMerged_31May2016_TRINITY_DN124307_c3_g15_i6:3-524(+)	CD	3.97059	4.49118e-06	7.99058e-05
WPW_Inoculation_Trinity_BBMerged_31May2016_TRINITY_DN124326_c2_g5_i5:1-825(+)	CD	3.9691	0.000276873	0.00283246
WPW_Inoculation_Trinity_BBMerged_31May2016_TRINITY_DN123889_c2_g3_i4:1-480(-)	CD	3.96538	1.8625e-07	5.25504e-06
WPW_Inoculation_Trinity_BBMerged_31May2016_TRINITY_DN110491_c0_g2_i1:1-321(-)	CD	3.96532	1.61929e-06	3.29918e-05
WPW_Inoculation_Trinity_BBMerged_31May2016_TRINITY_DN123060_c1_g1_i4:3-2642(+)	CD	3.95883	0.00402951	0.0267421
WPW_Inoculation_Trinity_BBMerged_31May2016_TRINITY_DN78092_c0_g1_i1:216-572(-)	CD	3.94949	0.000358925	0.00353546
WPW_Inoculation_Trinity_BBMerged_31May2016_TRINITY_DN116780_c0_g2_i1:419-892(+)	CD	3.94942	1.34547e-07	3.96683e-06
WPW_Inoculation_Trinity_BBMerged_31May2016_TRINITY_DN95331_c0_g2_i1:146-1390(-)	CD	3.94391	0.00876711	0.049603
WPW_Inoculation_Trinity_BBMerged_31May2016_TRINITY_DN112958_c0_g1_i1:38-337(-)	CD	3.93914	9.21385e-06	0.000148183
WPW_Inoculation_Trinity_BBMerged_31May2016_TRINITY_DN122141_c2_g1_i5:1-606(+)	CD	3.9375	0.000999326	0.00840063
WPW_Inoculation_Trinity_BBMerged_31May2016_TRINITY_DN58064_c0_g2_i1:3-818(+)	CD	3.93414	0.00827523	0.047395
WPW_Inoculation_Trinity_BBMerged_31May2016_TRINITY_DN72790_c0_g1_i1:3-437(+)	CD	3.92132	0.00840528	0.0479694
WPW_Inoculation_Trinity_BBMerged_31May2016_TRINITY_DN124403_c6_g30_i1:3-344(-)	CD	3.91402	6.60647e-05	0.000822325
WPW_Inoculation_Trinity_BBMerged_31May2016_TRINITY_DN116619_c1_g1_i3:457-1053(-)	CD	3.91274	7.9358e-06	0.000130502
WPW_Inoculation_Trinity_BBMerged_31May2016_TRINITY_DN85126_c0_g2_i1:2-412(+)	CD	3.8998	0.000265372	0.00273068
WPW_Inoculation_Trinity_BBMerged_31May2016_TRINITY_DN122712_c4_g4_i1:2-319(+)	CD	3.89389	7.39718e-06	0.000123109
WPW_Inoculation_Trinity_BBMerged_31May2016_TRINITY_DN114511_c0_g1_i2:225-1949(-)	CD	3.89164	0.00314803	0.0218472
WPW_Inoculation_Trinity_BBMerged_31May2016_TRINITY_DN122673_c9_g1_i1:2-361(+)	CD	3.88605	1.78519e-05	0.000261794
WPW_Inoculation_Trinity_BBMerged_31May2016_TRINITY_DN101376_c0_g2_i1:2-403(+)	CD	3.88399	0.000690349	0.00615936
WPW_Inoculation_Trinity_BBMerged_31May2016_TRINITY_DN115473_c1_g1_i1:743-1531(-)	CD	3.88312	0.000534606	0.00495218
WPW_Inoculation_Trinity_BBMerged_31May2016_TRINITY_DN120490_c5_g7_i3:1-432(-)	CD	3.88098	0.000497948	0.00467412
WPW_Inoculation_Trinity_BBMerged_31May2016_TRINITY_DN121078_c1_g2_i1:127-1179(-)	CD	3.87907	0.00452418	0.0294289
WPW_Inoculation_Trinity_BBMerged_31May2016_TRINITY_DN123477_c4_g1_i1:2-757(+)	CD	3.87828	2.70328e-05	0.000378743
WPW_Inoculation_Trinity_BBMerged_31May2016_TRINITY_DN119492_c1_g5_i1:333-1022(-)	CD	3.8776	0.00402359	0.0267119
WPW_Inoculation_Trinity_BBMerged_31May2016_TRINITY_DN123615_c1_g17_i1:3-329(-)	CD	3.8768	0.000272788	0.00279436
WPW_Inoculation_Trinity_BBMerged_31May2016_TRINITY_DN124204_c0_g1_i2:305-2374(-)	CD	3.87147	2.83215e-05	0.000393885
WPW_Inoculation_Trinity_BBMerged_31May2016_TRINITY_DN107404_c1_g2_i1:39-632(+)	CD	3.87019	0.00232247	0.0169825
WPW_Inoculation_Trinity_BBMerged_31May2016_TRINITY_DN117439_c0_g2_i2:3-524(+)	CD	3.86866	3.53513e-05	0.000477489
WPW_Inoculation_Trinity_BBMerged_31May2016_TRINITY_DN123668_c4_g2_i10:2-973(-)	CD	3.86753	0.00129671	0.0105058
WPW_Inoculation_Trinity_BBMerged_31May2016_TRINITY_DN122970_c1_g1_i7:29-1240(+)	CD	3.86347	1.20509e-05	0.000186751
WPW_Inoculation_Trinity_BBMerged_31May2016_TRINITY_DN123138_c0_g1_i3:152-985(-)	CD	3.84629	0.0064174	0.0389746
WPW_Inoculation_Trinity_BBMerged_31May2016_TRINITY_DN120538_c3_g7_i2:352-816(+)	CD	3.84492	0.000665626	0.00597705
WPW_Inoculation_Trinity_BBMerged_31May2016_TRINITY_DN115949_c1_g3_i1:139-1071(-)	CD	3.83854	3.74782e-06	6.83703e-05
WPW_Inoculation_Trinity_BBMerged_31May2016_TRINITY_DN124306_c4_g9_i5:2-1582(+)	CD	3.83668	2.40855e-07	6.51099e-06
WPW_Inoculation_Trinity_BBMerged_31May2016_TRINITY_DN123049_c2_g5_i6:318-1184(-)	CD	3.83618	7.50295e-06	0.000124495
WPW_Inoculation_Trinity_BBMerged_31May2016_TRINITY_DN118349_c0_g10_i5:3-371(-)	CD	3.8359	0.000140042	0.0015819
WPW_Inoculation_Trinity_BBMerged_31May2016_TRINITY_DN109693_c0_g5_i1:1-405(+)	CD	3.83358	0.00178956	0.0137316
WPW_Inoculation_Trinity_BBMerged_31May2016_TRINITY_DN67596_c0_g1_i1:232-669(-)	CD	3.82896	0.00686956	0.0410636
WPW_Inoculation_Trinity_BBMerged_31May2016_TRINITY_DN122034_c1_g11_i8:2-325(-)	CD	3.82843	0.000111193	0.00129572
WPW_Inoculation_Trinity_BBMerged_31May2016_TRINITY_DN123135_c0_g6_i1:3-320(-)	CD	3.8274	4.89084e-06	8.59807e-05
WPW_Inoculation_Trinity_BBMerged_31May2016_TRINITY_DN124000_c2_g6_i2:1-783(+)	CD	3.82709	4.39477e-08	1.57378e-06
WPW_Inoculation_Trinity_BBMerged_31May2016_TRINITY_DN121388_c0_g1_i3:1231-2586(+)	CD	3.82637	0.000497081	0.00466824
WPW_Inoculation_Trinity_BBMerged_31May2016_TRINITY_DN124128_c0_g9_i1:2-352(+)	CD	3.82269	9.16219e-08	2.8859e-06
WPW_Inoculation_Trinity_BBMerged_31May2016_TRINITY_DN122194_c0_g1_i2:3-572(-)	CD	3.82145	1.46477e-05	0.000220805
WPW_Inoculation_Trinity_BBMerged_31May2016_TRINITY_DN57431_c0_g1_i1:1-1932(+)	CD	3.81756	4.64294e-06	8.22576e-05
WPW_Inoculation_Trinity_BBMerged_31May2016_TRINITY_DN114265_c1_g1_i1:2-316(-)	CD	3.81728	1.79649e-05	0.000263306
WPW_Inoculation_Trinity_BBMerged_31May2016_TRINITY_DN25141_c0_g1_i1:2-469(+)	CD	3.81647	1.16113e-05	0.000180952
WPW_Inoculation_Trinity_BBMerged_31May2016_TRINITY_DN87805_c0_g1_i1:208-1050(-)	CD	3.81426	0.000823144	0.00711902
WPW_Inoculation_Trinity_BBMerged_31May2016_TRINITY_DN122490_c0_g1_i1:233-2902(+)	CD	3.81267	1.54357e-05	0.000231189
WPW_Inoculation_Trinity_BBMerged_31May2016_TRINITY_DN92335_c0_g2_i1:2-301(+)	CD	3.81242	4.489e-05	0.000588265
WPW_Inoculation_Trinity_BBMerged_31May2016_TRINITY_DN119594_c0_g1_i1:72-1082(-)	CD	3.81154	0.00501502	0.0319566
WPW_Inoculation_Trinity_BBMerged_31May2016_TRINITY_DN121782_c1_g15_i1:2-298(+)	CD	3.80665	0.000155657	0.00172852
WPW_Inoculation_Trinity_BBMerged_31May2016_TRINITY_DN122828_c0_g1_i2:196-675(-)	CD	3.80552	1.0167e-05	0.000160971
WPW_Inoculation_Trinity_BBMerged_31May2016_TRINITY_DN124315_c6_g6_i1:3-512(+)	CD	3.80185	8.31012e-05	0.00100592
WPW_Inoculation_Trinity_BBMerged_31May2016_TRINITY_DN88640_c0_g5_i1:3-350(+)	CD	3.79714	0.00357016	0.0241783
WPW_Inoculation_Trinity_BBMerged_31May2016_TRINITY_DN124247_c1_g9_i7:167-1147(-)	CD	3.79063	1.12705e-05	0.000176208
WPW_Inoculation_Trinity_BBMerged_31May2016_TRINITY_DN116879_c3_g5_i1:3-401(-)	CD	3.79045	1.80387e-05	0.000264106
WPW_Inoculation_Trinity_BBMerged_31May2016_TRINITY_DN121696_c3_g1_i5:623-2110(+)	CD	3.7904	0.00173445	0.0133776
WPW_Inoculation_Trinity_BBMerged_31May2016_TRINITY_DN124141_c3_g32_i1:1-312(-)	CD	3.78899	0.000116224	0.00134742
WPW_Inoculation_Trinity_BBMerged_31May2016_TRINITY_DN117573_c5_g1_i4:95-880(+)	CD	3.78851	0.00409609	0.027091
WPW_Inoculation_Trinity_BBMerged_31May2016_TRINITY_DN59444_c0_g1_i1:2-334(+)	CD	3.78808	5.16307e-07	1.24064e-05
WPW_Inoculation_Trinity_BBMerged_31May2016_TRINITY_DN125120_c0_g3_i1:645-1148(-)	CD	3.78087	0.00875648	0.0495777
WPW_Inoculation_Trinity_BBMerged_31May2016_TRINITY_DN121864_c3_g8_i8:2-697(+)	CD	3.77851	1.53997e-05	0.000230978
WPW_Inoculation_Trinity_BBMerged_31May2016_TRINITY_DN123286_c1_g4_i2:1-1140(+)	CD	3.77744	0.00338513	0.0231973
WPW_Inoculation_Trinity_BBMerged_31May2016_TRINITY_DN122480_c5_g3_i6:3-605(-)	CD	3.77737	0.00111446	0.00924445
WPW_Inoculation_Trinity_BBMerged_31May2016_TRINITY_DN123281_c2_g6_i2:3-548(-)	CD	3.76711	8.45098e-05	0.00102233
WPW_Inoculation_Trinity_BBMerged_31May2016_TRINITY_DN123107_c0_g8_i1:2-469(+)	CD	3.76648	3.98393e-06	7.21337e-05
WPW_Inoculation_Trinity_BBMerged_31May2016_TRINITY_DN117498_c0_g1_i3:322-1128(+)	CD	3.75187	0.00448261	0.0291935
WPW_Inoculation_Trinity_BBMerged_31May2016_TRINITY_DN122824_c0_g6_i2:3-314(+)	CD	3.74646	5.30998e-06	9.25505e-05
WPW_Inoculation_Trinity_BBMerged_31May2016_TRINITY_DN124087_c3_g5_i9:3-386(-)	CD	3.74219	0.000779346	0.00679794
WPW_Inoculation_Trinity_BBMerged_31May2016_TRINITY_DN108306_c0_g2_i1:3-401(+)	CD	3.73711	0.00175695	0.0135081
WPW_Inoculation_Trinity_BBMerged_31May2016_TRINITY_DN15273_c0_g1_i1:2-427(+)	CD	3.73595	0.000160915	0.00177773
WPW_Inoculation_Trinity_BBMerged_31May2016_TRINITY_DN119586_c0_g3_i1:891-1733(-)	CD	3.73566	0.000816621	0.00707823
WPW_Inoculation_Trinity_BBMerged_31May2016_TRINITY_DN119655_c2_g2_i3:3-1076(-)	CD	3.73358	0.00253055	0.0182727
WPW_Inoculation_Trinity_BBMerged_31May2016_TRINITY_DN96012_c2_g1_i1:2-439(-)	CD	3.731	0.00045402	0.00432151
WPW_Inoculation_Trinity_BBMerged_31May2016_TRINITY_DN108903_c1_g1_i1:157-1677(-)	CD	3.72958	0.00699269	0.0415995
WPW_Inoculation_Trinity_BBMerged_31May2016_TRINITY_DN117342_c3_g9_i1:2-337(-)	CD	3.72599	0.00754597	0.0440927
WPW_Inoculation_Trinity_BBMerged_31May2016_TRINITY_DN79617_c0_g1_i1:97-1281(-)	CD	3.71655	9.26495e-06	0.000148882
WPW_Inoculation_Trinity_BBMerged_31May2016_TRINITY_DN88149_c0_g1_i1:185-1447(+)	CD	3.71535	0.00141317	0.0112841
WPW_Inoculation_Trinity_BBMerged_31May2016_TRINITY_DN120557_c7_g10_i5:2-760(+)	CD	3.71412	0.000265176	0.00272939
WPW_Inoculation_Trinity_BBMerged_31May2016_TRINITY_DN124404_c7_g5_i3:2-403(-)	CD	3.7076	9.97546e-08	3.08928e-06
WPW_Inoculation_Trinity_BBMerged_31May2016_TRINITY_DN121268_c2_g1_i1:186-881(-)	CD	3.70687	0.0013861	0.0111023
WPW_Inoculation_Trinity_BBMerged_31May2016_TRINITY_DN122898_c4_g4_i2:224-811(+)	CD	3.70322	1.55993e-05	0.000232882
WPW_Inoculation_Trinity_BBMerged_31May2016_TRINITY_DN96571_c0_g1_i1:171-629(+)	CD	3.69915	1.56128e-06	3.19613e-05
WPW_Inoculation_Trinity_BBMerged_31May2016_TRINITY_DN104790_c0_g1_i2:1-543(+)	CD	3.69791	7.57025e-06	0.000125386
WPW_Inoculation_Trinity_BBMerged_31May2016_TRINITY_DN121949_c0_g1_i1:2-415(-)	CD	3.69438	0.00105427	0.00880513
WPW_Inoculation_Trinity_BBMerged_31May2016_TRINITY_DN122769_c0_g1_i2:587-2395(-)	CD	3.69096	0.0039821	0.026491
WPW_Inoculation_Trinity_BBMerged_31May2016_TRINITY_DN123118_c0_g1_i3:1638-7112(-)	CD	3.67908	0.00594196	0.0366098
WPW_Inoculation_Trinity_BBMerged_31May2016_TRINITY_DN119143_c0_g1_i1:148-552(+)	CD	3.6769	2.33337e-06	4.52995e-05
WPW_Inoculation_Trinity_BBMerged_31May2016_TRINITY_DN67148_c0_g1_i1:106-1248(-)	CD	3.676	0.00571638	0.0355366
WPW_Inoculation_Trinity_BBMerged_31May2016_TRINITY_DN116265_c3_g1_i2:1-684(+)	CD	3.67144	1.31154e-05	0.000201153
WPW_Inoculation_Trinity_BBMerged_31May2016_TRINITY_DN36822_c0_g1_i1:150-1586(-)	CD	3.66675	0.00792605	0.0458564
WPW_Inoculation_Trinity_BBMerged_31May2016_TRINITY_DN94232_c1_g1_i1:112-1353(+)	CD	3.66631	3.65184e-09	2.16157e-07
WPW_Inoculation_Trinity_BBMerged_31May2016_TRINITY_DN124387_c5_g26_i2:3-308(+)	CD	3.66342	0.00169222	0.013112
WPW_Inoculation_Trinity_BBMerged_31May2016_TRINITY_DN113735_c0_g1_i4:2-517(+)	CD	3.6538	2.66749e-06	5.08926e-05
WPW_Inoculation_Trinity_BBMerged_31May2016_TRINITY_DN64927_c0_g1_i1:94-948(+)	CD	3.6533	0.00425386	0.0279815
WPW_Inoculation_Trinity_BBMerged_31May2016_TRINITY_DN101345_c0_g2_i1:462-1871(-)	CD	3.65202	0.00148056	0.0117392
WPW_Inoculation_Trinity_BBMerged_31May2016_TRINITY_DN117367_c1_g3_i7:1-738(-)	CD	3.64973	0.00408787	0.0270505
WPW_Inoculation_Trinity_BBMerged_31May2016_TRINITY_DN124297_c1_g15_i1:3-380(+)	CD	3.6497	0.000167506	0.00184019
WPW_Inoculation_Trinity_BBMerged_31May2016_TRINITY_DN81143_c0_g3_i1:3-338(+)	CD	3.64735	0.000655919	0.00591182
WPW_Inoculation_Trinity_BBMerged_31May2016_TRINITY_DN122777_c0_g1_i3:266-3298(+)	CD	3.64664	1.26332e-05	0.000194528
WPW_Inoculation_Trinity_BBMerged_31May2016_TRINITY_DN121228_c2_g2_i2:103-1242(+)	CD	3.6419	0.000907709	0.00775367
WPW_Inoculation_Trinity_BBMerged_31May2016_TRINITY_DN122964_c2_g10_i10:2-433(-)	CD	3.6398	1.02769e-06	2.22126e-05
WPW_Inoculation_Trinity_BBMerged_31May2016_TRINITY_DN96959_c1_g3_i1:506-847(-)	CD	3.63687	1.55138e-11	4.00371e-09
WPW_Inoculation_Trinity_BBMerged_31May2016_TRINITY_DN76488_c0_g1_i1:147-785(-)	CD	3.62883	0.00848095	0.0483016
WPW_Inoculation_Trinity_BBMerged_31May2016_TRINITY_DN92590_c0_g1_i1:13-957(-)	CD	3.62453	0.000156027	0.00173214
WPW_Inoculation_Trinity_BBMerged_31May2016_TRINITY_DN113088_c3_g1_i4:255-632(-)	CD	3.62407	0.00212361	0.0158182
WPW_Inoculation_Trinity_BBMerged_31May2016_TRINITY_DN121635_c1_g1_i4:2-1078(+)	CD	3.6224	0.00650957	0.0394415
WPW_Inoculation_Trinity_BBMerged_31May2016_TRINITY_DN165895_c0_g1_i1:6-995(-)	CD	3.62045	0.000264933	0.00272834
WPW_Inoculation_Trinity_BBMerged_31May2016_TRINITY_DN119298_c1_g2_i2:165-1190(-)	CD	3.61997	1.57747e-05	0.000235048
WPW_Inoculation_Trinity_BBMerged_31May2016_TRINITY_DN123303_c1_g4_i1:1-351(-)	CD	3.61975	0.0025379	0.0183224
WPW_Inoculation_Trinity_BBMerged_31May2016_TRINITY_DN109811_c1_g1_i1:2-2467(+)	CD	3.61683	3.21713e-08	1.24608e-06
WPW_Inoculation_Trinity_BBMerged_31May2016_TRINITY_DN124263_c1_g30_i5:3-311(-)	CD	3.61596	0.00120999	0.00991532
WPW_Inoculation_Trinity_BBMerged_31May2016_TRINITY_DN124284_c5_g6_i3:2-1219(-)	CD	3.6148	0.000852639	0.00733692
WPW_Inoculation_Trinity_BBMerged_31May2016_TRINITY_DN141593_c0_g1_i1:86-913(-)	CD	3.61363	0.00748197	0.0438575
WPW_Inoculation_Trinity_BBMerged_31May2016_TRINITY_DN131455_c0_g1_i1:156-488(-)	CD	3.60863	1.18246e-05	0.000183759
WPW_Inoculation_Trinity_BBMerged_31May2016_TRINITY_DN106187_c0_g1_i3:2-493(-)	CD	3.60857	0.000207091	0.00221639
WPW_Inoculation_Trinity_BBMerged_31May2016_TRINITY_DN122654_c0_g1_i2:1315-5880(+)	CD	3.60133	1.39063e-05	0.000211523
WPW_Inoculation_Trinity_BBMerged_31May2016_TRINITY_DN109166_c0_g2_i1:131-472(+)	CD	3.59385	0.000674259	0.00604195
WPW_Inoculation_Trinity_BBMerged_31May2016_TRINITY_DN124332_c1_g9_i10:285-1001(-)	CD	3.59143	0.000820144	0.00709942
WPW_Inoculation_Trinity_BBMerged_31May2016_TRINITY_DN115539_c6_g2_i1:3-698(+)	CD	3.58584	0.00516667	0.0327558
WPW_Inoculation_Trinity_BBMerged_31May2016_TRINITY_DN121236_c7_g1_i8:91-1107(-)	CD	3.58553	0.00668136	0.0402055
WPW_Inoculation_Trinity_BBMerged_31May2016_TRINITY_DN118071_c2_g10_i1:1-402(+)	CD	3.58458	6.16987e-05	0.000774706
WPW_Inoculation_Trinity_BBMerged_31May2016_TRINITY_DN123909_c7_g3_i1:3-323(+)	CD	3.58235	3.20576e-05	0.000438354
WPW_Inoculation_Trinity_BBMerged_31May2016_TRINITY_DN120869_c0_g4_i11:2-874(+)	CD	3.57831	0.000401827	0.00389658
WPW_Inoculation_Trinity_BBMerged_31May2016_TRINITY_DN118012_c0_g1_i2:180-1715(+)	CD	3.5782	1.86521e-07	5.25887e-06
WPW_Inoculation_Trinity_BBMerged_31May2016_TRINITY_DN10265_c1_g1_i1:64-2103(-)	CD	3.5681	0.0084071	0.0479721
WPW_Inoculation_Trinity_BBMerged_31May2016_TRINITY_DN108965_c0_g1_i1:1-525(+)	CD	3.56294	0.00583883	0.0361008
WPW_Inoculation_Trinity_BBMerged_31May2016_TRINITY_DN60213_c0_g4_i1:1-309(-)	CD	3.55814	3.35002e-06	6.21979e-05
WPW_Inoculation_Trinity_BBMerged_31May2016_TRINITY_DN123472_c2_g1_i1:25-333(-)	CD	3.5543	0.00180308	0.0138107
WPW_Inoculation_Trinity_BBMerged_31May2016_TRINITY_DN110144_c1_g1_i2:1-741(+)	CD	3.5536	0.000224419	0.00237621
WPW_Inoculation_Trinity_BBMerged_31May2016_TRINITY_DN117760_c0_g4_i1:2-301(+)	CD	3.55172	0.00759315	0.0442927
WPW_Inoculation_Trinity_BBMerged_31May2016_TRINITY_DN71643_c1_g1_i1:1-1497(+)	CD	3.54477	0.0023495	0.0171445
WPW_Inoculation_Trinity_BBMerged_31May2016_TRINITY_DN123108_c7_g2_i1:142-1242(-)	CD	3.54172	0.00665624	0.0400793
WPW_Inoculation_Trinity_BBMerged_31May2016_TRINITY_DN116908_c0_g2_i2:241-561(-)	CD	3.53786	6.19673e-09	3.2726e-07
WPW_Inoculation_Trinity_BBMerged_31May2016_TRINITY_DN120984_c1_g3_i1:2-316(+)	CD	3.53566	2.03331e-09	1.36889e-07
WPW_Inoculation_Trinity_BBMerged_31May2016_TRINITY_DN120330_c3_g2_i2:85-1107(+)	CD	3.53115	0.0051499	0.0326656
WPW_Inoculation_Trinity_BBMerged_31May2016_TRINITY_DN122997_c9_g3_i2:47-604(+)	CD	3.53079	3.50486e-08	1.32368e-06
WPW_Inoculation_Trinity_BBMerged_31May2016_TRINITY_DN160425_c0_g1_i1:122-451(+)	CD	3.5303	0.00659948	0.0398112
WPW_Inoculation_Trinity_BBMerged_31May2016_TRINITY_DN35597_c0_g1_i1:99-440(+)	CD	3.52875	1.43574e-05	0.000217191
WPW_Inoculation_Trinity_BBMerged_31May2016_TRINITY_DN121411_c3_g1_i2:3-1373(+)	CD	3.52865	3.40239e-08	1.30148e-06
WPW_Inoculation_Trinity_BBMerged_31May2016_TRINITY_DN115545_c0_g1_i3:2-334(+)	CD	3.52789	0.00171563	0.0132748
WPW_Inoculation_Trinity_BBMerged_31May2016_TRINITY_DN122909_c0_g1_i2:635-1063(-)	CD	3.52426	0.00476678	0.0306523
WPW_Inoculation_Trinity_BBMerged_31May2016_TRINITY_DN45367_c0_g1_i1:2-1240(-)	CD	3.52005	0.00808618	0.0465463
WPW_Inoculation_Trinity_BBMerged_31May2016_TRINITY_DN117010_c124_g1_i8:236-625(-)	CD	3.5179	2.23603e-05	0.000320351
WPW_Inoculation_Trinity_BBMerged_31May2016_TRINITY_DN118154_c0_g2_i1:3-398(-)	CD	3.51732	2.74863e-05	0.000384262
WPW_Inoculation_Trinity_BBMerged_31May2016_TRINITY_DN95739_c1_g1_i1:3-1145(+)	CD	3.51598	0.00191374	0.0145061
WPW_Inoculation_Trinity_BBMerged_31May2016_TRINITY_DN119340_c1_g7_i1:2-337(+)	CD	3.51177	0.0010428	0.00872443
WPW_Inoculation_Trinity_BBMerged_31May2016_TRINITY_DN92792_c0_g4_i1:1-633(+)	CD	3.50781	0.00368516	0.0247971
WPW_Inoculation_Trinity_BBMerged_31May2016_TRINITY_DN119983_c1_g1_i3:3-1067(+)	CD	3.49854	0.000226037	0.00239009
WPW_Inoculation_Trinity_BBMerged_31May2016_TRINITY_DN109927_c1_g1_i1:665-1741(-)	CD	3.49713	0.00287477	0.0202779
WPW_Inoculation_Trinity_BBMerged_31May2016_TRINITY_DN124307_c3_g2_i2:2-385(+)	CD	3.49573	0.00427971	0.0281181
WPW_Inoculation_Trinity_BBMerged_31May2016_TRINITY_DN122467_c5_g3_i1:478-798(+)	CD	3.49378	0.00019832	0.0021367
WPW_Inoculation_Trinity_BBMerged_31May2016_TRINITY_DN124268_c4_g1_i1:2-544(+)	CD	3.49285	6.42298e-05	0.000801806
WPW_Inoculation_Trinity_BBMerged_31May2016_TRINITY_DN84701_c0_g1_i1:62-550(+)	CD	3.48984	0.00670888	0.0403397
WPW_Inoculation_Trinity_BBMerged_31May2016_TRINITY_DN123908_c4_g8_i6:3-584(+)	CD	3.48791	2.98564e-05	0.000412039
WPW_Inoculation_Trinity_BBMerged_31May2016_TRINITY_DN13896_c0_g1_i1:34-645(+)	CD	3.48568	0.00680503	0.0408038
WPW_Inoculation_Trinity_BBMerged_31May2016_TRINITY_DN123645_c6_g2_i1:264-1067(+)	CD	3.48542	0.000866424	0.00743931
WPW_Inoculation_Trinity_BBMerged_31May2016_TRINITY_DN124183_c2_g3_i4:3-1331(-)	CD	3.48426	5.7616e-06	9.91718e-05
WPW_Inoculation_Trinity_BBMerged_31May2016_TRINITY_DN124600_c0_g1_i1:1-1803(+)	CD	3.48423	0.000204981	0.00219805
WPW_Inoculation_Trinity_BBMerged_31May2016_TRINITY_DN122577_c2_g5_i2:265-858(-)	CD	3.48303	4.41921e-05	0.000579512
WPW_Inoculation_Trinity_BBMerged_31May2016_TRINITY_DN119920_c0_g1_i2:409-765(+)	CD	3.47813	0.000120263	0.00138556
WPW_Inoculation_Trinity_BBMerged_31May2016_TRINITY_DN123366_c0_g1_i1:316-2295(+)	CD	3.47774	3.47091e-07	8.83964e-06
WPW_Inoculation_Trinity_BBMerged_31May2016_TRINITY_DN121125_c2_g2_i1:359-1177(+)	CD	3.47548	0.000284268	0.0028913
WPW_Inoculation_Trinity_BBMerged_31May2016_TRINITY_DN91974_c0_g1_i1:155-1039(-)	CD	3.47472	0.00671674	0.0403731
WPW_Inoculation_Trinity_BBMerged_31May2016_TRINITY_DN124247_c1_g9_i5:133-579(-)	CD	3.47007	0.00368194	0.02479
WPW_Inoculation_Trinity_BBMerged_31May2016_TRINITY_DN120949_c4_g7_i3:2-415(+)	CD	3.46922	2.40117e-07	6.49558e-06
WPW_Inoculation_Trinity_BBMerged_31May2016_TRINITY_DN103337_c0_g12_i1:1-312(-)	CD	3.46696	0.00035508	0.00350561
WPW_Inoculation_Trinity_BBMerged_31May2016_TRINITY_DN119983_c1_g1_i4:91-978(+)	CD	3.46635	0.0034757	0.0236713
WPW_Inoculation_Trinity_BBMerged_31May2016_TRINITY_DN115308_c1_g14_i2:1-723(-)	CD	3.46626	1.27997e-08	5.85187e-07
WPW_Inoculation_Trinity_BBMerged_31May2016_TRINITY_DN122847_c2_g1_i2:3-683(+)	CD	3.46606	0.000248138	0.00258147
WPW_Inoculation_Trinity_BBMerged_31May2016_TRINITY_DN121409_c0_g2_i6:1-369(+)	CD	3.46438	1.38258e-05	0.000210465
WPW_Inoculation_Trinity_BBMerged_31May2016_TRINITY_DN114133_c2_g3_i4:219-1136(+)	CD	3.46122	1.92927e-06	3.84177e-05
WPW_Inoculation_Trinity_BBMerged_31May2016_TRINITY_DN90643_c0_g1_i1:120-863(-)	CD	3.45943	0.00726992	0.0429068
WPW_Inoculation_Trinity_BBMerged_31May2016_TRINITY_DN111076_c0_g1_i1:151-1098(-)	CD	3.45316	0.0044097	0.0288011
WPW_Inoculation_Trinity_BBMerged_31May2016_TRINITY_DN122322_c0_g1_i1:259-771(+)	CD	3.44542	0.00570022	0.0354533
WPW_Inoculation_Trinity_BBMerged_31May2016_TRINITY_DN102126_c0_g1_i1:2-415(+)	CD	3.43257	7.66619e-08	2.50013e-06
WPW_Inoculation_Trinity_BBMerged_31May2016_TRINITY_DN117497_c3_g5_i2:1-963(-)	CD	3.4323	4.35655e-05	0.000572458
WPW_Inoculation_Trinity_BBMerged_31May2016_TRINITY_DN124208_c0_g1_i14:195-749(-)	CD	3.43145	0.00459453	0.0297821
WPW_Inoculation_Trinity_BBMerged_31May2016_TRINITY_DN50475_c0_g1_i1:55-396(-)	CD	3.42956	0.000235016	0.00246885
WPW_Inoculation_Trinity_BBMerged_31May2016_TRINITY_DN119149_c7_g1_i1:2-553(+)	CD	3.42921	0.00734997	0.0432325
WPW_Inoculation_Trinity_BBMerged_31May2016_TRINITY_DN123194_c2_g1_i1:1-954(-)	CD	3.42207	0.00280766	0.0199134
WPW_Inoculation_Trinity_BBMerged_31May2016_TRINITY_DN124352_c10_g2_i3:3-497(-)	CD	3.42168	0.000400591	0.00388751
WPW_Inoculation_Trinity_BBMerged_31May2016_TRINITY_DN121038_c1_g1_i4:3-3599(-)	CD	3.42159	1.76939e-06	3.56033e-05
WPW_Inoculation_Trinity_BBMerged_31May2016_TRINITY_DN119138_c5_g5_i1:149-535(-)	CD	3.42132	0.00300381	0.020995
WPW_Inoculation_Trinity_BBMerged_31May2016_TRINITY_DN90133_c0_g1_i1:227-1228(-)	CD	3.41507	1.82513e-06	3.65496e-05
WPW_Inoculation_Trinity_BBMerged_31May2016_TRINITY_DN124040_c3_g9_i2:3-593(+)	CD	3.41116	0.00406661	0.026942
WPW_Inoculation_Trinity_BBMerged_31May2016_TRINITY_DN111943_c0_g1_i5:284-3247(+)	CD	3.40882	3.51586e-06	6.48415e-05
WPW_Inoculation_Trinity_BBMerged_31May2016_TRINITY_DN117759_c2_g1_i2:1-486(+)	CD	3.408	0.00173823	0.0134041
WPW_Inoculation_Trinity_BBMerged_31May2016_TRINITY_DN98168_c0_g1_i1:3-776(+)	CD	3.4079	9.59991e-07	2.09719e-05
WPW_Inoculation_Trinity_BBMerged_31May2016_TRINITY_DN121782_c1_g3_i2:2-334(+)	CD	3.40721	0.00256644	0.0184905
WPW_Inoculation_Trinity_BBMerged_31May2016_TRINITY_DN111774_c0_g1_i6:398-1972(-)	CD	3.40638	0.00637114	0.0387666
WPW_Inoculation_Trinity_BBMerged_31May2016_TRINITY_DN120490_c6_g2_i1:98-424(-)	CD	3.40166	1.44252e-05	0.000218131
WPW_Inoculation_Trinity_BBMerged_31May2016_TRINITY_DN119765_c1_g1_i8:253-1446(-)	CD	3.4003	1.51142e-08	6.74946e-07
WPW_Inoculation_Trinity_BBMerged_31May2016_TRINITY_DN124410_c4_g7_i1:2-298(+)	CD	3.39948	0.000518907	0.00483801
WPW_Inoculation_Trinity_BBMerged_31May2016_TRINITY_DN120553_c4_g20_i7:3-305(-)	CD	3.39936	7.04712e-06	0.000118093
WPW_Inoculation_Trinity_BBMerged_31May2016_TRINITY_DN119435_c2_g7_i9:132-500(+)	CD	3.39736	1.16381e-06	2.4678e-05
WPW_Inoculation_Trinity_BBMerged_31May2016_TRINITY_DN111251_c5_g5_i2:2-553(+)	CD	3.39717	0.00837605	0.0478408
WPW_Inoculation_Trinity_BBMerged_31May2016_TRINITY_DN115453_c2_g1_i2:2-430(+)	CD	3.39603	0.000488632	0.00460342
WPW_Inoculation_Trinity_BBMerged_31May2016_TRINITY_DN116623_c1_g5_i3:2-475(+)	CD	3.39195	3.3832e-07	8.65612e-06
WPW_Inoculation_Trinity_BBMerged_31May2016_TRINITY_DN121261_c0_g4_i2:3-299(+)	CD	3.39037	0.000435119	0.00417548
WPW_Inoculation_Trinity_BBMerged_31May2016_TRINITY_DN122788_c2_g1_i2:364-1173(-)	CD	3.38907	2.50913e-06	4.82759e-05
WPW_Inoculation_Trinity_BBMerged_31May2016_TRINITY_DN109772_c0_g1_i1:400-1422(-)	CD	3.38814	0.000746017	0.00656193
WPW_Inoculation_Trinity_BBMerged_31May2016_TRINITY_DN121791_c4_g18_i1:2-358(-)	CD	3.38699	0.00107428	0.00895298
WPW_Inoculation_Trinity_BBMerged_31May2016_TRINITY_DN122083_c5_g3_i1:1-348(+)	CD	3.38626	0.000257687	0.00266363
WPW_Inoculation_Trinity_BBMerged_31May2016_TRINITY_DN110975_c1_g2_i6:365-1246(+)	CD	3.37959	6.20845e-06	0.000105781
WPW_Inoculation_Trinity_BBMerged_31May2016_TRINITY_DN123810_c4_g13_i1:1-726(-)	CD	3.3743	2.37944e-05	0.000337648
WPW_Inoculation_Trinity_BBMerged_31May2016_TRINITY_DN121773_c0_g1_i7:347-1414(-)	CD	3.37244	0.00334164	0.022948
WPW_Inoculation_Trinity_BBMerged_31May2016_TRINITY_DN111543_c0_g1_i2:352-993(-)	CD	3.36957	0.00617655	0.0377547
WPW_Inoculation_Trinity_BBMerged_31May2016_TRINITY_DN123363_c0_g1_i4:156-1043(+)	CD	3.36674	6.85394e-07	1.5793e-05
WPW_Inoculation_Trinity_BBMerged_31May2016_TRINITY_DN122588_c1_g2_i4:1-1506(+)	CD	3.36605	0.00836848	0.0478158
WPW_Inoculation_Trinity_BBMerged_31May2016_TRINITY_DN107922_c1_g1_i1:3-917(+)	CD	3.36473	3.98236e-05	0.00053031
WPW_Inoculation_Trinity_BBMerged_31May2016_TRINITY_DN30610_c0_g1_i1:70-1224(+)	CD	3.36342	0.00162759	0.0126772
WPW_Inoculation_Trinity_BBMerged_31May2016_TRINITY_DN110140_c0_g1_i2:614-1477(-)	CD	3.36251	0.00112753	0.00933841
WPW_Inoculation_Trinity_BBMerged_31May2016_TRINITY_DN121888_c8_g12_i5:66-452(+)	CD	3.36047	0.00780166	0.0452653
WPW_Inoculation_Trinity_BBMerged_31May2016_TRINITY_DN118701_c2_g3_i7:321-1826(-)	CD	3.3593	0.00292484	0.0205711
WPW_Inoculation_Trinity_BBMerged_31May2016_TRINITY_DN123863_c2_g1_i3:613-1359(-)	CD	3.35733	2.39231e-05	0.000339227
WPW_Inoculation_Trinity_BBMerged_31May2016_TRINITY_DN124193_c2_g1_i4:2-877(+)	CD	3.35699	0.000728354	0.00643435
WPW_Inoculation_Trinity_BBMerged_31May2016_TRINITY_DN122282_c2_g6_i2:3-1004(+)	CD	3.3548	0.000282747	0.00287998
WPW_Inoculation_Trinity_BBMerged_31May2016_TRINITY_DN123413_c2_g1_i3:486-1118(+)	CD	3.3538	1.04202e-05	0.000164576
WPW_Inoculation_Trinity_BBMerged_31May2016_TRINITY_DN122278_c0_g1_i2:562-1272(-)	CD	3.35196	7.39891e-08	2.4314e-06
WPW_Inoculation_Trinity_BBMerged_31May2016_TRINITY_DN116114_c7_g1_i2:2-505(+)	CD	3.3466	0.00694856	0.0414207
WPW_Inoculation_Trinity_BBMerged_31May2016_TRINITY_DN113307_c0_g4_i1:3-1103(+)	CD	3.34331	0.00420894	0.0277237
WPW_Inoculation_Trinity_BBMerged_31May2016_TRINITY_DN115574_c5_g4_i2:161-2245(-)	CD	3.342	0.00806602	0.0464718
WPW_Inoculation_Trinity_BBMerged_31May2016_TRINITY_DN118078_c0_g1_i1:294-2714(+)	CD	3.34198	0.00688749	0.0411453
WPW_Inoculation_Trinity_BBMerged_31May2016_TRINITY_DN166062_c0_g1_i1:291-1889(-)	CD	3.33601	0.00659932	0.0398112
WPW_Inoculation_Trinity_BBMerged_31May2016_TRINITY_DN116121_c2_g1_i4:215-1207(-)	CD	3.33163	0.00603641	0.0370443
WPW_Inoculation_Trinity_BBMerged_31May2016_TRINITY_DN114687_c0_g2_i1:3-1448(+)	CD	3.32934	0.00186326	0.0142042
WPW_Inoculation_Trinity_BBMerged_31May2016_TRINITY_DN120717_c0_g2_i1:348-1757(-)	CD	3.32792	0.0040331	0.0267613
WPW_Inoculation_Trinity_BBMerged_31May2016_TRINITY_DN124347_c13_g1_i1:2-385(+)	CD	3.32411	0.00226371	0.0166439
WPW_Inoculation_Trinity_BBMerged_31May2016_TRINITY_DN110484_c0_g1_i1:1-603(-)	CD	3.32238	0.00044116	0.00421568
WPW_Inoculation_Trinity_BBMerged_31May2016_TRINITY_DN78193_c0_g2_i1:1-1119(+)	CD	3.3209	0.00102548	0.00859247
WPW_Inoculation_Trinity_BBMerged_31May2016_TRINITY_DN123748_c3_g1_i4:2-649(-)	CD	3.31957	0.000140662	0.00158659
WPW_Inoculation_Trinity_BBMerged_31May2016_TRINITY_DN123142_c0_g11_i1:2-301(-)	CD	3.31809	0.000283013	0.00288094
WPW_Inoculation_Trinity_BBMerged_31May2016_TRINITY_DN112351_c8_g1_i4:3-716(-)	CD	3.31124	0.0056671	0.0352983
WPW_Inoculation_Trinity_BBMerged_31May2016_TRINITY_DN100678_c0_g1_i1:130-465(-)	CD	3.30486	0.000110285	0.00128708
WPW_Inoculation_Trinity_BBMerged_31May2016_TRINITY_DN121301_c0_g2_i1:217-2112(-)	CD	3.30469	0.000146073	0.00163998
WPW_Inoculation_Trinity_BBMerged_31May2016_TRINITY_DN121717_c3_g4_i1:2-433(+)	CD	3.30307	1.89302e-05	0.000275802
WPW_Inoculation_Trinity_BBMerged_31May2016_TRINITY_DN109488_c1_g2_i3:244-612(-)	CD	3.29727	6.00851e-05	0.000757393
WPW_Inoculation_Trinity_BBMerged_31May2016_TRINITY_DN120268_c5_g10_i1:138-887(-)	CD	3.28789	0.00674953	0.0405338
WPW_Inoculation_Trinity_BBMerged_31May2016_TRINITY_DN45309_c0_g1_i1:1-453(-)	CD	3.28251	0.00848009	0.0483016
WPW_Inoculation_Trinity_BBMerged_31May2016_TRINITY_DN124363_c5_g3_i7:2-826(-)	CD	3.28049	1.48096e-07	4.31373e-06
WPW_Inoculation_Trinity_BBMerged_31May2016_TRINITY_DN75535_c0_g1_i2:2-340(+)	CD	3.27538	0.00416865	0.0274817
WPW_Inoculation_Trinity_BBMerged_31May2016_TRINITY_DN124299_c2_g2_i3:1-570(+)	CD	3.27484	0.00239562	0.0174416
WPW_Inoculation_Trinity_BBMerged_31May2016_TRINITY_DN124087_c3_g5_i2:1-936(-)	CD	3.26801	6.88356e-05	0.000851612
WPW_Inoculation_Trinity_BBMerged_31May2016_TRINITY_DN121784_c2_g6_i2:3-413(+)	CD	3.26541	0.00104452	0.00873687
WPW_Inoculation_Trinity_BBMerged_31May2016_TRINITY_DN121441_c2_g1_i1:211-1431(+)	CD	3.25709	6.33443e-11	1.09961e-08
WPW_Inoculation_Trinity_BBMerged_31May2016_TRINITY_DN118514_c0_g9_i1:322-630(-)	CD	3.25706	4.70258e-06	8.32e-05
WPW_Inoculation_Trinity_BBMerged_31May2016_TRINITY_DN120698_c2_g3_i1:1-999(+)	CD	3.25651	8.68183e-06	0.000141157
WPW_Inoculation_Trinity_BBMerged_31May2016_TRINITY_DN123676_c6_g1_i3:528-2792(-)	CD	3.25628	3.28345e-08	1.26599e-06
WPW_Inoculation_Trinity_BBMerged_31May2016_TRINITY_DN121867_c0_g1_i3:1-1227(+)	CD	3.25595	8.00083e-05	0.000972128
WPW_Inoculation_Trinity_BBMerged_31May2016_TRINITY_DN124290_c7_g19_i1:9-344(-)	CD	3.2548	1.12275e-05	0.000175608
WPW_Inoculation_Trinity_BBMerged_31May2016_TRINITY_DN119920_c0_g1_i1:280-636(+)	CD	3.25471	0.00166189	0.0129157
WPW_Inoculation_Trinity_BBMerged_31May2016_TRINITY_DN105380_c0_g1_i3:3-1022(-)	CD	3.25213	0.00281662	0.019944
WPW_Inoculation_Trinity_BBMerged_31May2016_TRINITY_DN118007_c1_g1_i1:1-507(+)	CD	3.2504	0.0086668	0.049136
WPW_Inoculation_Trinity_BBMerged_31May2016_TRINITY_DN115887_c2_g1_i1:446-1444(-)	CD	3.24925	4.13095e-05	0.000546712
WPW_Inoculation_Trinity_BBMerged_31May2016_TRINITY_DN120812_c1_g2_i3:761-1087(-)	CD	3.24786	0.000630509	0.00570951
WPW_Inoculation_Trinity_BBMerged_31May2016_TRINITY_DN113012_c2_g1_i7:1-300(+)	CD	3.2458	0.000451134	0.00429933
WPW_Inoculation_Trinity_BBMerged_31May2016_TRINITY_DN121544_c6_g2_i4:187-1203(+)	CD	3.2456	7.94061e-08	2.56585e-06
WPW_Inoculation_Trinity_BBMerged_31May2016_TRINITY_DN112109_c0_g2_i2:431-1180(-)	CD	3.24245	1.15792e-09	8.96482e-08
WPW_Inoculation_Trinity_BBMerged_31May2016_TRINITY_DN123787_c4_g2_i5:1-885(-)	CD	3.23959	4.10282e-05	0.000543361
WPW_Inoculation_Trinity_BBMerged_31May2016_TRINITY_DN106995_c0_g1_i2:232-984(+)	CD	3.23878	5.95655e-05	0.000752313
WPW_Inoculation_Trinity_BBMerged_31May2016_TRINITY_DN29878_c0_g1_i1:1-357(+)	CD	3.23848	7.37188e-05	0.000904796
WPW_Inoculation_Trinity_BBMerged_31May2016_TRINITY_DN98894_c0_g3_i1:109-636(-)	CD	3.23824	0.00196436	0.0148029
WPW_Inoculation_Trinity_BBMerged_31May2016_TRINITY_DN50594_c0_g2_i1:391-1578(+)	CD	3.23175	0.00296697	0.0208063
WPW_Inoculation_Trinity_BBMerged_31May2016_TRINITY_DN122927_c1_g1_i5:3-905(+)	CD	3.22993	2.02126e-06	4.00026e-05
WPW_Inoculation_Trinity_BBMerged_31May2016_TRINITY_DN121811_c1_g6_i7:1-441(-)	CD	3.22946	0.00167258	0.0129858
WPW_Inoculation_Trinity_BBMerged_31May2016_TRINITY_DN123652_c1_g2_i4:26-1741(-)	CD	3.22741	2.25438e-05	0.000322265
WPW_Inoculation_Trinity_BBMerged_31May2016_TRINITY_DN118514_c0_g2_i1:22-375(-)	CD	3.21662	8.42916e-07	1.8807e-05
WPW_Inoculation_Trinity_BBMerged_31May2016_TRINITY_DN121745_c1_g18_i1:132-443(-)	CD	3.21541	0.000681633	0.00609533
WPW_Inoculation_Trinity_BBMerged_31May2016_TRINITY_DN86301_c0_g3_i1:193-522(-)	CD	3.21287	0.00698319	0.0415743
WPW_Inoculation_Trinity_BBMerged_31May2016_TRINITY_DN119172_c0_g1_i4:3-1244(+)	CD	3.2127	0.000753395	0.0066148
WPW_Inoculation_Trinity_BBMerged_31May2016_TRINITY_DN68970_c0_g2_i1:2-1513(+)	CD	3.2118	0.00682805	0.0409091
WPW_Inoculation_Trinity_BBMerged_31May2016_TRINITY_DN114568_c0_g1_i1:187-1053(+)	CD	3.20836	0.000451454	0.00430089
WPW_Inoculation_Trinity_BBMerged_31May2016_TRINITY_DN123362_c2_g1_i2:1-660(-)	CD	3.20803	2.23461e-06	4.36008e-05
WPW_Inoculation_Trinity_BBMerged_31May2016_TRINITY_DN123477_c1_g3_i1:2-352(+)	CD	3.20797	1.79869e-05	0.000263447
WPW_Inoculation_Trinity_BBMerged_31May2016_TRINITY_DN114036_c0_g1_i1:20-421(-)	CD	3.20406	1.28207e-07	3.82654e-06
WPW_Inoculation_Trinity_BBMerged_31May2016_TRINITY_DN122078_c7_g2_i2:1-459(-)	CD	3.20301	0.00272667	0.0194349
WPW_Inoculation_Trinity_BBMerged_31May2016_TRINITY_DN79911_c0_g1_i1:329-1921(-)	CD	3.19534	0.0052386	0.0330872
WPW_Inoculation_Trinity_BBMerged_31May2016_TRINITY_DN11839_c0_g1_i1:198-2177(-)	CD	3.19108	0.00653483	0.039544
WPW_Inoculation_Trinity_BBMerged_31May2016_TRINITY_DN124014_c0_g2_i1:1369-1686(+)	CD	3.18314	0.00454843	0.0295556
WPW_Inoculation_Trinity_BBMerged_31May2016_TRINITY_DN124377_c8_g23_i1:3-425(-)	CD	3.18149	0.00794815	0.0459499
WPW_Inoculation_Trinity_BBMerged_31May2016_TRINITY_DN124306_c4_g9_i1:1-543(+)	CD	3.18081	2.10561e-05	0.000303916
WPW_Inoculation_Trinity_BBMerged_31May2016_TRINITY_DN124281_c1_g2_i3:25-2961(+)	CD	3.17991	0.000219154	0.00232812
WPW_Inoculation_Trinity_BBMerged_31May2016_TRINITY_DN120195_c0_g7_i6:1196-2449(+)	CD	3.1791	9.93659e-07	2.15856e-05
WPW_Inoculation_Trinity_BBMerged_31May2016_TRINITY_DN2684_c0_g1_i1:1-780(+)	CD	3.17811	0.00341817	0.0233535
WPW_Inoculation_Trinity_BBMerged_31May2016_TRINITY_DN121851_c6_g2_i3:2-436(+)	CD	3.177	3.25127e-05	0.000443496
WPW_Inoculation_Trinity_BBMerged_31May2016_TRINITY_DN124355_c5_g6_i1:1-354(-)	CD	3.17347	0.00162674	0.012677
WPW_Inoculation_Trinity_BBMerged_31May2016_TRINITY_DN121937_c0_g1_i3:895-2148(+)	CD	3.17257	8.23955e-08	2.64918e-06
WPW_Inoculation_Trinity_BBMerged_31May2016_TRINITY_DN112674_c0_g1_i1:68-1129(-)	CD	3.17182	0.000242814	0.00253426
WPW_Inoculation_Trinity_BBMerged_31May2016_TRINITY_DN115072_c0_g1_i5:173-643(+)	CD	3.16951	0.00388366	0.0259208
WPW_Inoculation_Trinity_BBMerged_31May2016_TRINITY_DN123413_c2_g2_i1:1-513(+)	CD	3.16352	8.80604e-09	4.39547e-07
WPW_Inoculation_Trinity_BBMerged_31May2016_TRINITY_DN119519_c0_g1_i1:241-1011(-)	CD	3.16154	0.000101539	0.00119911
WPW_Inoculation_Trinity_BBMerged_31May2016_TRINITY_DN123949_c0_g5_i2:1-447(-)	CD	3.16077	0.000975958	0.00824178
WPW_Inoculation_Trinity_BBMerged_31May2016_TRINITY_DN121755_c6_g1_i2:1-510(+)	CD	3.15557	0.000432151	0.00415009
WPW_Inoculation_Trinity_BBMerged_31May2016_TRINITY_DN22848_c0_g3_i1:1-318(-)	CD	3.15029	5.36351e-05	0.00068637
WPW_Inoculation_Trinity_BBMerged_31May2016_TRINITY_DN123382_c4_g2_i1:3-332(-)	CD	3.14892	0.00306256	0.021342
WPW_Inoculation_Trinity_BBMerged_31May2016_TRINITY_DN119268_c3_g10_i1:1-606(+)	CD	3.14798	0.00132588	0.0107018
WPW_Inoculation_Trinity_BBMerged_31May2016_TRINITY_DN121791_c4_g6_i3:1-789(-)	CD	3.14776	0.00350436	0.0238288
WPW_Inoculation_Trinity_BBMerged_31May2016_TRINITY_DN121851_c6_g12_i6:3-785(+)	CD	3.14727	0.000228677	0.00241303
WPW_Inoculation_Trinity_BBMerged_31May2016_TRINITY_DN124410_c6_g29_i2:2-634(+)	CD	3.14437	0.00119515	0.00981034
WPW_Inoculation_Trinity_BBMerged_31May2016_TRINITY_DN119984_c0_g1_i1:311-2734(+)	CD	3.14433	0.00861022	0.0488796
WPW_Inoculation_Trinity_BBMerged_31May2016_TRINITY_DN80720_c0_g1_i1:388-1557(-)	CD	3.14244	0.000139703	0.00157945
WPW_Inoculation_Trinity_BBMerged_31May2016_TRINITY_DN119615_c0_g1_i3:1065-1874(-)	CD	3.14098	3.25066e-07	8.38382e-06
WPW_Inoculation_Trinity_BBMerged_31May2016_TRINITY_DN110776_c0_g4_i1:2-298(+)	CD	3.13863	0.000412083	0.00397909
WPW_Inoculation_Trinity_BBMerged_31May2016_TRINITY_DN148972_c0_g1_i1:79-1821(-)	CD	3.13506	0.00766537	0.0446083
WPW_Inoculation_Trinity_BBMerged_31May2016_TRINITY_DN111691_c1_g1_i3:110-637(-)	CD	3.12915	0.001622	0.0126489
WPW_Inoculation_Trinity_BBMerged_31May2016_TRINITY_DN122703_c3_g2_i6:3-323(+)	CD	3.12908	2.11616e-05	0.00030487
WPW_Inoculation_Trinity_BBMerged_31May2016_TRINITY_DN74779_c0_g1_i1:302-2011(-)	CD	3.12594	0.00379234	0.0254032
WPW_Inoculation_Trinity_BBMerged_31May2016_TRINITY_DN123288_c1_g1_i1:1-378(-)	CD	3.12143	0.00320996	0.0222251
WPW_Inoculation_Trinity_BBMerged_31May2016_TRINITY_DN111920_c0_g1_i10:347-1426(+)	CD	3.12087	0.00326386	0.0225258
WPW_Inoculation_Trinity_BBMerged_31May2016_TRINITY_DN116633_c3_g3_i5:2-430(-)	CD	3.12053	0.000158061	0.0017492
WPW_Inoculation_Trinity_BBMerged_31May2016_TRINITY_DN81711_c0_g1_i1:1-522(+)	CD	3.12032	0.0079067	0.045765
WPW_Inoculation_Trinity_BBMerged_31May2016_TRINITY_DN123117_c0_g1_i11:1-759(+)	CD	3.11862	4.32373e-08	1.55843e-06
WPW_Inoculation_Trinity_BBMerged_31May2016_TRINITY_DN114106_c4_g3_i1:1-330(+)	CD	3.11704	0.000281607	0.00287103
WPW_Inoculation_Trinity_BBMerged_31May2016_TRINITY_DN99284_c0_g1_i2:167-595(+)	CD	3.11475	8.63898e-07	1.91867e-05
WPW_Inoculation_Trinity_BBMerged_31May2016_TRINITY_DN116551_c0_g1_i3:1-1701(+)	CD	3.11432	0.00520002	0.0329026
WPW_Inoculation_Trinity_BBMerged_31May2016_TRINITY_DN120202_c1_g1_i7:21-653(-)	CD	3.11088	0.000588597	0.0053726
WPW_Inoculation_Trinity_BBMerged_31May2016_TRINITY_DN121524_c0_g3_i4:436-897(-)	CD	3.11052	2.0792e-11	5.12529e-09
WPW_Inoculation_Trinity_BBMerged_31May2016_TRINITY_DN102506_c0_g2_i2:1-375(+)	CD	3.10634	0.000907743	0.00775367
WPW_Inoculation_Trinity_BBMerged_31May2016_TRINITY_DN114712_c2_g2_i4:2-613(-)	CD	3.10316	6.53319e-06	0.000110681
WPW_Inoculation_Trinity_BBMerged_31May2016_TRINITY_DN87272_c0_g1_i1:3-416(+)	CD	3.10251	0.000242099	0.00252816
WPW_Inoculation_Trinity_BBMerged_31May2016_TRINITY_DN110944_c0_g1_i1:209-1657(+)	CD	3.09646	0.00188454	0.0143382
WPW_Inoculation_Trinity_BBMerged_31May2016_TRINITY_DN93008_c0_g2_i1:1-876(+)	CD	3.09201	2.21837e-05	0.000318057
WPW_Inoculation_Trinity_BBMerged_31May2016_TRINITY_DN93161_c0_g1_i1:2-469(+)	CD	3.08556	0.00653307	0.0395406
WPW_Inoculation_Trinity_BBMerged_31May2016_TRINITY_DN119676_c9_g1_i1:1-909(-)	CD	3.0854	0.0081485	0.0468285
WPW_Inoculation_Trinity_BBMerged_31May2016_TRINITY_DN123315_c2_g2_i6:2-595(+)	CD	3.08531	8.68213e-06	0.000141157
WPW_Inoculation_Trinity_BBMerged_31May2016_TRINITY_DN121858_c4_g1_i1:2-319(+)	CD	3.08481	0.0027265	0.0194349
WPW_Inoculation_Trinity_BBMerged_31May2016_TRINITY_DN114083_c1_g1_i5:3-602(-)	CD	3.08114	0.00293857	0.0206509
WPW_Inoculation_Trinity_BBMerged_31May2016_TRINITY_DN123340_c1_g16_i3:2-370(+)	CD	3.0796	1.26146e-05	0.000194396
WPW_Inoculation_Trinity_BBMerged_31May2016_TRINITY_DN113542_c0_g1_i7:3-341(-)	CD	3.07393	0.00769386	0.044727
WPW_Inoculation_Trinity_BBMerged_31May2016_TRINITY_DN124215_c0_g7_i1:631-2697(-)	CD	3.07261	2.28418e-06	4.44784e-05
WPW_Inoculation_Trinity_BBMerged_31May2016_TRINITY_DN92470_c0_g1_i1:136-447(-)	CD	3.068	0.00125734	0.0102448
WPW_Inoculation_Trinity_BBMerged_31May2016_TRINITY_DN121913_c1_g8_i3:204-506(+)	CD	3.06172	1.64592e-05	0.000244026
WPW_Inoculation_Trinity_BBMerged_31May2016_TRINITY_DN121858_c4_g3_i8:3-785(+)	CD	3.06034	0.00342992	0.0234213
WPW_Inoculation_Trinity_BBMerged_31May2016_TRINITY_DN116892_c0_g2_i1:162-1223(-)	CD	3.05488	0.00225571	0.0166009
WPW_Inoculation_Trinity_BBMerged_31May2016_TRINITY_DN123838_c2_g5_i3:3-479(-)	CD	3.0546	0.00195133	0.0147276
WPW_Inoculation_Trinity_BBMerged_31May2016_TRINITY_DN123652_c1_g2_i3:143-1765(-)	CD	3.05055	0.00151259	0.0119133
WPW_Inoculation_Trinity_BBMerged_31May2016_TRINITY_DN122927_c1_g1_i3:3-905(+)	CD	3.04872	1.32473e-07	3.92062e-06
WPW_Inoculation_Trinity_BBMerged_31May2016_TRINITY_DN124045_c5_g11_i2:1-699(+)	CD	3.04678	5.33848e-06	9.288e-05
WPW_Inoculation_Trinity_BBMerged_31May2016_TRINITY_DN119298_c1_g2_i3:109-1134(-)	CD	3.046	0.0063283	0.0385302
WPW_Inoculation_Trinity_BBMerged_31May2016_TRINITY_DN124410_c6_g29_i1:2-757(+)	CD	3.04402	1.34784e-05	0.000205742
WPW_Inoculation_Trinity_BBMerged_31May2016_TRINITY_DN121360_c0_g1_i2:137-1348(-)	CD	3.04304	0.000135642	0.00153758
WPW_Inoculation_Trinity_BBMerged_31May2016_TRINITY_DN122920_c1_g1_i4:377-697(-)	CD	3.04257	0.00260912	0.0187352
WPW_Inoculation_Trinity_BBMerged_31May2016_TRINITY_DN124087_c0_g2_i1:1-342(+)	CD	3.03912	0.000687095	0.00613567
WPW_Inoculation_Trinity_BBMerged_31May2016_TRINITY_DN116850_c0_g1_i2:72-929(-)	CD	3.03897	2.77147e-09	1.74732e-07
WPW_Inoculation_Trinity_BBMerged_31May2016_TRINITY_DN119844_c0_g3_i1:2-436(+)	CD	3.03788	0.000354387	0.00350056
WPW_Inoculation_Trinity_BBMerged_31May2016_TRINITY_DN101119_c0_g1_i3:1-309(+)	CD	3.03759	0.0071712	0.0424796
WPW_Inoculation_Trinity_BBMerged_31May2016_TRINITY_DN118071_c2_g9_i1:1-354(+)	CD	3.02494	1.78537e-05	0.000261794
WPW_Inoculation_Trinity_BBMerged_31May2016_TRINITY_DN123826_c1_g2_i2:181-1581(-)	CD	3.02254	1.91017e-10	2.32627e-08
WPW_Inoculation_Trinity_BBMerged_31May2016_TRINITY_DN116644_c1_g3_i1:1-447(+)	CD	3.02105	0.00173361	0.0133738
WPW_Inoculation_Trinity_BBMerged_31May2016_TRINITY_DN120178_c2_g1_i1:1234-5295(-)	CD	3.01719	0.00856688	0.0487122
WPW_Inoculation_Trinity_BBMerged_31May2016_TRINITY_DN58387_c0_g1_i1:96-995(-)	CD	3.01638	0.00593114	0.0365489
WPW_Inoculation_Trinity_BBMerged_31May2016_TRINITY_DN124306_c4_g8_i6:739-2079(+)	CD	3.01409	0.00720921	0.0426591
WPW_Inoculation_Trinity_BBMerged_31May2016_TRINITY_DN75988_c0_g1_i1:1-1746(+)	CD	3.01242	0.00820498	0.0470971
WPW_Inoculation_Trinity_BBMerged_31May2016_TRINITY_DN121780_c4_g1_i3:1-555(+)	CD	3.01237	0.00327129	0.022553
WPW_Inoculation_Trinity_BBMerged_31May2016_TRINITY_DN124212_c2_g8_i2:3-830(+)	CD	3.00875	0.000112152	0.00130454
WPW_Inoculation_Trinity_BBMerged_31May2016_TRINITY_DN119815_c1_g2_i5:1-414(+)	CD	3.00678	0.000120453	0.00138734
WPW_Inoculation_Trinity_BBMerged_31May2016_TRINITY_DN123927_c2_g6_i9:168-716(-)	CD	3.00303	0.00873619	0.0494859
WPW_Inoculation_Trinity_BBMerged_31May2016_TRINITY_DN123090_c5_g13_i13:1-360(+)	CD	3.00279	3.33377e-05	0.000453774
WPW_Inoculation_Trinity_BBMerged_31May2016_TRINITY_DN107029_c2_g2_i1:3-338(+)	CD	2.99719	6.59399e-06	0.000111419
WPW_Inoculation_Trinity_BBMerged_31May2016_TRINITY_DN124341_c0_g16_i1:2-403(+)	CD	2.99424	0.000121113	0.00139453
WPW_Inoculation_Trinity_BBMerged_31May2016_TRINITY_DN97246_c0_g3_i1:104-553(+)	CD	2.9935	0.00437328	0.0286067
WPW_Inoculation_Trinity_BBMerged_31May2016_TRINITY_DN124113_c3_g1_i1:2-1510(+)	CD	2.98907	0.00727955	0.0429244
WPW_Inoculation_Trinity_BBMerged_31May2016_TRINITY_DN80142_c0_g1_i1:2-679(+)	CD	2.98844	3.19317e-08	1.24161e-06
WPW_Inoculation_Trinity_BBMerged_31May2016_TRINITY_DN108367_c0_g1_i1:430-792(-)	CD	2.98729	0.000232476	0.00244615
WPW_Inoculation_Trinity_BBMerged_31May2016_TRINITY_DN114063_c0_g2_i4:105-650(-)	CD	2.98566	1.26686e-06	2.64803e-05
WPW_Inoculation_Trinity_BBMerged_31May2016_TRINITY_DN123413_c2_g1_i4:1-324(+)	CD	2.98364	3.48138e-07	8.85465e-06
WPW_Inoculation_Trinity_BBMerged_31May2016_TRINITY_DN121791_c4_g10_i1:54-479(-)	CD	2.97673	0.00126359	0.010287
WPW_Inoculation_Trinity_BBMerged_31May2016_TRINITY_DN110251_c0_g10_i2:3-359(+)	CD	2.97574	0.00314068	0.0218118
WPW_Inoculation_Trinity_BBMerged_31May2016_TRINITY_DN120951_c3_g1_i3:1-1119(+)	CD	2.97422	0.00282295	0.0199816
WPW_Inoculation_Trinity_BBMerged_31May2016_TRINITY_DN122187_c0_g2_i2:334-864(-)	CD	2.96947	0.00220786	0.016317
WPW_Inoculation_Trinity_BBMerged_31May2016_TRINITY_DN109391_c0_g1_i2:140-889(-)	CD	2.96474	0.000629401	0.00570336
WPW_Inoculation_Trinity_BBMerged_31May2016_TRINITY_DN122806_c0_g2_i1:1-327(+)	CD	2.96078	1.08082e-06	2.31587e-05
WPW_Inoculation_Trinity_BBMerged_31May2016_TRINITY_DN123424_c5_g10_i7:23-934(-)	CD	2.96063	0.000354677	0.00350252
WPW_Inoculation_Trinity_BBMerged_31May2016_TRINITY_DN54890_c0_g5_i1:407-796(-)	CD	2.96003	0.00301947	0.0210949
WPW_Inoculation_Trinity_BBMerged_31May2016_TRINITY_DN118707_c7_g9_i2:804-1757(+)	CD	2.95832	0.000530318	0.00492069
WPW_Inoculation_Trinity_BBMerged_31May2016_TRINITY_DN117559_c0_g2_i2:548-1402(-)	CD	2.95775	6.11292e-08	2.06482e-06
WPW_Inoculation_Trinity_BBMerged_31May2016_TRINITY_DN123665_c0_g1_i1:3-695(-)	CD	2.95417	3.76244e-06	6.85079e-05
WPW_Inoculation_Trinity_BBMerged_31May2016_TRINITY_DN87403_c0_g2_i2:2-559(-)	CD	2.95313	0.000836006	0.00721575
WPW_Inoculation_Trinity_BBMerged_31May2016_TRINITY_DN123838_c2_g1_i2:3-305(-)	CD	2.95046	9.48734e-05	0.00113179
WPW_Inoculation_Trinity_BBMerged_31May2016_TRINITY_DN123285_c2_g13_i2:1-345(-)	CD	2.9494	3.26979e-13	3.43969e-10
WPW_Inoculation_Trinity_BBMerged_31May2016_TRINITY_DN114643_c0_g1_i1:847-1602(-)	CD	2.94521	1.72412e-09	1.22689e-07
WPW_Inoculation_Trinity_BBMerged_31May2016_TRINITY_DN123650_c2_g2_i1:3-1535(+)	CD	2.94066	2.42286e-05	0.00034293
WPW_Inoculation_Trinity_BBMerged_31May2016_TRINITY_DN103424_c0_g1_i1:57-1136(+)	CD	2.93993	5.04294e-05	0.000650074
WPW_Inoculation_Trinity_BBMerged_31May2016_TRINITY_DN110930_c0_g5_i1:3-512(+)	CD	2.93782	0.00737719	0.0433648
WPW_Inoculation_Trinity_BBMerged_31May2016_TRINITY_DN122312_c4_g10_i1:204-587(-)	CD	2.93721	2.57691e-12	1.29301e-09
WPW_Inoculation_Trinity_BBMerged_31May2016_TRINITY_DN124277_c3_g1_i4:2-1096(+)	CD	2.93242	0.000923278	0.00786554
WPW_Inoculation_Trinity_BBMerged_31May2016_TRINITY_DN96749_c0_g2_i1:255-680(-)	CD	2.92992	0.000561353	0.00515553
WPW_Inoculation_Trinity_BBMerged_31May2016_TRINITY_DN120622_c0_g1_i4:501-1106(-)	CD	2.92991	0.00205275	0.0153672
WPW_Inoculation_Trinity_BBMerged_31May2016_TRINITY_DN123579_c0_g1_i2:3-335(-)	CD	2.92635	7.77218e-09	3.97975e-07
WPW_Inoculation_Trinity_BBMerged_31May2016_TRINITY_DN124259_c4_g5_i5:384-2009(-)	CD	2.91861	0.000690235	0.00615936
WPW_Inoculation_Trinity_BBMerged_31May2016_TRINITY_DN90979_c0_g1_i1:243-2105(+)	CD	2.91608	0.000602189	0.00548631
WPW_Inoculation_Trinity_BBMerged_31May2016_TRINITY_DN80508_c0_g2_i1:30-329(+)	CD	2.91591	0.00173272	0.0133696
WPW_Inoculation_Trinity_BBMerged_31May2016_TRINITY_DN111877_c1_g4_i1:1-1746(-)	CD	2.91525	0.000726078	0.0064217
WPW_Inoculation_Trinity_BBMerged_31May2016_TRINITY_DN120869_c0_g8_i4:3-320(+)	CD	2.91187	0.00373307	0.0250677
WPW_Inoculation_Trinity_BBMerged_31May2016_TRINITY_DN121852_c0_g1_i1:812-1150(-)	CD	2.90676	0.00234217	0.0171006
WPW_Inoculation_Trinity_BBMerged_31May2016_TRINITY_DN107582_c0_g1_i2:2-340(-)	CD	2.90406	0.000517735	0.00483174
WPW_Inoculation_Trinity_BBMerged_31May2016_TRINITY_DN124204_c0_g1_i1:870-2474(-)	CD	2.90244	7.13804e-05	0.000880282
WPW_Inoculation_Trinity_BBMerged_31May2016_TRINITY_DN76055_c0_g1_i1:2-1792(-)	CD	2.89961	2.69962e-06	5.14549e-05
WPW_Inoculation_Trinity_BBMerged_31May2016_TRINITY_DN120949_c4_g7_i7:2-328(+)	CD	2.8978	0.00576664	0.0357744
WPW_Inoculation_Trinity_BBMerged_31May2016_TRINITY_DN100840_c0_g1_i2:403-1884(+)	CD	2.89771	0.000389288	0.00379399
WPW_Inoculation_Trinity_BBMerged_31May2016_TRINITY_DN114927_c2_g4_i2:1-360(-)	CD	2.8963	0.000999183	0.00840063
WPW_Inoculation_Trinity_BBMerged_31May2016_TRINITY_DN124051_c2_g2_i2:2-706(+)	CD	2.89554	0.000228705	0.00241303
WPW_Inoculation_Trinity_BBMerged_31May2016_TRINITY_DN112029_c0_g1_i2:3-593(-)	CD	2.89501	0.00147195	0.0116883
WPW_Inoculation_Trinity_BBMerged_31May2016_TRINITY_DN122927_c1_g5_i1:3-311(+)	CD	2.89282	0.000574255	0.0052578
WPW_Inoculation_Trinity_BBMerged_31May2016_TRINITY_DN113088_c3_g2_i1:1-411(-)	CD	2.89059	0.00504206	0.0320972
WPW_Inoculation_Trinity_BBMerged_31May2016_TRINITY_DN120352_c3_g1_i2:3-1466(-)	CD	2.89033	2.35669e-05	0.000334898
WPW_Inoculation_Trinity_BBMerged_31May2016_TRINITY_DN116917_c0_g1_i1:253-1305(+)	CD	2.88918	6.87554e-05	0.000851165
WPW_Inoculation_Trinity_BBMerged_31May2016_TRINITY_DN124102_c1_g4_i2:1-780(-)	CD	2.88619	2.98802e-06	5.60957e-05
WPW_Inoculation_Trinity_BBMerged_31May2016_TRINITY_DN115463_c2_g1_i1:2-1198(+)	CD	2.88492	0.00703295	0.0417822
WPW_Inoculation_Trinity_BBMerged_31May2016_TRINITY_DN110372_c0_g1_i3:2-469(+)	CD	2.88475	0.000368726	0.00362278
WPW_Inoculation_Trinity_BBMerged_31May2016_TRINITY_DN82499_c1_g1_i1:69-500(-)	CD	2.88429	6.84858e-07	1.57901e-05
WPW_Inoculation_Trinity_BBMerged_31May2016_TRINITY_DN118726_c4_g2_i3:2-304(+)	CD	2.87958	0.00745313	0.0437215
WPW_Inoculation_Trinity_BBMerged_31May2016_TRINITY_DN122758_c0_g1_i8:2-652(-)	CD	2.87713	0.00740839	0.0435032
WPW_Inoculation_Trinity_BBMerged_31May2016_TRINITY_DN122847_c2_g1_i4:102-647(+)	CD	2.87573	3.42737e-05	0.00046495
WPW_Inoculation_Trinity_BBMerged_31May2016_TRINITY_DN123325_c0_g1_i1:970-2538(-)	CD	2.87561	0.00100563	0.00844259
WPW_Inoculation_Trinity_BBMerged_31May2016_TRINITY_DN122950_c3_g1_i1:2-328(+)	CD	2.87472	5.53359e-05	0.000706035
WPW_Inoculation_Trinity_BBMerged_31May2016_TRINITY_DN123898_c0_g2_i4:1-939(-)	CD	2.86886	0.0018742	0.0142714
WPW_Inoculation_Trinity_BBMerged_31May2016_TRINITY_DN106388_c0_g1_i2:451-1587(-)	CD	2.86275	2.33362e-13	2.91409e-10
WPW_Inoculation_Trinity_BBMerged_31May2016_TRINITY_DN121887_c0_g1_i2:2-1060(+)	CD	2.86258	1.30003e-05	0.000199704
WPW_Inoculation_Trinity_BBMerged_31May2016_TRINITY_DN114629_c0_g1_i3:261-1409(+)	CD	2.85676	0.00634655	0.0386291
WPW_Inoculation_Trinity_BBMerged_31May2016_TRINITY_DN124404_c7_g12_i4:1-855(-)	CD	2.8562	1.09222e-05	0.000171385
WPW_Inoculation_Trinity_BBMerged_31May2016_TRINITY_DN89753_c0_g1_i1:113-712(-)	CD	2.84211	9.99459e-06	0.000158523
WPW_Inoculation_Trinity_BBMerged_31May2016_TRINITY_DN105803_c0_g11_i1:3-302(+)	CD	2.84094	7.25857e-05	0.000892304
WPW_Inoculation_Trinity_BBMerged_31May2016_TRINITY_DN101303_c0_g1_i1:3-725(-)	CD	2.84085	2.19588e-05	0.000315152
WPW_Inoculation_Trinity_BBMerged_31May2016_TRINITY_DN123336_c0_g1_i1:3-560(+)	CD	2.84084	0.00634928	0.0386397
WPW_Inoculation_Trinity_BBMerged_31May2016_TRINITY_DN94755_c0_g2_i1:2-310(+)	CD	2.83982	0.000157064	0.00174165
WPW_Inoculation_Trinity_BBMerged_31May2016_TRINITY_DN117713_c4_g2_i2:82-597(-)	CD	2.83973	1.22232e-06	2.57751e-05
WPW_Inoculation_Trinity_BBMerged_31May2016_TRINITY_DN88640_c0_g3_i1:3-350(+)	CD	2.83874	0.00467477	0.0302062
WPW_Inoculation_Trinity_BBMerged_31May2016_TRINITY_DN100202_c0_g1_i2:2-733(-)	CD	2.8376	0.000852277	0.00733656
WPW_Inoculation_Trinity_BBMerged_31May2016_TRINITY_DN120962_c4_g8_i3:2-301(+)	CD	2.8374	0.00654348	0.0395726
WPW_Inoculation_Trinity_BBMerged_31May2016_TRINITY_DN122933_c2_g1_i6:55-2163(+)	CD	2.83665	2.08493e-06	4.10946e-05
WPW_Inoculation_Trinity_BBMerged_31May2016_TRINITY_DN55318_c0_g2_i1:1-327(+)	CD	2.83071	4.13404e-06	7.45031e-05
WPW_Inoculation_Trinity_BBMerged_31May2016_TRINITY_DN124383_c7_g6_i2:1-333(+)	CD	2.83004	0.000233725	0.0024579
WPW_Inoculation_Trinity_BBMerged_31May2016_TRINITY_DN103997_c0_g4_i1:2-490(+)	CD	2.82872	0.000249731	0.00259526
WPW_Inoculation_Trinity_BBMerged_31May2016_TRINITY_DN113794_c3_g1_i1:3-614(-)	CD	2.82566	3.74991e-06	6.83763e-05
WPW_Inoculation_Trinity_BBMerged_31May2016_TRINITY_DN125131_c0_g1_i1:1-336(-)	CD	2.82298	0.000600481	0.00547332
WPW_Inoculation_Trinity_BBMerged_31May2016_TRINITY_DN124055_c2_g7_i1:2-358(-)	CD	2.82231	5.42334e-07	1.29755e-05
WPW_Inoculation_Trinity_BBMerged_31May2016_TRINITY_DN121544_c6_g2_i2:1-522(+)	CD	2.81874	0.00183322	0.014011
WPW_Inoculation_Trinity_BBMerged_31May2016_TRINITY_DN109376_c0_g1_i1:170-736(+)	CD	2.81818	2.8031e-10	3.13606e-08
WPW_Inoculation_Trinity_BBMerged_31May2016_TRINITY_DN69871_c0_g1_i1:2-1228(+)	CD	2.8097	0.00408997	0.0270552
WPW_Inoculation_Trinity_BBMerged_31May2016_TRINITY_DN124259_c3_g1_i1:104-700(+)	CD	2.80581	0.00341145	0.0233195
WPW_Inoculation_Trinity_BBMerged_31May2016_TRINITY_DN124352_c8_g1_i1:1-402(+)	CD	2.80439	0.000353836	0.0034969
WPW_Inoculation_Trinity_BBMerged_31May2016_TRINITY_DN124332_c1_g9_i5:393-1109(-)	CD	2.80422	0.00721615	0.0426871
WPW_Inoculation_Trinity_BBMerged_31May2016_TRINITY_DN124232_c4_g11_i2:1-1155(-)	CD	2.80376	0.00851122	0.0484455
WPW_Inoculation_Trinity_BBMerged_31May2016_TRINITY_DN123090_c5_g1_i1:2-340(+)	CD	2.80278	3.55846e-05	0.000480473
WPW_Inoculation_Trinity_BBMerged_31May2016_TRINITY_DN123798_c0_g1_i1:3-311(+)	CD	2.79637	0.00200612	0.0150765
WPW_Inoculation_Trinity_BBMerged_31May2016_TRINITY_DN115570_c0_g1_i1:1-549(+)	CD	2.79471	0.00097727	0.00824925
WPW_Inoculation_Trinity_BBMerged_31May2016_TRINITY_DN74447_c0_g1_i2:163-663(+)	CD	2.79139	0.000417	0.00402255
WPW_Inoculation_Trinity_BBMerged_31May2016_TRINITY_DN116800_c1_g1_i3:47-460(-)	CD	2.78965	0.000437442	0.00418947
WPW_Inoculation_Trinity_BBMerged_31May2016_TRINITY_DN123151_c0_g1_i1:9-317(-)	CD	2.78879	0.000885152	0.00757575
WPW_Inoculation_Trinity_BBMerged_31May2016_TRINITY_DN110489_c0_g1_i4:197-1423(+)	CD	2.78823	0.00660694	0.0398431
WPW_Inoculation_Trinity_BBMerged_31May2016_TRINITY_DN62708_c0_g2_i1:1-381(+)	CD	2.78398	8.55894e-09	4.30292e-07
WPW_Inoculation_Trinity_BBMerged_31May2016_TRINITY_DN122183_c0_g1_i2:730-1497(-)	CD	2.78372	7.1559e-05	0.000881923
WPW_Inoculation_Trinity_BBMerged_31May2016_TRINITY_DN111877_c1_g2_i1:2-340(-)	CD	2.78285	0.00644103	0.0391058
WPW_Inoculation_Trinity_BBMerged_31May2016_TRINITY_DN123963_c3_g2_i1:2-388(+)	CD	2.78244	0.000121197	0.00139508
WPW_Inoculation_Trinity_BBMerged_31May2016_TRINITY_DN124198_c1_g4_i2:169-570(+)	CD	2.77951	0.00333532	0.0229168
WPW_Inoculation_Trinity_BBMerged_31May2016_TRINITY_DN113605_c0_g2_i2:2-811(-)	CD	2.77633	2.09567e-08	8.76051e-07
WPW_Inoculation_Trinity_BBMerged_31May2016_TRINITY_DN120382_c1_g4_i8:107-517(+)	CD	2.77625	0.000654655	0.00590318
WPW_Inoculation_Trinity_BBMerged_31May2016_TRINITY_DN123992_c0_g1_i3:3-2378(-)	CD	2.77473	4.44276e-06	7.9187e-05
WPW_Inoculation_Trinity_BBMerged_31May2016_TRINITY_DN124087_c3_g5_i13:3-782(-)	CD	2.77168	0.000230518	0.00242951
WPW_Inoculation_Trinity_BBMerged_31May2016_TRINITY_DN109614_c1_g2_i5:3-365(+)	CD	2.77032	7.64955e-06	0.000126494
WPW_Inoculation_Trinity_BBMerged_31May2016_TRINITY_DN120231_c1_g3_i1:3-350(+)	CD	2.7699	4.14351e-06	7.46392e-05
WPW_Inoculation_Trinity_BBMerged_31May2016_TRINITY_DN124012_c1_g6_i1:15-365(-)	CD	2.76836	0.00132985	0.0107317
WPW_Inoculation_Trinity_BBMerged_31May2016_TRINITY_DN80563_c0_g1_i1:104-436(-)	CD	2.76661	0.000142819	0.00160764
WPW_Inoculation_Trinity_BBMerged_31May2016_TRINITY_DN116419_c2_g1_i6:3-338(+)	CD	2.76464	0.00428528	0.0281309
WPW_Inoculation_Trinity_BBMerged_31May2016_TRINITY_DN112979_c0_g1_i1:357-854(-)	CD	2.76451	0.000102225	0.001205
WPW_Inoculation_Trinity_BBMerged_31May2016_TRINITY_DN123071_c3_g1_i1:2-343(+)	CD	2.75952	0.00118223	0.00972076
WPW_Inoculation_Trinity_BBMerged_31May2016_TRINITY_DN124183_c2_g3_i1:425-754(-)	CD	2.75942	4.976e-05	0.000642944
WPW_Inoculation_Trinity_BBMerged_31May2016_TRINITY_DN124406_c2_g6_i12:3-371(-)	CD	2.75701	2.53224e-06	4.86425e-05
WPW_Inoculation_Trinity_BBMerged_31May2016_TRINITY_DN101015_c0_g1_i1:240-626(-)	CD	2.75522	0.00750643	0.0439409
WPW_Inoculation_Trinity_BBMerged_31May2016_TRINITY_DN124087_c3_g5_i3:3-782(-)	CD	2.7519	0.00233247	0.0170395
WPW_Inoculation_Trinity_BBMerged_31May2016_TRINITY_DN122852_c1_g11_i12:91-552(-)	CD	2.75054	2.32773e-05	0.000331526
WPW_Inoculation_Trinity_BBMerged_31May2016_TRINITY_DN124140_c4_g1_i1:3-485(-)	CD	2.75029	0.00202506	0.0152011
WPW_Inoculation_Trinity_BBMerged_31May2016_TRINITY_DN123881_c0_g1_i1:1-465(-)	CD	2.74453	0.00216047	0.0160339
WPW_Inoculation_Trinity_BBMerged_31May2016_TRINITY_DN119568_c6_g1_i3:527-1171(-)	CD	2.74389	1.43008e-06	2.963e-05
WPW_Inoculation_Trinity_BBMerged_31May2016_TRINITY_DN102010_c0_g1_i1:31-366(-)	CD	2.73483	6.83806e-05	0.000847338
WPW_Inoculation_Trinity_BBMerged_31May2016_TRINITY_DN122673_c7_g1_i2:62-964(+)	CD	2.72157	0.00140313	0.0112085
WPW_Inoculation_Trinity_BBMerged_31May2016_TRINITY_DN9934_c0_g1_i1:3-638(+)	CD	2.72051	1.16635e-05	0.000181619
WPW_Inoculation_Trinity_BBMerged_31May2016_TRINITY_DN122712_c4_g1_i1:2-682(+)	CD	2.72003	6.36888e-06	0.000108134
WPW_Inoculation_Trinity_BBMerged_31May2016_TRINITY_DN123909_c7_g14_i1:1-363(+)	CD	2.71737	5.63731e-05	0.00071667
WPW_Inoculation_Trinity_BBMerged_31May2016_TRINITY_DN124149_c2_g6_i1:2-316(-)	CD	2.71583	1.93746e-05	0.000281853
WPW_Inoculation_Trinity_BBMerged_31May2016_TRINITY_DN120370_c9_g1_i1:95-436(+)	CD	2.71306	0.00540726	0.0339623
WPW_Inoculation_Trinity_BBMerged_31May2016_TRINITY_DN119288_c3_g11_i1:2-382(-)	CD	2.71278	0.000683989	0.00611216
WPW_Inoculation_Trinity_BBMerged_31May2016_TRINITY_DN117055_c0_g13_i3:188-868(+)	CD	2.71216	3.04694e-08	1.19141e-06
WPW_Inoculation_Trinity_BBMerged_31May2016_TRINITY_DN124120_c5_g33_i6:2-646(-)	CD	2.70506	0.00102329	0.00857599
WPW_Inoculation_Trinity_BBMerged_31May2016_TRINITY_DN123301_c1_g1_i8:2-883(-)	CD	2.70304	0.00282293	0.0199816
WPW_Inoculation_Trinity_BBMerged_31May2016_TRINITY_DN123357_c4_g3_i2:1-672(-)	CD	2.69469	0.0048933	0.0313205
WPW_Inoculation_Trinity_BBMerged_31May2016_TRINITY_DN123945_c1_g4_i5:3-335(-)	CD	2.69328	0.00557559	0.0348292
WPW_Inoculation_Trinity_BBMerged_31May2016_TRINITY_DN106968_c0_g1_i1:3-662(-)	CD	2.69276	0.00325696	0.0224942
WPW_Inoculation_Trinity_BBMerged_31May2016_TRINITY_DN122056_c5_g3_i10:51-929(+)	CD	2.69265	0.000261828	0.00270067
WPW_Inoculation_Trinity_BBMerged_31May2016_TRINITY_DN122967_c4_g1_i1:3-332(+)	CD	2.69248	5.10758e-05	0.00065775
WPW_Inoculation_Trinity_BBMerged_31May2016_TRINITY_DN121428_c1_g7_i1:1-330(+)	CD	2.69247	0.000186121	0.00201763
WPW_Inoculation_Trinity_BBMerged_31May2016_TRINITY_DN123631_c2_g2_i1:466-1422(-)	CD	2.69123	0.00181881	0.0139091
WPW_Inoculation_Trinity_BBMerged_31May2016_TRINITY_DN121988_c3_g1_i12:3-1763(+)	CD	2.69066	0.00641065	0.0389397
WPW_Inoculation_Trinity_BBMerged_31May2016_TRINITY_DN119450_c1_g1_i1:3-584(-)	CD	2.68601	0.000525604	0.00488398
WPW_Inoculation_Trinity_BBMerged_31May2016_TRINITY_DN94391_c0_g1_i1:1-453(-)	CD	2.6853	1.45093e-05	0.000219145
WPW_Inoculation_Trinity_BBMerged_31May2016_TRINITY_DN123140_c0_g3_i19:238-675(-)	CD	2.68429	4.42089e-06	7.89014e-05
WPW_Inoculation_Trinity_BBMerged_31May2016_TRINITY_DN122588_c1_g1_i10:591-1310(+)	CD	2.67871	0.000241115	0.00251924
WPW_Inoculation_Trinity_BBMerged_31May2016_TRINITY_DN121040_c2_g1_i2:3-755(-)	CD	2.67792	0.000148247	0.00166074
WPW_Inoculation_Trinity_BBMerged_31May2016_TRINITY_DN122703_c3_g2_i5:3-365(+)	CD	2.67311	0.000152014	0.00169426
WPW_Inoculation_Trinity_BBMerged_31May2016_TRINITY_DN122095_c2_g1_i6:3-830(+)	CD	2.67135	0.00518917	0.0328447
WPW_Inoculation_Trinity_BBMerged_31May2016_TRINITY_DN124087_c3_g5_i7:3-833(-)	CD	2.67055	0.000168576	0.00184865
WPW_Inoculation_Trinity_BBMerged_31May2016_TRINITY_DN118946_c2_g3_i8:213-1262(+)	CD	2.66582	0.00231804	0.0169629
WPW_Inoculation_Trinity_BBMerged_31May2016_TRINITY_DN108034_c0_g1_i1:58-978(-)	CD	2.6658	0.00420646	0.0277121
WPW_Inoculation_Trinity_BBMerged_31May2016_TRINITY_DN116348_c0_g2_i1:87-806(+)	CD	2.6652	0.000213935	0.00228332
WPW_Inoculation_Trinity_BBMerged_31May2016_TRINITY_DN120576_c0_g1_i5:395-1216(+)	CD	2.66103	0.00365117	0.0246137
WPW_Inoculation_Trinity_BBMerged_31May2016_TRINITY_DN29597_c0_g1_i1:64-483(+)	CD	2.66079	0.000785118	0.0068375
WPW_Inoculation_Trinity_BBMerged_31May2016_TRINITY_DN113538_c0_g1_i1:2-763(+)	CD	2.66019	0.00367986	0.0247827
WPW_Inoculation_Trinity_BBMerged_31May2016_TRINITY_DN122572_c2_g1_i2:2-412(+)	CD	2.65973	1.71977e-05	0.000253712
WPW_Inoculation_Trinity_BBMerged_31May2016_TRINITY_DN124190_c1_g2_i2:2-5881(+)	CD	2.65774	0.00537712	0.0338351
WPW_Inoculation_Trinity_BBMerged_31May2016_TRINITY_DN105066_c0_g1_i3:2-334(+)	CD	2.65452	0.00374378	0.0251345
WPW_Inoculation_Trinity_BBMerged_31May2016_TRINITY_DN124256_c0_g1_i2:1206-5753(+)	CD	2.65379	0.00141698	0.0113098
WPW_Inoculation_Trinity_BBMerged_31May2016_TRINITY_DN121824_c1_g1_i6:548-1534(-)	CD	2.65213	9.39423e-05	0.00112206
WPW_Inoculation_Trinity_BBMerged_31May2016_TRINITY_DN109544_c0_g2_i2:239-2083(-)	CD	2.64846	2.97064e-08	1.16985e-06
WPW_Inoculation_Trinity_BBMerged_31May2016_TRINITY_DN93190_c0_g1_i1:322-813(-)	CD	2.64092	0.00747428	0.0438256
WPW_Inoculation_Trinity_BBMerged_31May2016_TRINITY_DN123787_c3_g3_i4:1-1377(-)	CD	2.6359	6.2615e-05	0.000785447
WPW_Inoculation_Trinity_BBMerged_31May2016_TRINITY_DN122712_c3_g2_i2:3-422(-)	CD	2.63494	0.000152563	0.00169904
WPW_Inoculation_Trinity_BBMerged_31May2016_TRINITY_DN117418_c5_g1_i5:2-331(+)	CD	2.6344	0.000696376	0.00620614
WPW_Inoculation_Trinity_BBMerged_31May2016_TRINITY_DN123587_c2_g9_i2:2-304(+)	CD	2.63045	7.3947e-06	0.000123109
WPW_Inoculation_Trinity_BBMerged_31May2016_TRINITY_DN122475_c2_g2_i2:386-1657(+)	CD	2.62674	4.18731e-05	0.000553603
WPW_Inoculation_Trinity_BBMerged_31May2016_TRINITY_DN118705_c0_g1_i2:2-1135(-)	CD	2.61847	4.47192e-06	7.96286e-05
WPW_Inoculation_Trinity_BBMerged_31May2016_TRINITY_DN124403_c6_g23_i1:1-327(-)	CD	2.61721	0.000704473	0.00625966
WPW_Inoculation_Trinity_BBMerged_31May2016_TRINITY_DN122534_c2_g2_i5:159-1580(+)	CD	2.6133	0.000911428	0.00778
WPW_Inoculation_Trinity_BBMerged_31May2016_TRINITY_DN48212_c0_g3_i1:1-333(+)	CD	2.61328	0.00157371	0.0123227
WPW_Inoculation_Trinity_BBMerged_31May2016_TRINITY_DN122964_c2_g6_i1:2-400(-)	CD	2.61095	0.00311226	0.0216407
WPW_Inoculation_Trinity_BBMerged_31May2016_TRINITY_DN89573_c0_g1_i1:101-1033(-)	CD	2.60942	0.00698508	0.0415743
WPW_Inoculation_Trinity_BBMerged_31May2016_TRINITY_DN103934_c0_g1_i2:88-510(+)	CD	2.60495	0.0067201	0.0403821
WPW_Inoculation_Trinity_BBMerged_31May2016_TRINITY_DN112958_c0_g5_i1:6-368(-)	CD	2.60092	0.00497942	0.0317821
WPW_Inoculation_Trinity_BBMerged_31May2016_TRINITY_DN113667_c0_g1_i3:906-1547(-)	CD	2.59993	6.99404e-06	0.000117511
WPW_Inoculation_Trinity_BBMerged_31May2016_TRINITY_DN114942_c0_g2_i2:357-1247(-)	CD	2.59675	0.000304131	0.00306595
WPW_Inoculation_Trinity_BBMerged_31May2016_TRINITY_DN122908_c0_g7_i1:3-341(+)	CD	2.59098	0.000176635	0.00192666
WPW_Inoculation_Trinity_BBMerged_31May2016_TRINITY_DN115214_c2_g3_i1:1-1626(-)	CD	2.58734	2.01823e-05	0.000292832
WPW_Inoculation_Trinity_BBMerged_31May2016_TRINITY_DN123383_c0_g6_i1:1-636(+)	CD	2.58595	7.88752e-07	1.78037e-05
WPW_Inoculation_Trinity_BBMerged_31May2016_TRINITY_DN112958_c0_g3_i1:1-312(-)	CD	2.5796	0.00335406	0.023017
WPW_Inoculation_Trinity_BBMerged_31May2016_TRINITY_DN50599_c0_g1_i1:199-1281(+)	CD	2.57914	0.00684623	0.0409764
WPW_Inoculation_Trinity_BBMerged_31May2016_TRINITY_DN115927_c1_g10_i1:3-377(-)	CD	2.57887	0.000101812	0.0012016
WPW_Inoculation_Trinity_BBMerged_31May2016_TRINITY_DN9878_c0_g2_i1:646-1296(-)	CD	2.57814	0.00474388	0.0305355
WPW_Inoculation_Trinity_BBMerged_31May2016_TRINITY_DN122862_c3_g1_i1:1-825(+)	CD	2.57731	0.00580402	0.035943
WPW_Inoculation_Trinity_BBMerged_31May2016_TRINITY_DN123264_c0_g1_i2:267-953(-)	CD	2.57567	6.66731e-05	0.000828831
WPW_Inoculation_Trinity_BBMerged_31May2016_TRINITY_DN111920_c0_g1_i1:347-1507(+)	CD	2.57551	0.00344121	0.0234778
WPW_Inoculation_Trinity_BBMerged_31May2016_TRINITY_DN120509_c1_g6_i2:3-320(+)	CD	2.56901	1.45049e-05	0.000219145
WPW_Inoculation_Trinity_BBMerged_31May2016_TRINITY_DN118012_c0_g1_i4:3-1355(+)	CD	2.56839	1.59578e-05	0.000237411
[truncated: 8,188 more rows]
