# Supplementary material for: Constitutive and insect‐induced transcriptomes of weevil‐resistant and susceptible Sitka spruce
Source: Plant Environ Interact. 2021 Jun 9;2(3):137–47. doi: 10.1002/pei3.10053 (PMC10168040; doi:10.1002/pei3.10053)
Supplement: Supplementary file 4 — Table S2 [file PEI3-2-137-s002.xlsx]

## Sheet: TableS2
cds	logFC.constDiff	adj.P.Val.constDiff	logFC.weevilInd_Q903	adj.P.Val.weevilInd_Q903	set	UniProtKB.AC	evalue	Description	tax_id	Taxonomy	GO
WPW_Inoculation_Trinity_BBMerged_31May2016_TRINITY_DN110543_c0_g1_i2:218-1645(+)	12.8937	1.50828e-05	1.42945	0.685903	1	A9NX03	0	Uncharacterized protein OS=Picea sitchensis OX=3332 PE=2 SV=1	3332	Viridiplantae	GO:0020037; GO:0005506; GO:0016705
WPW_Inoculation_Trinity_BBMerged_31May2016_TRINITY_DN123188_c0_g1_i1:596-3679(+)	12.1714	3.80539e-09	0.663333	0.745729	1	A0A443NSR2	4.68e-158	Uncharacterized protein OS=Cinnamomum micranthum f. kanehirae OX=337451 GN=CKAN_01023900 PE=4 SV=1	337451	Viridiplantae	NA
WPW_Inoculation_Trinity_BBMerged_31May2016_TRINITY_DN121039_c0_g2_i1:471-2681(-)	11.9177	9.39689e-10	-0.560138	0.755948	1	A0A4P9IVA3	0	Scarecrow-like 1 protein OS=Pinus massoniana OX=88730 PE=2 SV=1	88730	Viridiplantae	NA
WPW_Inoculation_Trinity_BBMerged_31May2016_TRINITY_DN123784_c0_g1_i6:252-2183(-)	11.8586	3.78972e-11	0.662885	0.616591	1	NA	NA	NA	NA	NA	NA
WPW_Inoculation_Trinity_BBMerged_31May2016_TRINITY_DN123887_c1_g3_i3:499-2145(-)	11.8007	3.15549e-12	0.663331	0.531067	1	B8LQ24	0	Uncharacterized protein OS=Picea sitchensis OX=3332 PE=2 SV=1	3332	Viridiplantae	GO:0003861; GO:0051539; GO:0008652
WPW_Inoculation_Trinity_BBMerged_31May2016_TRINITY_DN122603_c0_g1_i1:315-3392(+)	11.7604	3.96116e-09	0.658797	0.739184	1	A0A0C9S6A4	0	TSA: Wollemia nobilis Ref_Wollemi_Transcript_11401_3579 transcribed RNA sequence OS=Wollemia nobilis OX=56998 PE=3 SV=1	56998	Viridiplantae	GO:0003676; GO:0031047
WPW_Inoculation_Trinity_BBMerged_31May2016_TRINITY_DN124188_c2_g3_i1:61-738(+)	11.6453	0.00228692	-2.17635	0.674001	1	A9NMP1	2.56e-165	AP2/ERF domain-containing protein OS=Picea sitchensis OX=3332 PE=2 SV=1	3332	Viridiplantae	GO:0005634; GO:0003677; GO:0003700
WPW_Inoculation_Trinity_BBMerged_31May2016_TRINITY_DN113959_c3_g2_i2:365-1825(-)	11.5859	8.88096e-07	0.663331	0.826885	1	A9NUU0	1.4e-94	Uncharacterized protein OS=Picea sitchensis OX=3332 PE=2 SV=1	3332	Viridiplantae	GO:0016021
WPW_Inoculation_Trinity_BBMerged_31May2016_TRINITY_DN121652_c1_g2_i1:492-1355(+)	11.4296	5.51815e-07	3.12619	0.165424	1	A9NU93	0	PHB domain-containing protein OS=Picea sitchensis OX=3332 PE=2 SV=1	3332	Viridiplantae	NA
WPW_Inoculation_Trinity_BBMerged_31May2016_TRINITY_DN74850_c0_g1_i1:47-358(+)	11.4153	2.28752e-08	-1.86427	0.325204	1	NA	NA	NA	NA	NA	NA
WPW_Inoculation_Trinity_BBMerged_31May2016_TRINITY_DN120591_c0_g4_i2:407-766(+)	11.3269	3.15549e-12	0.663331	0.517406	1	A9P0I7	6.81e-82	L51_S25_CI-B8 domain-containing protein OS=Picea sitchensis OX=3332 PE=2 SV=1	3332	Viridiplantae	GO:0005739; GO:0003735; GO:0032543
WPW_Inoculation_Trinity_BBMerged_31May2016_TRINITY_DN124276_c8_g15_i8:3-647(-)	11.1166	1.20785e-08	-0.239502	0.912641	1	A9NPY6	1.64e-98	Lipase_3 domain-containing protein OS=Picea sitchensis OX=3332 PE=2 SV=1	3332	Viridiplantae	GO:0016021; GO:0016787; GO:0006629
WPW_Inoculation_Trinity_BBMerged_31May2016_TRINITY_DN123680_c0_g1_i1:581-4912(+)	11.0786	9.02379e-08	0.662773	0.781641	1	A0A2H3YM06	0	DNA mismatch repair protein OS=Phoenix dactylifera OX=42345 GN=LOC103715035 PE=3 SV=1	42345	Viridiplantae	GO:0032300; GO:0032301; GO:0005524; GO:0008094; GO:0000400; GO:0030983; GO:0036297; GO:0043570; GO:0000710; GO:0006298; GO:0045910; GO:0006290
WPW_Inoculation_Trinity_BBMerged_31May2016_TRINITY_DN119296_c0_g1_i3:181-948(+)	11.0595	5.92619e-08	0.317145	0.895326	1	C0PRB1	0	Uncharacterized protein OS=Picea sitchensis OX=3332 PE=2 SV=1	3332	Viridiplantae	GO:0016021; GO:0008375
WPW_Inoculation_Trinity_BBMerged_31May2016_TRINITY_DN119824_c0_g1_i2:698-2629(+)	11.0573	4.39547e-07	1.9785	0.383204	1	A0A0C9RQ59	0	TSA: Wollemia nobilis Ref_Wollemi_Transcript_3637_3249 transcribed RNA sequence OS=Wollemia nobilis OX=56998 PE=4 SV=1	56998	Viridiplantae	GO:0005634; GO:0003700
WPW_Inoculation_Trinity_BBMerged_31May2016_TRINITY_DN103646_c0_g1_i2:1-1125(+)	11.0503	2.33076e-09	1.65286	0.300389	1	B8LP08	0	C2H2-type domain-containing protein OS=Picea sitchensis OX=3332 PE=2 SV=1	3332	Viridiplantae	GO:0003676
WPW_Inoculation_Trinity_BBMerged_31May2016_TRINITY_DN119263_c0_g1_i2:646-1593(+)	11.0469	8.91597e-09	0.182027	0.932743	1	A0A0C9S882	0	TSA: Wollemia nobilis Ref_Wollemi_Transcript_5453_1169 transcribed RNA sequence OS=Wollemia nobilis OX=56998 PE=4 SV=1	56998	Viridiplantae	GO:0019843; GO:0000470; GO:0000027
WPW_Inoculation_Trinity_BBMerged_31May2016_TRINITY_DN94920_c1_g1_i2:3-1694(+)	11.0043	1.50469e-09	0.787727	0.636212	1	A0A0C9S689	0	TSA: Wollemia nobilis Ref_Wollemi_Transcript_15364_2967 transcribed RNA sequence OS=Wollemia nobilis OX=56998 PE=4 SV=1	56998	Viridiplantae	GO:0005524; GO:0003676
WPW_Inoculation_Trinity_BBMerged_31May2016_TRINITY_DN124057_c0_g1_i3:3-1424(-)	10.8978	6.83773e-08	-0.154926	0.951669	1	A0A0C9S5P5	0	TSA: Wollemia nobilis Ref_Wollemi_Transcript_12558_2630 transcribed RNA sequence OS=Wollemia nobilis OX=56998 PE=3 SV=1	56998	Viridiplantae	GO:0005524; GO:0051082; GO:0006457
WPW_Inoculation_Trinity_BBMerged_31May2016_TRINITY_DN119808_c4_g1_i1:205-840(-)	10.8489	5.93735e-08	-0.421124	0.84919	1	A9NMS3	2.8e-48	Uncharacterized protein OS=Picea sitchensis OX=3332 PE=2 SV=1	3332	Viridiplantae	GO:0008171
WPW_Inoculation_Trinity_BBMerged_31May2016_TRINITY_DN121716_c0_g1_i2:458-2203(+)	10.8063	6.41507e-08	-1.64021	0.41165	1	A0A1U8B6E8	1.56e-76	arginine/serine-rich coiled-coil protein 2 isoform X2 OS=Nelumbo nucifera OX=4432 GN=LOC104607785 PE=4 SV=1	4432	Viridiplantae	NA
WPW_Inoculation_Trinity_BBMerged_31May2016_TRINITY_DN121697_c6_g13_i9:224-1300(+)	10.7908	0.000326013	0.663331	0.887041	1	A9NUB5	0	Uncharacterized protein OS=Picea sitchensis OX=3332 PE=2 SV=1	3332	Viridiplantae	NA
WPW_Inoculation_Trinity_BBMerged_31May2016_TRINITY_DN97869_c0_g9_i1:1-1500(+)	10.7324	1.29301e-09	0.663331	0.681449	1	A9NVM1	0	Uncharacterized protein OS=Picea sitchensis OX=3332 PE=2 SV=1	3332	Viridiplantae	GO:0016021
WPW_Inoculation_Trinity_BBMerged_31May2016_TRINITY_DN122096_c0_g1_i2:832-5400(+)	10.7171	1.41194e-07	1.82353	0.396949	1	A0A200QAY7	0	Intron-binding protein OS=Macleaya cordata OX=56857 GN=BVC80_8349g6 PE=3 SV=1	56857	Viridiplantae	GO:0005681; GO:0000398
WPW_Inoculation_Trinity_BBMerged_31May2016_TRINITY_DN120156_c0_g1_i3:261-1601(+)	10.6478	0.00113361	-0.174455	0.970515	1	B8LQX8	0	Uncharacterized protein OS=Picea sitchensis OX=3332 PE=2 SV=1	3332	Viridiplantae	GO:0016811
WPW_Inoculation_Trinity_BBMerged_31May2016_TRINITY_DN122245_c7_g5_i4:272-2176(-)	10.6255	5.79652e-07	0.623492	0.811448	1	A0A0C9RL02	0	TSA: Wollemia nobilis Ref_Wollemi_Transcript_12964_2687 transcribed RNA sequence OS=Wollemia nobilis OX=56998 PE=4 SV=1	56998	Viridiplantae	GO:0016021; GO:0005524; GO:0004672
WPW_Inoculation_Trinity_BBMerged_31May2016_TRINITY_DN119579_c1_g1_i4:373-1641(-)	10.6135	2.99232e-11	0.663331	0.5518	1	A0A0D6R5W1	0	PCI domain-containing protein OS=Araucaria cunninghamii OX=56994 PE=4 SV=1	56994	Viridiplantae	NA
WPW_Inoculation_Trinity_BBMerged_31May2016_TRINITY_DN123129_c2_g3_i4:1-1461(+)	10.5146	2.30509e-09	-0.381151	0.826318	1	B8LPJ2	0	Glycosyltransferase OS=Picea sitchensis OX=3332 PE=2 SV=1	3332	Viridiplantae	GO:0016758
WPW_Inoculation_Trinity_BBMerged_31May2016_TRINITY_DN98311_c0_g1_i1:85-408(+)	10.5036	9.30493e-09	-1.09806	0.542556	1	A0A5K1AAM7	7.15e-21	Uncharacterized protein OS=Nymphaea colorata OX=210225 GN=NYM_LOCUS12889 PE=4 SV=1	210225	Viridiplantae	NA
WPW_Inoculation_Trinity_BBMerged_31May2016_TRINITY_DN122245_c7_g5_i6:277-1281(-)	10.4927	0.00114812	1.4108	0.756634	1	A0A0C9RL02	2.32e-87	TSA: Wollemia nobilis Ref_Wollemi_Transcript_12964_2687 transcribed RNA sequence OS=Wollemia nobilis OX=56998 PE=4 SV=1	56998	Viridiplantae	GO:0016021; GO:0005524; GO:0004672
WPW_Inoculation_Trinity_BBMerged_31May2016_TRINITY_DN123959_c3_g1_i4:949-4383(+)	10.4793	1.4446e-08	0.654317	0.735689	1	A0A1U8B9E7	0	sodium/hydrogen exchanger 8 OS=Nelumbo nucifera OX=4432 GN=LOC104611075 PE=4 SV=1	4432	Viridiplantae	GO:0016021; GO:0015299
WPW_Inoculation_Trinity_BBMerged_31May2016_TRINITY_DN2978_c0_g1_i1:688-1098(-)	10.4745	3.48068e-08	-1.59852	0.433899	1	A0A1U8NE34	1.62e-97	ubiquitin-conjugating enzyme E2 2 isoform X1 OS=Gossypium hirsutum OX=3635 GN=LOC107946416 PE=3 SV=1	3635	Viridiplantae	GO:0005737; GO:0005524; GO:0061631; GO:0006281; GO:0016574; GO:0043161; GO:0000209
WPW_Inoculation_Trinity_BBMerged_31May2016_TRINITY_DN120197_c0_g2_i1:310-1443(+)	10.4742	1.04147e-06	0.399584	0.889279	1	A9NWK1	0	RING-type domain-containing protein OS=Picea sitchensis OX=3332 PE=2 SV=1	3332	Viridiplantae	GO:0061630
WPW_Inoculation_Trinity_BBMerged_31May2016_TRINITY_DN71757_c0_g1_i1:246-2543(+)	10.4657	2.15699e-09	0.663331	0.688106	1	A0A0D6RA20	0	Protein kinase domain-containing protein OS=Araucaria cunninghamii OX=56994 PE=4 SV=1	56994	Viridiplantae	GO:0005524; GO:0004672
WPW_Inoculation_Trinity_BBMerged_31May2016_TRINITY_DN123131_c0_g1_i1:583-2253(-)	10.4399	1.3028e-09	1.46539	0.309499	1	V4UJW9	1.98e-41	SRP40_C domain-containing protein OS=Citrus clementina OX=85681 GN=CICLE_v10008727mg PE=4 SV=1	85681	Viridiplantae	GO:0005730
WPW_Inoculation_Trinity_BBMerged_31May2016_TRINITY_DN158225_c0_g1_i1:1-471(+)	10.4197	6.81458e-05	-0.51829	0.888277	1	NA	NA	NA	NA	NA	NA
WPW_Inoculation_Trinity_BBMerged_31May2016_TRINITY_DN80885_c0_g1_i1:374-790(+)	10.4112	1.51997e-08	0.665544	0.744994	1	A9P1E0	1.47e-87	CS domain-containing protein OS=Picea sitchensis OX=3332 PE=2 SV=1	3332	Viridiplantae	NA
WPW_Inoculation_Trinity_BBMerged_31May2016_TRINITY_DN117804_c0_g1_i1:1006-2589(+)	10.4016	0.000119017	-0.125656	0.97681	1	X2D7N8	0	Ammonium transporter OS=Pinus pinaster OX=71647 GN=AMT1.1 PE=2 SV=1	71647	Viridiplantae	GO:0016021; GO:0008519
WPW_Inoculation_Trinity_BBMerged_31May2016_TRINITY_DN120195_c0_g7_i4:1145-2398(+)	10.3544	1.89948e-06	0.663331	0.816009	1	A0A0C9S288	2.31e-151	TSA: Wollemia nobilis Ref_Wollemi_Transcript_21688_3067 transcribed RNA sequence OS=Wollemia nobilis OX=56998 PE=4 SV=1	56998	Viridiplantae	GO:0003723
WPW_Inoculation_Trinity_BBMerged_31May2016_TRINITY_DN123538_c0_g1_i1:466-1884(-)	10.3062	5.64935e-08	0.850566	0.675951	1	B8LKR6	0	Cellulase domain-containing protein OS=Picea sitchensis OX=3332 PE=2 SV=1	3332	Viridiplantae	GO:0051015; GO:0004553; GO:0007015; GO:0005975
WPW_Inoculation_Trinity_BBMerged_31May2016_TRINITY_DN118778_c2_g1_i1:439-2499(-)	10.3	2.18844e-08	0.663331	0.736085	1	A0A2H3ZU82	1.95e-140	LEAF RUST 10 DISEASE-RESISTANCE LOCUS RECEPTOR-LIKE PROTEIN KINASE-like 1.2 isoform X7 OS=Phoenix dactylifera OX=42345 GN=LOC103712818 PE=4 SV=1	42345	Viridiplantae	GO:0016021; GO:0005524; GO:0030247; GO:0004672
WPW_Inoculation_Trinity_BBMerged_31May2016_TRINITY_DN118254_c1_g1_i4:86-820(+)	10.2924	1.40271e-06	-1.29408	0.607642	1	A9NK56	2.88e-158	LEA_2 domain-containing protein OS=Picea sitchensis OX=3332 PE=2 SV=1	3332	Viridiplantae	GO:0016021
WPW_Inoculation_Trinity_BBMerged_31May2016_TRINITY_DN118522_c0_g4_i4:139-600(-)	10.2919	4.54618e-06	-0.119601	0.970905	1	A9NX82	9.6e-102	Ferredoxin OS=Picea sitchensis OX=3332 PE=2 SV=1	3332	Viridiplantae	GO:0009507; GO:0051537; GO:0009055; GO:0046872
WPW_Inoculation_Trinity_BBMerged_31May2016_TRINITY_DN111373_c0_g1_i2:276-1208(+)	10.2174	0.00051155	0.663331	0.889271	1	A9NU35	4.14e-95	Uncharacterized protein OS=Picea sitchensis OX=3332 PE=2 SV=1	3332	Viridiplantae	GO:0008171; GO:0046983; GO:0032259
WPW_Inoculation_Trinity_BBMerged_31May2016_TRINITY_DN76720_c0_g1_i1:220-2595(+)	10.2003	1.23858e-08	-1.63007	0.316842	1	A0A200QAS3	0	Cwf19-like protein OS=Macleaya cordata OX=56857 GN=BVC80_663g39 PE=4 SV=1	56857	Viridiplantae	NA
WPW_Inoculation_Trinity_BBMerged_31May2016_TRINITY_DN75067_c0_g1_i1:235-1029(+)	10.1788	9.04431e-09	0.602289	0.737115	1	V5W8G9	0	TCHQD class glutathione S-transferase OS=Larix kaempferi OX=54800 GN=TCHQD1 PE=2 SV=1	54800	Viridiplantae	GO:0016740
WPW_Inoculation_Trinity_BBMerged_31May2016_TRINITY_DN107939_c0_g1_i1:272-799(-)	10.1684	0.0370443	0.13461	0.986477	1	A9NMF1	1.91e-77	Uncharacterized protein OS=Picea sitchensis OX=3332 PE=2 SV=1	3332	Viridiplantae	NA
WPW_Inoculation_Trinity_BBMerged_31May2016_TRINITY_DN106858_c0_g1_i1:314-853(+)	10.1579	4.84723e-06	0.26709	0.933878	1	A9NQW2	9.03e-91	HMA domain-containing protein OS=Picea sitchensis OX=3332 PE=2 SV=1	3332	Viridiplantae	GO:0046872; GO:0030001
WPW_Inoculation_Trinity_BBMerged_31May2016_TRINITY_DN124022_c1_g2_i3:148-2661(+)	10.1366	4.55117e-10	0.662593	0.633558	1	B8LKI8	0	Uncharacterized protein OS=Picea sitchensis OX=3332 PE=2 SV=1	3332	Viridiplantae	GO:0016021; GO:0005525; GO:0016787; GO:0006629
WPW_Inoculation_Trinity_BBMerged_31May2016_TRINITY_DN124188_c2_g1_i1:61-648(+)	10.1201	0.000572211	-0.0783849	0.986766	1	A9NMP1	1.77e-124	AP2/ERF domain-containing protein OS=Picea sitchensis OX=3332 PE=2 SV=1	3332	Viridiplantae	GO:0005634; GO:0003677; GO:0003700
WPW_Inoculation_Trinity_BBMerged_31May2016_TRINITY_DN113768_c1_g1_i1:1-1200(+)	10.1053	1.50518e-07	0.663331	0.768396	1	A0A2P5B641	0	Glycoside hydrolase OS=Parasponia andersonii OX=3476 GN=PanWU01x14_268800 PE=3 SV=1	3476	Viridiplantae	GO:0004553; GO:0005975
WPW_Inoculation_Trinity_BBMerged_31May2016_TRINITY_DN123615_c1_g16_i4:1044-2582(-)	10.0977	0.0448915	-1.03614	0.894823	1	B8LNC6	0	Lipase_3 domain-containing protein OS=Picea sitchensis OX=3332 PE=2 SV=1	3332	Viridiplantae	GO:0016787; GO:0006629
WPW_Inoculation_Trinity_BBMerged_31May2016_TRINITY_DN119435_c2_g7_i1:3-497(+)	10.0468	3.43574e-07	-1.82415	0.380483	1	A0A2P2ISF5	2.6e-43	Jacalin-related lectin 3 OS=Rhizophora mucronata OX=61149 PE=4 SV=1	61149	Viridiplantae	GO:0030246
WPW_Inoculation_Trinity_BBMerged_31May2016_TRINITY_DN118940_c0_g2_i3:561-2093(-)	10.0428	1.87793e-05	-0.867529	0.804782	1	A0A0G7ZP23	0	Cytochrome P450 CYP76Z1 OS=Picea glauca OX=3330 GN=cytochrome P450 CYP76Z1 PE=3 SV=1	3330	Viridiplantae	GO:0016021; GO:0020037; GO:0005506; GO:0004497; GO:0016705
WPW_Inoculation_Trinity_BBMerged_31May2016_TRINITY_DN96223_c0_g2_i1:298-1014(-)	10.042	0.000321357	0.417729	0.920408	1	A9NMP5	2.33e-85	AP2/ERF domain-containing protein OS=Picea sitchensis OX=3332 PE=2 SV=1	3332	Viridiplantae	GO:0005634; GO:0003677; GO:0003700
WPW_Inoculation_Trinity_BBMerged_31May2016_TRINITY_DN112533_c0_g1_i2:320-2038(+)	10.0269	9.85313e-06	0.663331	0.833283	1	A0A0D6R3I3	0	Aa_trans domain-containing protein OS=Araucaria cunninghamii OX=56994 PE=4 SV=1	56994	Viridiplantae	GO:0016021
WPW_Inoculation_Trinity_BBMerged_31May2016_TRINITY_DN122312_c4_g8_i5:3-299(-)	10.026	2.75457e-09	-0.252391	0.883996	1	A9NW80	9.69e-34	Uncharacterized protein OS=Picea sitchensis OX=3332 PE=2 SV=1	3332	Viridiplantae	NA
WPW_Inoculation_Trinity_BBMerged_31May2016_TRINITY_DN113334_c0_g1_i2:111-2867(+)	10.0253	0.000256175	-0.55996	0.882799	1	A0A2R6W1X4	1.45e-87	Uncharacterized protein OS=Marchantia polymorpha OX=3197 GN=MARPO_0181s0007 PE=4 SV=1	3197	Viridiplantae	GO:0016021
WPW_Inoculation_Trinity_BBMerged_31May2016_TRINITY_DN113410_c0_g1_i1:169-519(+)	9.93071	6.74946e-07	-0.801355	0.738704	1	A9NLP5	1.83e-79	PEROXIDASE_4 domain-containing protein OS=Picea sitchensis OX=3332 PE=2 SV=1	3332	Viridiplantae	GO:0020037; GO:0046872; GO:0004601; GO:0006979
WPW_Inoculation_Trinity_BBMerged_31May2016_TRINITY_DN74066_c0_g1_i1:165-1187(-)	9.92218	0.00363121	0.663331	0.904007	1	A9NNJ9	0	Fe2OG dioxygenase domain-containing protein OS=Picea sitchensis OX=3332 PE=2 SV=1	3332	Viridiplantae	GO:0046872; GO:0016491
WPW_Inoculation_Trinity_BBMerged_31May2016_TRINITY_DN122172_c5_g5_i9:3-794(+)	9.89323	0.000824732	-0.349261	0.941059	1	Q4W2V4	8.52e-162	Peroxidase OS=Picea abies OX=3329 GN=px5 PE=2 SV=1	3329	Viridiplantae	GO:0005576; GO:0020037; GO:0046872; GO:0004601; GO:0042744; GO:0006979
WPW_Inoculation_Trinity_BBMerged_31May2016_TRINITY_DN107623_c0_g1_i2:368-1171(-)	9.88352	1.6325e-07	-1.21758	0.575386	1	A0A0K9S2C5	2.31e-99	Uncharacterized protein OS=Spinacia oleracea OX=3562 GN=SOVF_002660 PE=4 SV=1	3562	Viridiplantae	GO:0008757
WPW_Inoculation_Trinity_BBMerged_31May2016_TRINITY_DN122641_c1_g1_i8:3-386(+)	9.87219	3.72483e-06	1.32766	0.62047	1	NA	NA	NA	NA	NA	NA
WPW_Inoculation_Trinity_BBMerged_31May2016_TRINITY_DN124091_c0_g3_i7:3-2636(+)	9.86967	0.028862	2.99661	0.630389	1	A0A0D6QR96	0	Lipoxygenase OS=Araucaria cunninghamii OX=56994 PE=3 SV=1	56994	Viridiplantae	GO:0046872; GO:0016702; GO:0031408
WPW_Inoculation_Trinity_BBMerged_31May2016_TRINITY_DN77533_c0_g3_i1:579-2630(-)	9.8513	3.71667e-09	1.69075	0.254057	1	A0A0D6QY08	0	Uncharacterized protein OS=Araucaria cunninghamii OX=56994 PE=3 SV=1	56994	Viridiplantae	NA
WPW_Inoculation_Trinity_BBMerged_31May2016_TRINITY_DN114819_c0_g1_i3:467-2305(-)	9.83689	4.54913e-09	0.663331	0.685515	1	A9NVE4	0	Beta-amylase OS=Picea sitchensis OX=3332 PE=2 SV=1	3332	Viridiplantae	GO:0102229; GO:0016161; GO:0000272
WPW_Inoculation_Trinity_BBMerged_31May2016_TRINITY_DN157783_c0_g1_i1:405-722(-)	9.82609	5.26388e-08	0.26709	0.900856	1	NA	NA	NA	NA	NA	NA
WPW_Inoculation_Trinity_BBMerged_31May2016_TRINITY_DN110168_c0_g1_i2:293-877(+)	9.805	8.15135e-08	-1.09765	0.606657	1	A9NT35	8.09e-138	Thioredoxin domain-containing protein OS=Picea sitchensis OX=3332 PE=2 SV=1	3332	Viridiplantae	GO:0005623; GO:0045454
WPW_Inoculation_Trinity_BBMerged_31May2016_TRINITY_DN118308_c0_g1_i3:284-2575(-)	9.80482	1.70161e-09	0.663332	0.657684	1	A0A1U7ZKX0	0	PHD finger protein At1g33420 OS=Nelumbo nucifera OX=4432 GN=LOC104593940 PE=4 SV=1	4432	Viridiplantae	GO:0046872
WPW_Inoculation_Trinity_BBMerged_31May2016_TRINITY_DN114391_c0_g1_i1:181-909(+)	9.79299	4.76964e-08	-0.152063	0.942543	1	D5AB62	1.05e-165	Uncharacterized protein OS=Picea sitchensis OX=3332 PE=2 SV=1	3332	Viridiplantae	GO:0016491
WPW_Inoculation_Trinity_BBMerged_31May2016_TRINITY_DN113593_c0_g1_i2:318-1433(+)	9.77601	3.43969e-10	0.663331	0.608745	1	A9NUS4	6.78e-157	IGPS domain-containing protein OS=Picea sitchensis OX=3332 PE=2 SV=1	3332	Viridiplantae	GO:0004425; GO:0006568
WPW_Inoculation_Trinity_BBMerged_31May2016_TRINITY_DN124338_c2_g4_i4:495-3527(-)	9.76676	0.0001699	0.66319	0.865847	1	A0A1D6L4R0	0	Protein TORNADO 1 OS=Zea mays OX=4577 GN=100274792 PE=4 SV=1	4577	Viridiplantae	NA
WPW_Inoculation_Trinity_BBMerged_31May2016_TRINITY_DN116221_c0_g3_i1:553-1533(+)	9.70351	1.32313e-06	1.64829	0.474032	1	A0A0D6R8G5	9.64e-111	J domain-containing protein OS=Araucaria cunninghamii OX=56994 PE=4 SV=1	56994	Viridiplantae	NA
WPW_Inoculation_Trinity_BBMerged_31May2016_TRINITY_DN112348_c0_g1_i1:201-824(+)	9.69981	4.04239e-05	-0.21342	0.953837	1	A0A444E6P2	1.59e-47	AAI domain-containing protein OS=Ensete ventricosum OX=4639 GN=GW17_00030640 PE=4 SV=1	4639	Viridiplantae	NA
WPW_Inoculation_Trinity_BBMerged_31May2016_TRINITY_DN111856_c0_g1_i2:616-1962(-)	9.68776	3.85637e-10	0.663331	0.608532	1	A0A0C9RYS6	0	TSA: Wollemia nobilis Ref_Wollemi_Transcript_2398_1635 transcribed RNA sequence OS=Wollemia nobilis OX=56998 PE=4 SV=1	56998	Viridiplantae	GO:0016021
WPW_Inoculation_Trinity_BBMerged_31May2016_TRINITY_DN115317_c2_g1_i2:280-1365(+)	9.68494	2.31247e-10	-1.277	0.278475	1	C0PR00	0	Uncharacterized protein OS=Picea sitchensis OX=3332 PE=2 SV=1	3332	Viridiplantae	NA
WPW_Inoculation_Trinity_BBMerged_31May2016_TRINITY_DN98121_c0_g3_i4:763-1170(-)	9.68183	5.10882e-09	-0.895743	0.564571	1	A9P171	3.05e-95	SHSP domain-containing protein OS=Picea sitchensis OX=3332 PE=2 SV=1	3332	Viridiplantae	NA
WPW_Inoculation_Trinity_BBMerged_31May2016_TRINITY_DN117043_c0_g1_i6:649-2565(-)	9.66512	7.05772e-07	-0.757723	0.747246	1	S6FBU0	0	Autophagy protein 6 OS=Picea abies OX=3329 GN=atg6 PE=2 SV=1	3329	Viridiplantae	GO:0006914
WPW_Inoculation_Trinity_BBMerged_31May2016_TRINITY_DN118308_c0_g1_i2:218-2509(-)	9.66475	6.83951e-08	-2.12801	0.211183	1	A0A1U7ZKX0	0	PHD finger protein At1g33420 OS=Nelumbo nucifera OX=4432 GN=LOC104593940 PE=4 SV=1	4432	Viridiplantae	GO:0046872
WPW_Inoculation_Trinity_BBMerged_31May2016_TRINITY_DN89664_c0_g1_i2:78-644(+)	9.66351	8.7391e-06	0.663331	0.824409	1	NA	NA	NA	NA	NA	NA
WPW_Inoculation_Trinity_BBMerged_31May2016_TRINITY_DN91031_c0_g3_i1:331-981(+)	9.59944	1.26616e-07	0.950537	0.629193	1	C0PPM3	2.96e-148	Uncharacterized protein OS=Picea sitchensis OX=3332 PE=2 SV=1	3332	Viridiplantae	GO:0005525; GO:0003924
WPW_Inoculation_Trinity_BBMerged_31May2016_TRINITY_DN54123_c0_g1_i1:1-624(+)	9.57998	1.34052e-05	1.54124	0.587513	1	B8LNS0	1.45e-104	Uncharacterized protein OS=Picea sitchensis OX=3332 PE=2 SV=1	3332	Viridiplantae	GO:0008234
WPW_Inoculation_Trinity_BBMerged_31May2016_TRINITY_DN123387_c4_g1_i4:182-1957(-)	9.56462	3.25821e-05	-0.567783	0.863429	1	A0A0D6R168	0	Malic enzyme OS=Araucaria cunninghamii OX=56994 PE=3 SV=1	56994	Viridiplantae	GO:0004471; GO:0046872; GO:0051287
WPW_Inoculation_Trinity_BBMerged_31May2016_TRINITY_DN37691_c0_g2_i1:1-459(+)	9.53508	1.58095e-08	0.906662	0.5936	1	B8LLF3	3.07e-103	Uncharacterized protein OS=Picea sitchensis OX=3332 PE=2 SV=1	3332	Viridiplantae	GO:0016787; GO:0006629
WPW_Inoculation_Trinity_BBMerged_31May2016_TRINITY_DN115149_c0_g1_i1:1029-2894(-)	9.53213	1.568e-08	0.663444	0.70565	1	A0A1U8A2N8	0	preprotein translocase subunit SCY2, chloroplastic OS=Nelumbo nucifera OX=4432 GN=LOC104596461 PE=3 SV=1	4432	Viridiplantae	GO:0016021; GO:0015031
WPW_Inoculation_Trinity_BBMerged_31May2016_TRINITY_DN106601_c0_g8_i1:42-377(-)	9.52385	1.82924e-10	0.663331	0.568645	1	A9NY23	3.54e-51	Uncharacterized protein OS=Picea sitchensis OX=3332 PE=2 SV=1	3332	Viridiplantae	NA
WPW_Inoculation_Trinity_BBMerged_31May2016_TRINITY_DN111414_c1_g1_i1:2-1027(+)	9.51034	2.75585e-10	0.663331	0.591813	1	T2KT28	0	Metacaspase type I OS=Picea abies OX=3329 GN=mcI-1 PE=2 SV=1	3329	Viridiplantae	NA
WPW_Inoculation_Trinity_BBMerged_31May2016_TRINITY_DN114725_c0_g1_i2:202-1713(+)	9.50119	1.04235e-08	1.63151	0.385046	1	A9NUF0	0	Aldedh domain-containing protein OS=Picea sitchensis OX=3332 PE=2 SV=1	3332	Viridiplantae	GO:0016620
WPW_Inoculation_Trinity_BBMerged_31May2016_TRINITY_DN113863_c0_g2_i1:328-2109(+)	9.49451	8.88271e-10	-0.314276	0.827221	1	A0A0C9S4L0	0	Methyltransferase OS=Wollemia nobilis OX=56998 PE=3 SV=1	56998	Viridiplantae	GO:0016021; GO:0008168; GO:0032259
WPW_Inoculation_Trinity_BBMerged_31May2016_TRINITY_DN108932_c0_g1_i2:1-1599(-)	9.47638	4.67297e-06	1.1865	0.65251	1	W1P0M5	9.47e-163	Uncharacterized protein OS=Amborella trichopoda OX=13333 GN=AMTR_s00002p00270100 PE=4 SV=1	13333	Viridiplantae	GO:0046658; GO:0009738; GO:0010192; GO:0048354; GO:0009825
WPW_Inoculation_Trinity_BBMerged_31May2016_TRINITY_DN123356_c0_g1_i2:338-7591(+)	9.45902	4.2162e-06	2.52491	0.280044	1	A0A2H3XZU0	1.51e-58	uncharacterized protein LOC103708247 OS=Phoenix dactylifera OX=42345 GN=LOC103708247 PE=4 SV=1	42345	Viridiplantae	NA
WPW_Inoculation_Trinity_BBMerged_31May2016_TRINITY_DN114369_c4_g1_i3:3-1322(+)	9.43613	8.38764e-06	-2.10604	0.440681	1	A0A200QNQ1	7.75e-62	RNA recognition motif domain OS=Macleaya cordata OX=56857 GN=BVC80_1771g25 PE=4 SV=1	56857	Viridiplantae	GO:0003723
WPW_Inoculation_Trinity_BBMerged_31May2016_TRINITY_DN107518_c0_g1_i1:301-1563(+)	9.43018	2.45822e-08	0.663331	0.722341	1	A0A2G5EXM7	1.77e-112	Uncharacterized protein OS=Aquilegia coerulea OX=218851 GN=AQUCO_00300164v1 PE=4 SV=1	218851	Viridiplantae	NA
WPW_Inoculation_Trinity_BBMerged_31May2016_TRINITY_DN123758_c0_g3_i5:101-1789(+)	9.42387	0.000503994	0.0597295	0.989993	1	A0A0C9S8N7	1.02e-99	TSA: Wollemia nobilis Ref_Wollemi_Transcript_10772_1370 transcribed RNA sequence OS=Wollemia nobilis OX=56998 PE=3 SV=1	56998	Viridiplantae	GO:0016021; GO:0005524; GO:0004674
WPW_Inoculation_Trinity_BBMerged_31May2016_TRINITY_DN115939_c0_g1_i1:279-1013(+)	9.41299	9.33183e-07	0.663331	0.782374	1	A9P1K4	1e-172	Uncharacterized protein OS=Picea sitchensis OX=3332 PE=2 SV=1	3332	Viridiplantae	NA
WPW_Inoculation_Trinity_BBMerged_31May2016_TRINITY_DN113996_c0_g1_i2:283-1473(-)	9.41044	4.5679e-06	-0.400649	0.887447	1	A0A1U8A3Y4	2.82e-56	uncharacterized protein LOC104596476 OS=Nelumbo nucifera OX=4432 GN=LOC104596476 PE=4 SV=1	4432	Viridiplantae	NA
WPW_Inoculation_Trinity_BBMerged_31May2016_TRINITY_DN123342_c0_g2_i1:329-2212(-)	9.4094	5.04129e-08	-0.773763	0.674357	1	A0A0C9S7J2	0	TSA: Wollemia nobilis Ref_Wollemi_Transcript_13428_2518 transcribed RNA sequence OS=Wollemia nobilis OX=56998 PE=4 SV=1	56998	Viridiplantae	NA
WPW_Inoculation_Trinity_BBMerged_31May2016_TRINITY_DN14187_c0_g1_i1:104-706(+)	9.39423	2.36723e-09	-0.316177	0.840726	1	A9NL98	1.19e-96	Uncharacterized protein OS=Picea sitchensis OX=3332 PE=2 SV=1	3332	Viridiplantae	NA
WPW_Inoculation_Trinity_BBMerged_31May2016_TRINITY_DN58728_c0_g1_i1:2-1231(+)	9.38756	1.23534e-08	0.899025	0.577991	1	NA	NA	NA	NA	NA	NA
WPW_Inoculation_Trinity_BBMerged_31May2016_TRINITY_DN96238_c0_g1_i1:162-683(+)	9.38528	1.34627e-08	0.646649	0.706334	1	A9NR99	7.92e-125	Uncharacterized protein OS=Picea sitchensis OX=3332 PE=2 SV=1	3332	Viridiplantae	NA
WPW_Inoculation_Trinity_BBMerged_31May2016_TRINITY_DN119246_c0_g1_i2:196-2874(-)	9.37938	9.94365e-06	1.76202	0.504297	1	NA	NA	NA	NA	NA	NA
WPW_Inoculation_Trinity_BBMerged_31May2016_TRINITY_DN121362_c0_g1_i1:723-4016(-)	9.3684	2.26484e-08	0.663331	0.708786	1	D5A8B3	0	WW domain-containing protein OS=Picea sitchensis OX=3332 PE=2 SV=1	3332	Viridiplantae	NA
WPW_Inoculation_Trinity_BBMerged_31May2016_TRINITY_DN123964_c1_g3_i4:911-2572(+)	9.34824	3.14578e-11	0.663331	0.500375	1	M1BXE0	1.35e-129	Amino_oxidase domain-containing protein OS=Solanum tuberosum OX=4113 GN=102603548 PE=4 SV=1	4113	Viridiplantae	GO:0016491
WPW_Inoculation_Trinity_BBMerged_31May2016_TRINITY_DN124221_c1_g1_i5:99-3011(+)	9.32014	6.64132e-05	1.21208	0.708795	1	A0A0C9QPU4	0	TSA: Wollemia nobilis Ref_Wollemi_Transcript_14376_3413 transcribed RNA sequence OS=Wollemia nobilis OX=56998 PE=4 SV=1	56998	Viridiplantae	GO:0016021; GO:0005524; GO:0004672
WPW_Inoculation_Trinity_BBMerged_31May2016_TRINITY_DN121231_c0_g1_i2:263-2137(+)	9.30847	9.19407e-08	-0.576233	0.775229	1	A0A0C9QPF4	0	TSA: Wollemia nobilis Ref_Wollemi_Transcript_14873_2386 transcribed RNA sequence OS=Wollemia nobilis OX=56998 PE=4 SV=1	56998	Viridiplantae	GO:0003677
WPW_Inoculation_Trinity_BBMerged_31May2016_TRINITY_DN122686_c0_g1_i1:266-2656(+)	9.29373	3.09344e-09	0.663331	0.65419	1	A0A3Q7J6M4	1.2e-42	Uncharacterized protein OS=Solanum lycopersicum OX=4081 GN=101260876 PE=4 SV=1	4081	Viridiplantae	GO:0005874; GO:0005819; GO:0032147; GO:0060236
WPW_Inoculation_Trinity_BBMerged_31May2016_TRINITY_DN121445_c0_g3_i2:622-972(-)	9.28679	2.82386e-07	-2.3202	0.169792	1	D5ACS3	1.05e-76	EGF-like domain-containing protein OS=Picea sitchensis OX=3332 PE=2 SV=1	3332	Viridiplantae	GO:0030247
WPW_Inoculation_Trinity_BBMerged_31May2016_TRINITY_DN114641_c0_g1_i10:1040-3223(-)	9.26403	8.91597e-09	-0.396717	0.813388	1	A0A1U8APB2	0	uncharacterized protein LOC104606193 OS=Nelumbo nucifera OX=4432 GN=LOC104606193 PE=4 SV=1	4432	Viridiplantae	GO:0008270
WPW_Inoculation_Trinity_BBMerged_31May2016_TRINITY_DN91662_c0_g1_i1:531-1010(-)	9.25629	5.74775e-05	-0.314499	0.9273	1	A9NLH4	3.65e-107	Uncharacterized protein OS=Picea sitchensis OX=3332 PE=2 SV=1	3332	Viridiplantae	NA
WPW_Inoculation_Trinity_BBMerged_31May2016_TRINITY_DN118638_c0_g1_i4:283-1839(-)	9.25161	6.17789e-08	2.07053	0.199139	1	A9NWW9	0	Uncharacterized protein OS=Picea sitchensis OX=3332 PE=2 SV=1	3332	Viridiplantae	GO:0016021; GO:0020037; GO:0005506; GO:0004497; GO:0016705
WPW_Inoculation_Trinity_BBMerged_31May2016_TRINITY_DN66486_c0_g2_i1:3-305(+)	9.23881	2.25827e-06	2.76391	0.194638	1	B8LKI0	8.18e-33	Glycosyltransferase OS=Picea sitchensis OX=3332 PE=2 SV=1	3332	Viridiplantae	GO:0016758
WPW_Inoculation_Trinity_BBMerged_31May2016_TRINITY_DN97518_c0_g1_i2:224-2011(+)	9.2376	1.28203e-09	0.663331	0.624669	1	A0A0D6R5J3	0	Nodulin-like domain-containing protein OS=Araucaria cunninghamii OX=56994 PE=4 SV=1	56994	Viridiplantae	GO:0016021
WPW_Inoculation_Trinity_BBMerged_31May2016_TRINITY_DN124159_c1_g4_i2:76-1326(+)	9.223	3.91107e-06	0.148088	0.959733	1	A0A2I0AUB8	1.72e-62	Putative serine/threonine-protein kinase OS=Apostasia shenzhenica OX=1088818 GN=AXF42_Ash001233 PE=4 SV=1	1088818	Viridiplantae	GO:0016021; GO:0005524; GO:0030247; GO:0004672
WPW_Inoculation_Trinity_BBMerged_31May2016_TRINITY_DN124359_c2_g3_i9:3-533(-)	9.22059	3.30112e-09	0.663331	0.652996	1	D5ABU5	1.42e-31	Uncharacterized protein OS=Picea sitchensis OX=3332 PE=2 SV=1	3332	Viridiplantae	NA
WPW_Inoculation_Trinity_BBMerged_31May2016_TRINITY_DN115500_c0_g6_i1:3-332(+)	9.22051	4.15487e-05	1.12818	0.715963	1	NA	NA	NA	NA	NA	NA
WPW_Inoculation_Trinity_BBMerged_31May2016_TRINITY_DN82529_c0_g1_i1:467-1234(-)	9.21832	1.0174e-09	-0.450209	0.774077	1	A9NP49	3.06e-178	Uncharacterized protein OS=Picea sitchensis OX=3332 PE=2 SV=1	3332	Viridiplantae	GO:0016021; GO:0015267
WPW_Inoculation_Trinity_BBMerged_31May2016_TRINITY_DN119579_c1_g1_i7:373-1641(-)	9.21253	7.42468e-08	0.663331	0.729364	1	A0A0C9QM36	0	TSA: Wollemia nobilis Ref_Wollemi_Transcript_25207_1769 transcribed RNA sequence OS=Wollemia nobilis OX=56998 PE=4 SV=1	56998	Viridiplantae	NA
WPW_Inoculation_Trinity_BBMerged_31May2016_TRINITY_DN122328_c1_g1_i1:671-4702(+)	9.20007	0.00487315	-3.11266	0.487976	1	W1NJX3	2.89e-112	GTD-binding domain-containing protein OS=Amborella trichopoda OX=13333 GN=AMTR_s00060p00048940 PE=4 SV=1	13333	Viridiplantae	GO:0016021; GO:0017022
WPW_Inoculation_Trinity_BBMerged_31May2016_TRINITY_DN97869_c0_g7_i1:1-1500(+)	9.19612	5.56338e-08	0.663331	0.731379	1	A9NVM1	0	Uncharacterized protein OS=Picea sitchensis OX=3332 PE=2 SV=1	3332	Viridiplantae	GO:0016021
WPW_Inoculation_Trinity_BBMerged_31May2016_TRINITY_DN101826_c0_g1_i1:290-1795(-)	9.19578	0.000236701	-2.2609	0.445956	1	A9NTR2	0	Uncharacterized protein OS=Picea sitchensis OX=3332 PE=2 SV=1	3332	Viridiplantae	GO:0003723; GO:0008270
WPW_Inoculation_Trinity_BBMerged_31May2016_TRINITY_DN123807_c0_g1_i2:382-1179(-)	9.16997	2.2954e-08	-0.334714	0.854564	1	A0A0G7ZNW5	1.89e-82	Cytochrome P450 CYP866A1 OS=Picea glauca OX=3330 GN=cytochrome P450 CYP866A1 PE=3 SV=1	3330	Viridiplantae	GO:0016021; GO:0020037; GO:0005506; GO:0004497; GO:0016705
WPW_Inoculation_Trinity_BBMerged_31May2016_TRINITY_DN119435_c2_g7_i3:1-450(+)	9.15568	8.78662e-11	0.818964	0.422354	1	A0A3S3MCD5	1.7e-40	Jacalin-related lectin 3 isoform X1 OS=Cinnamomum micranthum f. kanehirae OX=337451 GN=CKAN_00215100 PE=4 SV=1	337451	Viridiplantae	GO:0030246
WPW_Inoculation_Trinity_BBMerged_31May2016_TRINITY_DN59166_c0_g2_i1:397-807(-)	9.14944	1.89617e-07	-1.2422	0.509126	1	A9NLY8	3.63e-95	Uncharacterized protein OS=Picea sitchensis OX=3332 PE=2 SV=1	3332	Viridiplantae	GO:0016021
WPW_Inoculation_Trinity_BBMerged_31May2016_TRINITY_DN113396_c1_g1_i1:543-1718(-)	9.14144	0.00708161	0.3838	0.949594	1	A0A0C9S930	1.75e-145	TSA: Wollemia nobilis Ref_Wollemi_Transcript_9656_2286 transcribed RNA sequence OS=Wollemia nobilis OX=56998 PE=4 SV=1	56998	Viridiplantae	GO:0016021; GO:0005524; GO:0004672
WPW_Inoculation_Trinity_BBMerged_31May2016_TRINITY_DN121447_c0_g1_i3:905-3337(-)	9.13786	7.60339e-06	0.920372	0.716986	1	Q5J2U4	0	Kinesin-like protein (Fragment) OS=Picea abies OX=3329 PE=2 SV=1	3329	Viridiplantae	GO:0005874; GO:0005524; GO:0008017; GO:0003777; GO:0016491; GO:0007018
WPW_Inoculation_Trinity_BBMerged_31May2016_TRINITY_DN119138_c1_g1_i1:1-315(+)	9.12039	1.60333e-05	-0.406222	0.892782	1	A9NRA7	1.79e-55	Uncharacterized protein OS=Picea sitchensis OX=3332 PE=2 SV=1	3332	Viridiplantae	NA
WPW_Inoculation_Trinity_BBMerged_31May2016_TRINITY_DN99920_c0_g2_i1:287-1207(-)	9.11639	3.90736e-09	0.663331	0.654139	1	A0A0D6R5K0	5.21e-175	ABC transporter domain-containing protein OS=Araucaria cunninghamii OX=56994 PE=4 SV=1	56994	Viridiplantae	GO:0005524; GO:0016887
WPW_Inoculation_Trinity_BBMerged_31May2016_TRINITY_DN119765_c1_g1_i6:450-1271(-)	9.1022	6.17789e-08	0.663331	0.721624	1	B8LRN8	5.29e-91	Uncharacterized protein OS=Picea sitchensis OX=3332 PE=2 SV=1	3332	Viridiplantae	NA
WPW_Inoculation_Trinity_BBMerged_31May2016_TRINITY_DN79783_c0_g1_i1:566-868(-)	9.10041	3.09344e-09	-0.742362	0.617235	1	A9P2C2	2.21e-67	Uncharacterized protein OS=Picea sitchensis OX=3332 PE=2 SV=1	3332	Viridiplantae	GO:0005739; GO:0008137
WPW_Inoculation_Trinity_BBMerged_31May2016_TRINITY_DN113136_c0_g1_i3:337-1302(+)	9.08813	4.74556e-08	0.702217	0.706064	1	A9NM17	0	Uncharacterized protein OS=Picea sitchensis OX=3332 PE=2 SV=1	3332	Viridiplantae	GO:0016021
WPW_Inoculation_Trinity_BBMerged_31May2016_TRINITY_DN122997_c9_g4_i1:1-726(+)	9.08267	1.92348e-05	0.160323	0.960829	1	A9NQB9	1.34e-91	Protein kinase domain-containing protein OS=Picea sitchensis OX=3332 PE=2 SV=1	3332	Viridiplantae	GO:0005524; GO:0004672
WPW_Inoculation_Trinity_BBMerged_31May2016_TRINITY_DN112242_c0_g1_i1:319-1884(-)	9.07608	1.37141e-08	0.757988	0.634446	1	W1NRL2	3.47e-100	SAP domain-containing protein OS=Amborella trichopoda OX=13333 GN=AMTR_s00073p00176650 PE=4 SV=1	13333	Viridiplantae	NA
WPW_Inoculation_Trinity_BBMerged_31May2016_TRINITY_DN87501_c0_g2_i4:445-3270(+)	9.07483	3.17907e-07	0.663331	0.753064	1	A9NYK7	1.17e-90	SET domain-containing protein OS=Picea sitchensis OX=3332 PE=2 SV=1	3332	Viridiplantae	NA
WPW_Inoculation_Trinity_BBMerged_31May2016_TRINITY_DN122368_c5_g2_i2:29-787(-)	9.07403	2.51264e-06	0.761324	0.750946	1	D5AC19	0	Response regulatory domain-containing protein OS=Picea sitchensis OX=3332 PE=2 SV=1	3332	Viridiplantae	GO:0016021; GO:0000160
WPW_Inoculation_Trinity_BBMerged_31May2016_TRINITY_DN124393_c9_g3_i1:1-639(+)	9.0705	1.28883e-07	-0.894312	0.633222	1	NA	NA	NA	NA	NA	NA
WPW_Inoculation_Trinity_BBMerged_31May2016_TRINITY_DN123117_c0_g1_i7:1-375(+)	9.0639	1.62499e-06	0.6622	0.783405	1	A9NW33	1.08e-78	Uncharacterized protein OS=Picea sitchensis OX=3332 PE=2 SV=1	3332	Viridiplantae	NA
WPW_Inoculation_Trinity_BBMerged_31May2016_TRINITY_DN119474_c0_g1_i3:290-2278(+)	9.04614	3.31875e-05	0.757553	0.804554	1	D8T8Z3	2.43e-36	Uncharacterized protein OS=Selaginella moellendorffii OX=88036 GN=SELMODRAFT_430302 PE=4 SV=1	88036	Viridiplantae	NA
WPW_Inoculation_Trinity_BBMerged_31May2016_TRINITY_DN116363_c3_g2_i1:216-1385(+)	9.04242	7.1833e-05	-0.00753247	0.998287	1	NA	NA	NA	NA	NA	NA
WPW_Inoculation_Trinity_BBMerged_31May2016_TRINITY_DN121825_c0_g1_i4:290-2803(-)	9.04079	2.51659e-07	0.663332	0.748241	1	A0A3Q8BKN1	0	ARC5 OS=Callitropsis nootkatensis OX=85954 PE=2 SV=1	85954	Viridiplantae	GO:0005525; GO:0003924
WPW_Inoculation_Trinity_BBMerged_31May2016_TRINITY_DN118495_c1_g1_i2:395-880(-)	9.02674	4.9993e-05	1.67314	0.56399	1	B8LMM7	3.24e-38	Uncharacterized protein OS=Picea sitchensis OX=3332 PE=2 SV=1	3332	Viridiplantae	GO:0005634; GO:0003714; GO:0006355
WPW_Inoculation_Trinity_BBMerged_31May2016_TRINITY_DN118771_c0_g1_i1:166-2361(+)	9.02365	7.69602e-08	0.662437	0.724132	1	A0A1U8A2Z3	0	ABC transporter B family member 28 OS=Nelumbo nucifera OX=4432 GN=LOC104596190 PE=4 SV=1	4432	Viridiplantae	GO:0016021; GO:0005524; GO:0016887; GO:0042626
WPW_Inoculation_Trinity_BBMerged_31May2016_TRINITY_DN107518_c1_g1_i1:420-842(-)	9.01932	5.39511e-08	0.663331	0.716607	1	NA	NA	NA	NA	NA	NA
WPW_Inoculation_Trinity_BBMerged_31May2016_TRINITY_DN121351_c8_g2_i2:3-365(+)	8.99887	3.36486e-05	0.67179	0.831788	1	D5AC09	2.06e-80	Peptidase A1 domain-containing protein OS=Picea sitchensis OX=3332 PE=2 SV=1	3332	Viridiplantae	GO:0004190
WPW_Inoculation_Trinity_BBMerged_31May2016_TRINITY_DN123515_c0_g1_i2:591-3899(-)	8.99489	2.25827e-06	2.11789	0.325849	1	U5D7X8	0	Kinesin-like protein OS=Amborella trichopoda OX=13333 GN=AMTR_s00065p00103860 PE=3 SV=1	13333	Viridiplantae	GO:0005871; GO:0005874; GO:0005524; GO:0016887; GO:0008017; GO:0003777; GO:0007018
WPW_Inoculation_Trinity_BBMerged_31May2016_TRINITY_DN123927_c2_g4_i9:1-885(-)	8.98244	2.25932e-07	0.663331	0.744438	1	A0A1U7ZU94	1.73e-26	TMV resistance protein N-like OS=Nelumbo nucifera OX=4432 GN=LOC104596328 PE=4 SV=1	4432	Viridiplantae	GO:0043531; GO:0007165
WPW_Inoculation_Trinity_BBMerged_31May2016_TRINITY_DN117367_c1_g3_i3:3-665(-)	8.98114	0.000256429	0.653097	0.863174	1	B8LQH9	8.44e-124	Pectate lyase OS=Picea sitchensis OX=3332 PE=2 SV=1	3332	Viridiplantae	GO:0046872; GO:0030570; GO:0045490
WPW_Inoculation_Trinity_BBMerged_31May2016_TRINITY_DN124141_c3_g35_i4:1-1266(-)	8.95805	0.000107054	-0.19543	0.958255	1	B8LQX6	8.42e-123	LRRNT_2 domain-containing protein OS=Picea sitchensis OX=3332 PE=2 SV=1	3332	Viridiplantae	GO:0016021
WPW_Inoculation_Trinity_BBMerged_31May2016_TRINITY_DN113738_c0_g1_i2:456-4235(-)	8.94978	1.28962e-06	-0.969147	0.659833	1	W1PZ81	0	Uncharacterized protein OS=Amborella trichopoda OX=13333 GN=AMTR_s00049p00112500 PE=4 SV=1	13333	Viridiplantae	GO:0005694; GO:0005737; GO:0005634; GO:0043138; GO:0005524; GO:0009378; GO:0003676; GO:0042631; GO:0032508; GO:0006310; GO:0006281; GO:0006268; GO:0000724
WPW_Inoculation_Trinity_BBMerged_31May2016_TRINITY_DN121038_c1_g1_i3:3-3428(-)	8.9314	3.69666e-06	0.663331	0.793284	1	E9NZS6	0	Putative TIR-NBS-LRR protein OS=Pinus monticola OX=3345 GN=TNL1 PE=4 SV=1	3345	Viridiplantae	GO:0043531; GO:0007165
WPW_Inoculation_Trinity_BBMerged_31May2016_TRINITY_DN121023_c0_g2_i1:181-1047(+)	8.91823	1.40489e-08	0.663331	0.680241	1	B8LRE3	4.73e-99	C2 domain-containing protein OS=Picea sitchensis OX=3332 PE=2 SV=1	3332	Viridiplantae	NA
WPW_Inoculation_Trinity_BBMerged_31May2016_TRINITY_DN114180_c0_g1_i1:438-2111(-)	8.91589	2.29447e-07	-0.611413	0.759515	1	A0A0D6QX14	0	Protoporphyrinogen oxidase OS=Araucaria cunninghamii OX=56994 PE=3 SV=1	56994	Viridiplantae	GO:0004729; GO:0006782
WPW_Inoculation_Trinity_BBMerged_31May2016_TRINITY_DN116011_c0_g1_i1:1016-2077(-)	8.90646	3.83496e-07	0.663331	0.751593	1	A9NV30	0	Uncharacterized protein OS=Picea sitchensis OX=3332 PE=2 SV=1	3332	Viridiplantae	NA
WPW_Inoculation_Trinity_BBMerged_31May2016_TRINITY_DN116478_c0_g1_i1:306-1310(-)	8.89876	0.0012327	-0.329902	0.942398	1	U5D1N8	1.06e-39	Uncharacterized protein OS=Amborella trichopoda OX=13333 GN=AMTR_s00182p00053870 PE=4 SV=1	13333	Viridiplantae	NA
WPW_Inoculation_Trinity_BBMerged_31May2016_TRINITY_DN113435_c0_g1_i4:238-2319(+)	8.89593	8.30199e-06	-0.674096	0.799196	1	A0A392N6X2	2e-37	GTD-binding domain-containing protein (Fragment) OS=Trifolium medium OX=97028 GN=A2U01_0016529 PE=4 SV=1	97028	Viridiplantae	NA
WPW_Inoculation_Trinity_BBMerged_31May2016_TRINITY_DN122997_c9_g4_i3:1-726(+)	8.89274	6.46813e-06	-0.640184	0.80624	1	A9NQB9	8.23e-92	Protein kinase domain-containing protein OS=Picea sitchensis OX=3332 PE=2 SV=1	3332	Viridiplantae	GO:0005524; GO:0004672
WPW_Inoculation_Trinity_BBMerged_31May2016_TRINITY_DN124916_c0_g1_i1:134-595(+)	8.88153	3.75889e-09	-0.967241	0.475463	1	NA	NA	NA	NA	NA	NA
WPW_Inoculation_Trinity_BBMerged_31May2016_TRINITY_DN115308_c1_g14_i3:1-345(-)	8.86287	0.000182158	0.69232	0.844546	1	A9NPT7	8.07e-66	Uncharacterized protein OS=Picea sitchensis OX=3332 PE=2 SV=1	3332	Viridiplantae	GO:0016787
WPW_Inoculation_Trinity_BBMerged_31May2016_TRINITY_DN107440_c2_g1_i1:179-1645(-)	8.85791	0.000139977	-0.482817	0.891666	1	A0EJ89	0	Glutamate decarboxylase OS=Pinus pinaster OX=71647 PE=2 SV=1	71647	Viridiplantae	GO:0004351; GO:0030170; GO:0006536
WPW_Inoculation_Trinity_BBMerged_31May2016_TRINITY_DN94827_c0_g4_i1:176-679(+)	8.81609	2.20627e-07	0.827862	0.664244	1	A9NPK1	6.91e-119	Uncharacterized protein OS=Picea sitchensis OX=3332 PE=2 SV=1	3332	Viridiplantae	NA
WPW_Inoculation_Trinity_BBMerged_31May2016_TRINITY_DN124230_c1_g2_i3:120-2453(-)	8.81289	1.36747e-08	0.745189	0.631749	1	A0A3Q0IIE1	0	oligopeptide transporter 7-like OS=Phoenix dactylifera OX=42345 GN=LOC103719069 PE=4 SV=1	42345	Viridiplantae	GO:0016021; GO:0055085
WPW_Inoculation_Trinity_BBMerged_31May2016_TRINITY_DN124276_c8_g22_i1:3-332(-)	8.79792	3.63902e-08	1.34233	0.399579	1	A9NPY6	3.64e-71	Lipase_3 domain-containing protein OS=Picea sitchensis OX=3332 PE=2 SV=1	3332	Viridiplantae	GO:0016021; GO:0016787; GO:0006629
WPW_Inoculation_Trinity_BBMerged_31May2016_TRINITY_DN123463_c3_g1_i2:387-1805(+)	8.79161	0.00128671	-1.2491	0.749606	1	A0A0D6QUA4	0	DDE Tnp4 domain-containing protein OS=Araucaria cunninghamii OX=56994 PE=4 SV=1	56994	Viridiplantae	NA
WPW_Inoculation_Trinity_BBMerged_31May2016_TRINITY_DN112413_c0_g1_i5:175-1518(-)	8.77822	7.94814e-07	-0.416772	0.853822	1	D8SXT6	0	Aa_trans domain-containing protein OS=Selaginella moellendorffii OX=88036 GN=SELMODRAFT_271974 PE=4 SV=1	88036	Viridiplantae	GO:0016021
WPW_Inoculation_Trinity_BBMerged_31May2016_TRINITY_DN123826_c1_g7_i1:3-422(-)	8.77451	1.94335e-09	0.663331	0.619135	1	D5A7X4	2.12e-73	Amidase domain-containing protein OS=Picea sitchensis OX=3332 PE=2 SV=1	3332	Viridiplantae	NA
WPW_Inoculation_Trinity_BBMerged_31May2016_TRINITY_DN113225_c1_g1_i1:548-1834(+)	8.77285	4.08579e-08	1.54924	0.324976	1	NA	NA	NA	NA	NA	NA
WPW_Inoculation_Trinity_BBMerged_31May2016_TRINITY_DN122937_c3_g1_i8:489-1061(-)	8.76582	5.85187e-07	-0.126632	0.957926	1	B8LKS5	6.4e-118	Uncharacterized protein OS=Picea sitchensis OX=3332 PE=2 SV=1	3332	Viridiplantae	GO:0016021
WPW_Inoculation_Trinity_BBMerged_31May2016_TRINITY_DN45848_c0_g2_i1:161-958(+)	8.75747	2.09566e-10	0.663331	0.536317	1	A9NPK5	0	PAP_fibrillin domain-containing protein OS=Picea sitchensis OX=3332 PE=2 SV=1	3332	Viridiplantae	NA
WPW_Inoculation_Trinity_BBMerged_31May2016_TRINITY_DN121937_c0_g1_i1:928-2127(+)	8.75662	1.82924e-10	0.663331	0.529281	1	W1P2X1	9.14e-171	Sialidase domain-containing protein OS=Amborella trichopoda OX=13333 GN=AMTR_s00045p00042440 PE=4 SV=1	13333	Viridiplantae	NA
WPW_Inoculation_Trinity_BBMerged_31May2016_TRINITY_DN114031_c0_g2_i1:257-1741(-)	8.75385	7.29722e-07	0.663332	0.758937	1	A0A5K0VKV4	2.87e-160	Uncharacterized protein (Fragment) OS=Nymphaea colorata OX=210225 GN=NYM_LOCUS832 PE=4 SV=1	210225	Viridiplantae	NA
WPW_Inoculation_Trinity_BBMerged_31May2016_TRINITY_DN120468_c3_g6_i7:3-404(-)	8.75067	0.0044897	0.148242	0.976816	1	A9NMA6	1.86e-78	Uncharacterized protein OS=Picea sitchensis OX=3332 PE=2 SV=1	3332	Viridiplantae	NA
WPW_Inoculation_Trinity_BBMerged_31May2016_TRINITY_DN118484_c3_g3_i6:467-1279(-)	8.74704	2.53591e-06	0.663331	0.781675	1	A9NSG1	0	Abhydrolase_3 domain-containing protein OS=Picea sitchensis OX=3332 PE=2 SV=1	3332	Viridiplantae	GO:0016787
WPW_Inoculation_Trinity_BBMerged_31May2016_TRINITY_DN116975_c0_g1_i2:216-2558(+)	8.7421	3.08316e-07	-0.0584268	0.979433	1	A0A0D6QW92	0	Neutral ceramidase OS=Araucaria cunninghamii OX=56994 PE=3 SV=1	56994	Viridiplantae	GO:0102121; GO:0017040; GO:0046514
WPW_Inoculation_Trinity_BBMerged_31May2016_TRINITY_DN65500_c0_g1_i1:1-822(+)	8.74006	9.79863e-10	0.663331	0.594254	1	A9NKC5	1.36e-118	GIY-YIG domain-containing protein OS=Picea sitchensis OX=3332 PE=2 SV=1	3332	Viridiplantae	NA
WPW_Inoculation_Trinity_BBMerged_31May2016_TRINITY_DN123936_c5_g5_i7:2-1123(+)	8.73117	5.04373e-07	0.663331	0.751469	1	M1ACF9	2.12e-75	Uncharacterized protein OS=Solanum tuberosum OX=4113 PE=4 SV=1	4113	Viridiplantae	GO:0004672
WPW_Inoculation_Trinity_BBMerged_31May2016_TRINITY_DN36830_c0_g2_i1:3-617(-)	8.73105	1.201e-08	0.663331	0.667832	1	E6NUA1	9.37e-27	JHL23C09.7 protein OS=Jatropha curcas OX=180498 GN=JHL23C09.7 PE=4 SV=1	180498	Viridiplantae	NA
WPW_Inoculation_Trinity_BBMerged_31May2016_TRINITY_DN120367_c3_g1_i1:589-1245(-)	8.72556	0.00258039	2.53296	0.462708	1	C0PSW4	7.71e-160	RING-type domain-containing protein OS=Picea sitchensis OX=3332 PE=2 SV=1	3332	Viridiplantae	GO:0016021
WPW_Inoculation_Trinity_BBMerged_31May2016_TRINITY_DN115707_c0_g1_i5:455-1303(-)	8.71181	0.000117564	-0.113504	0.974043	1	NA	NA	NA	NA	NA	NA
WPW_Inoculation_Trinity_BBMerged_31May2016_TRINITY_DN47964_c0_g1_i1:123-2339(-)	8.70688	8.40672e-05	-0.985065	0.750534	1	NA	NA	NA	NA	NA	NA
WPW_Inoculation_Trinity_BBMerged_31May2016_TRINITY_DN49388_c0_g3_i1:294-1364(+)	8.69232	5.30702e-08	-0.277995	0.881651	1	A9NRG9	0	Uncharacterized protein OS=Picea sitchensis OX=3332 PE=2 SV=1	3332	Viridiplantae	GO:0003824; GO:0050662
WPW_Inoculation_Trinity_BBMerged_31May2016_TRINITY_DN123784_c0_g1_i3:252-1178(-)	8.67519	6.19235e-09	0.663331	0.647509	1	NA	NA	NA	NA	NA	NA
WPW_Inoculation_Trinity_BBMerged_31May2016_TRINITY_DN123989_c0_g8_i5:1-936(+)	8.67302	2.51659e-07	0.302424	0.885458	1	NA	NA	NA	NA	NA	NA
WPW_Inoculation_Trinity_BBMerged_31May2016_TRINITY_DN121851_c6_g5_i1:2-319(+)	8.65822	7.99058e-05	-0.540211	0.86458	1	B8LQI3	5.19e-69	Uncharacterized protein OS=Picea sitchensis OX=3332 PE=2 SV=1	3332	Viridiplantae	GO:0020037; GO:0005506; GO:0016705
WPW_Inoculation_Trinity_BBMerged_31May2016_TRINITY_DN77404_c0_g1_i1:202-1467(-)	8.65518	3.46618e-06	-0.972722	0.672053	1	NA	NA	NA	NA	NA	NA
WPW_Inoculation_Trinity_BBMerged_31May2016_TRINITY_DN123342_c0_g2_i4:470-1279(-)	8.65486	9.39689e-10	1.5908	0.152676	1	A0A0C9S7J2	2.38e-170	TSA: Wollemia nobilis Ref_Wollemi_Transcript_13428_2518 transcribed RNA sequence OS=Wollemia nobilis OX=56998 PE=4 SV=1	56998	Viridiplantae	NA
WPW_Inoculation_Trinity_BBMerged_31May2016_TRINITY_DN120352_c3_g1_i1:126-686(-)	8.65146	2.23639e-05	0.663331	0.816009	1	B8LRB4	1.5e-50	TIR domain-containing protein OS=Picea sitchensis OX=3332 PE=2 SV=1	3332	Viridiplantae	GO:0043531; GO:0007165
WPW_Inoculation_Trinity_BBMerged_31May2016_TRINITY_DN123450_c2_g1_i6:287-1909(-)	8.64197	5.99222e-06	2.37205	0.277061	1	B8LRA6	0	Uncharacterized protein OS=Picea sitchensis OX=3332 PE=2 SV=1	3332	Viridiplantae	GO:0016021; GO:0003824
WPW_Inoculation_Trinity_BBMerged_31May2016_TRINITY_DN124388_c0_g2_i9:2-715(+)	8.63953	1.83284e-08	0.26295	0.877985	1	NA	NA	NA	NA	NA	NA
WPW_Inoculation_Trinity_BBMerged_31May2016_TRINITY_DN106858_c0_g1_i2:313-783(+)	8.61467	4.14244e-08	-0.0924581	0.961459	1	A9NQW2	4.11e-72	HMA domain-containing protein OS=Picea sitchensis OX=3332 PE=2 SV=1	3332	Viridiplantae	GO:0046872; GO:0030001
WPW_Inoculation_Trinity_BBMerged_31May2016_TRINITY_DN117819_c5_g1_i5:420-2474(+)	8.60478	3.38639e-07	0.663331	0.739878	1	A0A2C9VBI8	0	Protein kinase domain-containing protein OS=Manihot esculenta OX=3983 GN=MANES_09G094700 PE=4 SV=1	3983	Viridiplantae	GO:0016021; GO:0005524; GO:0030246; GO:0004672
WPW_Inoculation_Trinity_BBMerged_31May2016_TRINITY_DN111629_c0_g2_i1:374-961(+)	8.58871	9.2876e-05	1.17915	0.706031	1	NA	NA	NA	NA	NA	NA
WPW_Inoculation_Trinity_BBMerged_31May2016_TRINITY_DN106858_c0_g1_i3:1-585(+)	8.5679	8.88084e-09	0.663331	0.652304	1	A9NQW2	3.73e-69	HMA domain-containing protein OS=Picea sitchensis OX=3332 PE=2 SV=1	3332	Viridiplantae	GO:0046872; GO:0030001
WPW_Inoculation_Trinity_BBMerged_31May2016_TRINITY_DN124140_c2_g1_i1:3-884(-)	8.55831	3.2836e-08	-0.0898909	0.96274	1	B8LP91	3.21e-55	Uncharacterized protein OS=Picea sitchensis OX=3332 PE=2 SV=1	3332	Viridiplantae	NA
WPW_Inoculation_Trinity_BBMerged_31May2016_TRINITY_DN100114_c0_g1_i4:260-1768(-)	8.54221	3.29661e-09	0.663331	0.623127	1	A0A4Y7LDN6	0	Amidohydro_3 domain-containing protein OS=Papaver somniferum OX=3469 GN=C5167_045527 PE=4 SV=1	3469	Viridiplantae	GO:0016810
WPW_Inoculation_Trinity_BBMerged_31May2016_TRINITY_DN88874_c0_g1_i2:2-859(+)	8.5196	1.94267e-05	-0.239253	0.935732	1	A9NU47	0	Uncharacterized protein OS=Picea sitchensis OX=3332 PE=2 SV=1	3332	Viridiplantae	NA
WPW_Inoculation_Trinity_BBMerged_31May2016_TRINITY_DN122007_c0_g1_i6:353-3142(+)	8.51204	3.22005e-10	0.663331	0.541925	1	A0A5B7B8Y2	0	RCK N-terminal domain-containing protein OS=Davidia involucrata OX=16924 GN=Din_034778 PE=4 SV=1	16924	Viridiplantae	NA
WPW_Inoculation_Trinity_BBMerged_31May2016_TRINITY_DN124208_c0_g1_i18:132-1028(-)	8.50802	4.44517e-07	-0.159076	0.943095	1	B8LR16	1.3e-74	NB-ARC domain-containing protein OS=Picea sitchensis OX=3332 PE=2 SV=1	3332	Viridiplantae	GO:0043531
WPW_Inoculation_Trinity_BBMerged_31May2016_TRINITY_DN114369_c2_g2_i2:2-640(+)	8.50683	6.79041e-09	-0.431794	0.768492	1	M0RSB8	4.24e-21	Uncharacterized protein OS=Musa acuminata subsp. malaccensis OX=214687 PE=4 SV=1	214687	Viridiplantae	GO:0005730; GO:0003723
WPW_Inoculation_Trinity_BBMerged_31May2016_TRINITY_DN119765_c1_g1_i12:450-1124(-)	8.50613	7.54734e-07	0.663331	0.751622	1	A9P2L7	4.35e-59	Uncharacterized protein OS=Picea sitchensis OX=3332 PE=2 SV=1	3332	Viridiplantae	NA
WPW_Inoculation_Trinity_BBMerged_31May2016_TRINITY_DN108773_c2_g7_i1:1-315(+)	8.50492	0.000155599	-1.96119	0.495712	1	A9NXK3	2.16e-70	Uncharacterized protein OS=Picea sitchensis OX=3332 PE=2 SV=1	3332	Viridiplantae	NA
WPW_Inoculation_Trinity_BBMerged_31May2016_TRINITY_DN115934_c0_g1_i2:206-2017(+)	8.50138	6.38378e-08	2.11576	0.159705	1	A0A0D6QSL1	0	Protein kinase domain-containing protein OS=Araucaria cunninghamii OX=56994 PE=4 SV=1	56994	Viridiplantae	GO:0016021; GO:0005524; GO:0004672
WPW_Inoculation_Trinity_BBMerged_31May2016_TRINITY_DN124259_c4_g5_i1:1-465(-)	8.48423	5.32322e-07	0.0640065	0.977587	1	C0PQP0	8.92e-99	Uncharacterized protein OS=Picea sitchensis OX=3332 PE=2 SV=1	3332	Viridiplantae	GO:0016021; GO:0020037; GO:0005506; GO:0004497; GO:0016705
WPW_Inoculation_Trinity_BBMerged_31May2016_TRINITY_DN122500_c1_g1_i3:625-2175(-)	8.47692	2.55218e-07	0.340982	0.877337	1	A9NXV2	0	CSTF2_hinge domain-containing protein OS=Picea sitchensis OX=3332 PE=2 SV=1	3332	Viridiplantae	NA
WPW_Inoculation_Trinity_BBMerged_31May2016_TRINITY_DN118912_c0_g1_i2:339-3980(+)	8.46345	3.16617e-06	0.510139	0.845958	1	A0A2R6X6M1	6.32e-98	KH domain-containing protein OS=Marchantia polymorpha OX=3197 GN=MARPO_0033s0137 PE=4 SV=1	3197	Viridiplantae	GO:0045131; GO:0008270; GO:0000398
WPW_Inoculation_Trinity_BBMerged_31May2016_TRINITY_DN51660_c0_g1_i1:190-666(+)	8.45087	0.0014239	1.64258	0.664897	1	A0A2R6XL04	9.7e-55	SHSP domain-containing protein OS=Marchantia polymorpha OX=3197 GN=MARPO_0010s0143 PE=3 SV=1	3197	Viridiplantae	NA
WPW_Inoculation_Trinity_BBMerged_31May2016_TRINITY_DN90412_c0_g1_i1:227-589(+)	8.44898	4.74425e-05	2.05973	0.421836	1	A9NUF6	1.01e-56	Aldedh domain-containing protein OS=Picea sitchensis OX=3332 PE=2 SV=1	3332	Viridiplantae	GO:0016620
WPW_Inoculation_Trinity_BBMerged_31May2016_TRINITY_DN68840_c0_g1_i1:223-1611(+)	8.4487	1.1434e-07	-1.10701	0.519116	1	A0A5B6Z2I7	1.41e-137	Uncharacterized protein OS=Davidia involucrata OX=16924 GN=Din_007672 PE=4 SV=1	16924	Viridiplantae	NA
WPW_Inoculation_Trinity_BBMerged_31May2016_TRINITY_DN111877_c1_g4_i2:2-340(-)	8.43298	1.41537e-05	0.663331	0.802195	1	A9NXU5	5.6e-41	Uncharacterized protein OS=Picea sitchensis OX=3332 PE=2 SV=1	3332	Viridiplantae	GO:0050660; GO:0016614
WPW_Inoculation_Trinity_BBMerged_31May2016_TRINITY_DN120769_c1_g2_i1:149-676(+)	8.43248	0.00261406	-0.186483	0.968557	1	NA	NA	NA	NA	NA	NA
WPW_Inoculation_Trinity_BBMerged_31May2016_TRINITY_DN123946_c1_g2_i4:537-2165(-)	8.42516	1.29301e-09	0.663331	0.587488	1	C0PPZ0	0	Uncharacterized protein OS=Picea sitchensis OX=3332 PE=2 SV=1	3332	Viridiplantae	GO:0003690; GO:0006355
WPW_Inoculation_Trinity_BBMerged_31May2016_TRINITY_DN117942_c0_g9_i1:3-446(+)	8.41999	2.39508e-07	-0.133407	0.949138	1	A9NN25	4.65e-104	ATP-synt_DE_N domain-containing protein OS=Picea sitchensis OX=3332 PE=2 SV=1	3332	Viridiplantae	GO:0045261; GO:0046933; GO:0015986
WPW_Inoculation_Trinity_BBMerged_31May2016_TRINITY_DN117765_c0_g1_i2:2003-4288(+)	8.41334	3.01757e-07	0.663331	0.731093	1	A9S9Z6	8.65e-46	ATG13 domain-containing protein OS=Physcomitrella patens subsp. patens OX=3218 GN=PHYPA_001101 PE=4 SV=1	3218	Viridiplantae	GO:1990316; GO:0005829; GO:0019898; GO:0000407; GO:0019901; GO:0019887; GO:0032147; GO:0000422; GO:0044804; GO:0016236; GO:0000423; GO:0034727; GO:0034497
WPW_Inoculation_Trinity_BBMerged_31May2016_TRINITY_DN123245_c3_g10_i1:3-371(-)	8.40845	3.04999e-06	0.663331	0.77601	1	C0PJB4	5.25e-73	Pectate lyase OS=Zea mays OX=4577 GN=ZEAMMB73_Zm00001d025067 PE=2 SV=1	4577	Viridiplantae	GO:0046872; GO:0030570; GO:0045490
WPW_Inoculation_Trinity_BBMerged_31May2016_TRINITY_DN123119_c1_g1_i5:3-2213(-)	8.40507	2.38452e-09	0.663331	0.608006	1	B8LKI8	0	Uncharacterized protein OS=Picea sitchensis OX=3332 PE=2 SV=1	3332	Viridiplantae	GO:0016021; GO:0005525; GO:0016787; GO:0006629
WPW_Inoculation_Trinity_BBMerged_31May2016_TRINITY_DN72516_c0_g1_i1:244-609(-)	8.40038	1.61395e-06	0.847326	0.694584	1	K7P2A5	1.79e-66	Lipoxygenase domain-containing protein (Fragment) OS=Pinus mugo OX=28528 GN=1_5675_01 PE=4 SV=1	28528	Viridiplantae	GO:0046872; GO:0016702
WPW_Inoculation_Trinity_BBMerged_31May2016_TRINITY_DN111186_c0_g1_i12:329-1621(+)	8.39753	8.09824e-08	0.663331	0.701989	1	A0A445G2Z1	2.03e-168	Sialidase domain-containing protein OS=Glycine soja OX=3848 GN=D0Y65_045091 PE=4 SV=1	3848	Viridiplantae	NA
WPW_Inoculation_Trinity_BBMerged_31May2016_TRINITY_DN123586_c1_g1_i6:1112-2458(+)	8.39718	5.62585e-08	0.663331	0.692979	1	A0A1U7YYW4	4.02e-161	protein trichome berefringence-like 7 OS=Nelumbo nucifera OX=4432 GN=LOC104589266 PE=4 SV=1	4432	Viridiplantae	GO:0016021
WPW_Inoculation_Trinity_BBMerged_31May2016_TRINITY_DN123807_c0_g1_i1:262-795(-)	8.38325	0.00152638	0.663331	0.872049	1	A0A540M376	7.8e-50	Uncharacterized protein OS=Malus baccata OX=106549 GN=C1H46_021229 PE=3 SV=1	106549	Viridiplantae	GO:0046872; GO:0004497
WPW_Inoculation_Trinity_BBMerged_31May2016_TRINITY_DN76494_c0_g1_i1:213-2360(+)	8.37834	5.10961e-07	-0.567636	0.783405	1	U5CYG4	0	Glyco_transf_5 domain-containing protein OS=Amborella trichopoda OX=13333 GN=AMTR_s00033p00039610 PE=4 SV=1	13333	Viridiplantae	NA
WPW_Inoculation_Trinity_BBMerged_31May2016_TRINITY_DN113233_c0_g1_i5:393-1892(-)	8.37773	6.05769e-08	-0.638814	0.701822	1	A0A200PVU0	2.78e-90	SANT/Myb domain OS=Macleaya cordata OX=56857 GN=BVC80_9099g130 PE=4 SV=1	56857	Viridiplantae	GO:0005634; GO:0003677
WPW_Inoculation_Trinity_BBMerged_31May2016_TRINITY_DN121346_c0_g1_i2:171-6308(+)	8.37573	2.06102e-05	-3.84097	0.0715358	1	A0A2K1KJE6	0	Uncharacterized protein OS=Physcomitrella patens subsp. patens OX=3218 GN=PHYPA_007576 PE=4 SV=1	3218	Viridiplantae	GO:0044611; GO:0017056; GO:0006606; GO:0006405
WPW_Inoculation_Trinity_BBMerged_31May2016_TRINITY_DN122255_c0_g1_i4:256-1875(+)	8.37271	7.9488e-09	-0.404303	0.782477	1	A0A540KT12	2.04e-133	PPR_long domain-containing protein OS=Malus baccata OX=106549 GN=C1H46_037098 PE=4 SV=1	106549	Viridiplantae	NA
WPW_Inoculation_Trinity_BBMerged_31May2016_TRINITY_DN120531_c2_g2_i3:682-1245(+)	8.36596	6.54908e-08	0.663331	0.695728	1	A0A2D1VBF2	2.39e-35	Uncharacterized protein (Fragment) OS=Pinus sylvestris OX=3349 GN=0_5341_01 PE=4 SV=1	3349	Viridiplantae	NA
WPW_Inoculation_Trinity_BBMerged_31May2016_TRINITY_DN123861_c0_g1_i1:1-1170(+)	8.36283	4.55117e-10	0.663331	0.548932	1	A0A438D328	2.26e-91	Receptor kinase-like protein Xa21 OS=Vitis vinifera OX=29760 GN=XA21_28 PE=3 SV=1	29760	Viridiplantae	GO:0016021; GO:0005524; GO:0004674
WPW_Inoculation_Trinity_BBMerged_31May2016_TRINITY_DN109461_c0_g1_i5:370-1245(+)	8.35661	2.8064e-06	0.737869	0.747503	1	A9NNI1	0	Dof-type domain-containing protein OS=Picea sitchensis OX=3332 PE=2 SV=1	3332	Viridiplantae	GO:0003677; GO:0006355
WPW_Inoculation_Trinity_BBMerged_31May2016_TRINITY_DN122933_c2_g1_i1:69-2390(+)	8.34455	4.15961e-08	-0.457146	0.782297	1	A0A1U8B1X8	6.11e-91	zinc finger protein VAR3, chloroplastic OS=Nelumbo nucifera OX=4432 GN=LOC104609977 PE=4 SV=1	4432	Viridiplantae	GO:0046872
WPW_Inoculation_Trinity_BBMerged_31May2016_TRINITY_DN157882_c0_g1_i1:266-1369(+)	8.32832	3.85831e-05	-1.08343	0.690724	1	A9P0U2	3.57e-129	Lipase_GDSL domain-containing protein OS=Picea sitchensis OX=3332 PE=2 SV=1	3332	Viridiplantae	GO:0016788
WPW_Inoculation_Trinity_BBMerged_31May2016_TRINITY_DN119636_c0_g1_i3:160-720(-)	8.31668	7.61564e-09	-0.343591	0.814393	1	D5A8Y3	7.78e-114	Uncharacterized protein OS=Picea sitchensis OX=3332 PE=2 SV=1	3332	Viridiplantae	GO:0016021
WPW_Inoculation_Trinity_BBMerged_31May2016_TRINITY_DN122937_c3_g1_i2:388-960(-)	8.31483	2.32627e-08	-0.177725	0.91702	1	B8LKS5	4.08e-129	Uncharacterized protein OS=Picea sitchensis OX=3332 PE=2 SV=1	3332	Viridiplantae	GO:0016021
WPW_Inoculation_Trinity_BBMerged_31May2016_TRINITY_DN106651_c0_g1_i5:2-559(+)	8.31016	1.82924e-10	0.0368964	0.97511	1	A0A0D6QTY2	6.27e-115	Uncharacterized protein OS=Araucaria cunninghamii OX=56994 PE=4 SV=1	56994	Viridiplantae	NA
WPW_Inoculation_Trinity_BBMerged_31May2016_TRINITY_DN122588_c1_g1_i1:3-2432(+)	8.30979	3.50252e-05	0.663331	0.814393	1	C0PPX1	0	NB-ARC domain-containing protein OS=Picea sitchensis OX=3332 PE=2 SV=1	3332	Viridiplantae	GO:0043531
WPW_Inoculation_Trinity_BBMerged_31May2016_TRINITY_DN118638_c0_g1_i7:1-1008(-)	8.30853	8.0633e-06	0.663331	0.78875	1	A9NWW9	0	Uncharacterized protein OS=Picea sitchensis OX=3332 PE=2 SV=1	3332	Viridiplantae	GO:0016021; GO:0020037; GO:0005506; GO:0004497; GO:0016705
WPW_Inoculation_Trinity_BBMerged_31May2016_TRINITY_DN119579_c1_g1_i1:350-1618(-)	8.29917	1.32373e-06	0.225332	0.926091	1	A0A0D6R5W1	0	PCI domain-containing protein OS=Araucaria cunninghamii OX=56994 PE=4 SV=1	56994	Viridiplantae	NA
WPW_Inoculation_Trinity_BBMerged_31May2016_TRINITY_DN120382_c1_g4_i2:3-488(+)	8.29598	2.93162e-07	0.798134	0.651603	1	R0IBZ4	2.24e-94	Histone domain-containing protein (Fragment) OS=Capsella rubella OX=81985 GN=CARUB_v10021660mg PE=3 SV=1	81985	Viridiplantae	GO:0000786; GO:0005634; GO:0003677; GO:0046982
WPW_Inoculation_Trinity_BBMerged_31May2016_TRINITY_DN108111_c1_g1_i1:1-420(-)	8.28555	6.40755e-07	-1.22049	0.511844	1	B8LM08	2.66e-92	Uncharacterized protein OS=Picea sitchensis OX=3332 PE=2 SV=1	3332	Viridiplantae	GO:0016021; GO:0016787; GO:0006629
WPW_Inoculation_Trinity_BBMerged_31May2016_TRINITY_DN114957_c0_g4_i4:2-418(+)	8.28326	1.84048e-09	0.236127	0.861377	1	B8LRY7	1.77e-52	Uncharacterized protein OS=Picea sitchensis OX=3332 PE=2 SV=1	3332	Viridiplantae	GO:0005524
WPW_Inoculation_Trinity_BBMerged_31May2016_TRINITY_DN90414_c1_g3_i1:1-309(-)	8.27775	0.000285097	0.663331	0.846065	1	A9P0H7	7.3e-46	Uncharacterized protein OS=Picea sitchensis OX=3332 PE=2 SV=1	3332	Viridiplantae	NA
WPW_Inoculation_Trinity_BBMerged_31May2016_TRINITY_DN120141_c0_g2_i3:267-1109(-)	8.27657	1.64956e-07	0.663331	0.7268	1	A9NT96	0	Glyco_hydro_18 domain-containing protein OS=Picea sitchensis OX=3332 PE=2 SV=1	3332	Viridiplantae	GO:0004553; GO:0005975
WPW_Inoculation_Trinity_BBMerged_31May2016_TRINITY_DN77895_c0_g1_i1:441-863(-)	8.25855	4.55117e-10	0.0421998	0.974043	1	A9NN87	1.31e-95	Uncharacterized protein OS=Picea sitchensis OX=3332 PE=2 SV=1	3332	Viridiplantae	GO:0016021
WPW_Inoculation_Trinity_BBMerged_31May2016_TRINITY_DN123930_c6_g3_i1:1-330(-)	8.25135	3.17907e-07	0.0359706	0.985656	1	C0PS30	6.76e-42	EDS1_EP domain-containing protein OS=Picea sitchensis OX=3332 PE=2 SV=1	3332	Viridiplantae	NA
WPW_Inoculation_Trinity_BBMerged_31May2016_TRINITY_DN120729_c2_g3_i1:321-1565(+)	8.25119	0.000156556	0.663331	0.836308	1	A9P269	3.77e-50	BHLH domain-containing protein OS=Picea sitchensis OX=3332 PE=2 SV=1	3332	Viridiplantae	GO:0046983
WPW_Inoculation_Trinity_BBMerged_31May2016_TRINITY_DN123458_c0_g10_i1:1-339(+)	8.2476	3.77759e-08	-0.4163	0.809969	1	A9NTU9	4.47e-74	Uncharacterized protein OS=Picea sitchensis OX=3332 PE=2 SV=1	3332	Viridiplantae	NA
WPW_Inoculation_Trinity_BBMerged_31May2016_TRINITY_DN106601_c0_g12_i1:42-377(-)	8.24554	3.94474e-08	0.663331	0.677862	1	A9NY23	1.96e-50	Uncharacterized protein OS=Picea sitchensis OX=3332 PE=2 SV=1	3332	Viridiplantae	NA
WPW_Inoculation_Trinity_BBMerged_31May2016_TRINITY_DN87478_c0_g1_i2:2-841(+)	8.24335	1.04313e-08	0.663331	0.641942	1	A0A2I4DRP1	5e-59	uncharacterized protein LOC108982805 OS=Juglans regia OX=51240 GN=LOC108982805 PE=4 SV=1	51240	Viridiplantae	NA
WPW_Inoculation_Trinity_BBMerged_31May2016_TRINITY_DN116399_c0_g1_i1:921-2822(+)	8.24045	1.58876e-09	0.663331	0.586156	1	D5A8V1	8.54e-94	Uncharacterized protein OS=Picea sitchensis OX=3332 PE=2 SV=1	3332	Viridiplantae	NA
WPW_Inoculation_Trinity_BBMerged_31May2016_TRINITY_DN122824_c0_g8_i1:3-413(+)	8.23969	2.28626e-08	-0.764423	0.637379	1	E9NZS6	2.66e-45	Putative TIR-NBS-LRR protein OS=Pinus monticola OX=3345 GN=TNL1 PE=4 SV=1	3345	Viridiplantae	GO:0043531; GO:0007165
WPW_Inoculation_Trinity_BBMerged_31May2016_TRINITY_DN113742_c0_g1_i1:429-1139(-)	8.23532	6.87698e-10	0.663331	0.552332	1	B8LMY9	1e-176	Ubiquinone biosynthesis protein COQ4 homolog, mitochondrial OS=Picea sitchensis OX=3332 PE=2 SV=1	3332	Viridiplantae	GO:0031314; GO:0006744
WPW_Inoculation_Trinity_BBMerged_31May2016_TRINITY_DN119435_c2_g7_i4:2-928(+)	8.22065	9.66773e-10	-0.825682	0.485671	1	A0A3S3MCD5	4.86e-88	Jacalin-related lectin 3 isoform X1 OS=Cinnamomum micranthum f. kanehirae OX=337451 GN=CKAN_00215100 PE=4 SV=1	337451	Viridiplantae	GO:0030246
WPW_Inoculation_Trinity_BBMerged_31May2016_TRINITY_DN116813_c2_g2_i3:164-1087(-)	8.21847	0.0013206	1.4931	0.690402	1	A9NSZ4	3.45e-72	RING-type domain-containing protein OS=Picea sitchensis OX=3332 PE=2 SV=1	3332	Viridiplantae	GO:0016021
WPW_Inoculation_Trinity_BBMerged_31May2016_TRINITY_DN96571_c0_g1_i2:171-746(+)	8.21472	2.9095e-08	1.98414	0.0830462	1	D5A8Z8	1.96e-139	Pyridox_oxase_2 domain-containing protein OS=Picea sitchensis OX=3332 PE=2 SV=1	3332	Viridiplantae	GO:0010181; GO:0004733; GO:0008615
WPW_Inoculation_Trinity_BBMerged_31May2016_TRINITY_DN123615_c1_g5_i1:2-400(-)	8.20959	0.00061581	0.00950283	0.9981	1	B8LNC6	7.91e-91	Lipase_3 domain-containing protein OS=Picea sitchensis OX=3332 PE=2 SV=1	3332	Viridiplantae	GO:0016787; GO:0006629
WPW_Inoculation_Trinity_BBMerged_31May2016_TRINITY_DN122598_c3_g1_i4:303-683(+)	8.20896	6.40598e-06	1.96946	0.339491	1	A9P0D0	1.67e-86	Uncharacterized protein OS=Picea sitchensis OX=3332 PE=2 SV=1	3332	Viridiplantae	GO:0016021
WPW_Inoculation_Trinity_BBMerged_31May2016_TRINITY_DN74675_c0_g2_i1:263-1147(-)	8.20141	6.54632e-10	0.663331	0.555786	1	A0A2K1JW05	5.77e-44	Uncharacterized protein OS=Physcomitrella patens subsp. patens OX=3218 GN=PHYPA_015474 PE=4 SV=1	3218	Viridiplantae	NA
WPW_Inoculation_Trinity_BBMerged_31May2016_TRINITY_DN113215_c2_g9_i1:1-312(+)	8.18631	9.27379e-05	0.663331	0.828459	1	NA	NA	NA	NA	NA	NA
WPW_Inoculation_Trinity_BBMerged_31May2016_TRINITY_DN65500_c0_g2_i1:1-822(+)	8.1793	3.43527e-08	0.663331	0.6712	1	A9NKC5	1.97e-118	GIY-YIG domain-containing protein OS=Picea sitchensis OX=3332 PE=2 SV=1	3332	Viridiplantae	NA
WPW_Inoculation_Trinity_BBMerged_31May2016_TRINITY_DN123245_c3_g9_i2:59-520(-)	8.17687	1.35096e-06	-1.00762	0.637683	1	I3T2X4	1.24e-86	Pectate lyase OS=Lotus japonicus OX=34305 PE=2 SV=1	34305	Viridiplantae	GO:0046872; GO:0030570; GO:0045490
WPW_Inoculation_Trinity_BBMerged_31May2016_TRINITY_DN122747_c9_g18_i2:1-327(-)	8.17331	1.12191e-07	-0.246198	0.897399	1	A0A446V8G3	1.36e-72	Uncharacterized protein OS=Triticum turgidum subsp. durum OX=4567 GN=TRITD_6Av1G045630 PE=4 SV=1	4567	Viridiplantae	NA
WPW_Inoculation_Trinity_BBMerged_31May2016_TRINITY_DN123381_c1_g1_i1:285-1802(-)	8.17192	0.000812245	0.663331	0.858816	1	B8LL22	0	Uncharacterized protein OS=Picea sitchensis OX=3332 PE=2 SV=1	3332	Viridiplantae	GO:0004185
WPW_Inoculation_Trinity_BBMerged_31May2016_TRINITY_DN116033_c2_g2_i2:167-2995(+)	8.16903	7.63991e-10	0.665649	0.550983	1	A0A1U8BNL4	0	uncharacterized protein LOC104612806 isoform X1 OS=Nelumbo nucifera OX=4432 GN=LOC104612806 PE=4 SV=1	4432	Viridiplantae	NA
WPW_Inoculation_Trinity_BBMerged_31May2016_TRINITY_DN115841_c0_g2_i1:1-435(-)	8.15652	8.42589e-07	-0.322745	0.881468	1	NA	NA	NA	NA	NA	NA
WPW_Inoculation_Trinity_BBMerged_31May2016_TRINITY_DN123210_c0_g2_i2:280-1023(+)	8.14746	1.09706e-07	0.142759	0.941119	1	A0A0C9RSU8	2.05e-53	TSA: Wollemia nobilis Ref_Wollemi_Transcript_14496_1988 transcribed RNA sequence OS=Wollemia nobilis OX=56998 PE=4 SV=1	56998	Viridiplantae	GO:0016021
WPW_Inoculation_Trinity_BBMerged_31May2016_TRINITY_DN120541_c2_g2_i16:235-1656(+)	8.14613	0.000124385	-0.185785	0.955902	1	A0A443PYT9	2.27e-32	Protein BIG GRAIN 1-like protein B OS=Cinnamomum micranthum f. kanehirae OX=337451 GN=CKAN_02527400 PE=4 SV=1	337451	Viridiplantae	GO:0009734
WPW_Inoculation_Trinity_BBMerged_31May2016_TRINITY_DN123706_c4_g3_i1:77-826(-)	8.1378	2.43455e-05	-0.95117	0.709916	1	D5ACC7	1.37e-44	Uncharacterized protein OS=Picea sitchensis OX=3332 PE=2 SV=1	3332	Viridiplantae	GO:0016021
WPW_Inoculation_Trinity_BBMerged_31May2016_TRINITY_DN147529_c0_g1_i1:2-379(+)	8.13447	8.82579e-06	-0.126862	0.962871	1	A0A0D6QTZ7	2.62e-27	Uncharacterized protein OS=Araucaria cunninghamii OX=56994 PE=4 SV=1	56994	Viridiplantae	GO:0016021; GO:0005524; GO:0004672
WPW_Inoculation_Trinity_BBMerged_31May2016_TRINITY_DN110709_c0_g2_i1:171-518(+)	8.13377	0.000102807	-0.24174	0.940452	1	A9NQU8	6.95e-75	Uncharacterized protein OS=Picea sitchensis OX=3332 PE=2 SV=1	3332	Viridiplantae	NA
WPW_Inoculation_Trinity_BBMerged_31May2016_TRINITY_DN123633_c1_g1_i1:114-791(-)	8.12275	6.88884e-10	0.663331	0.54624	1	B8LS43	2.31e-48	AAA domain-containing protein OS=Picea sitchensis OX=3332 PE=2 SV=1	3332	Viridiplantae	GO:0043531
WPW_Inoculation_Trinity_BBMerged_31May2016_TRINITY_DN50355_c0_g1_i1:681-1553(-)	8.12125	0.000125386	-2.0257	0.413293	1	NA	NA	NA	NA	NA	NA
WPW_Inoculation_Trinity_BBMerged_31May2016_TRINITY_DN120195_c0_g7_i5:341-730(+)	8.1109	6.43373e-08	2.35626	0.0944018	1	NA	NA	NA	NA	NA	NA
WPW_Inoculation_Trinity_BBMerged_31May2016_TRINITY_DN124259_c4_g24_i1:1-300(-)	8.11027	1.24161e-06	0.703916	0.73788	1	C0PQP0	8.73e-57	Uncharacterized protein OS=Picea sitchensis OX=3332 PE=2 SV=1	3332	Viridiplantae	GO:0016021; GO:0020037; GO:0005506; GO:0004497; GO:0016705
WPW_Inoculation_Trinity_BBMerged_31May2016_TRINITY_DN119675_c2_g1_i10:1106-2470(+)	8.10663	1.31906e-06	1.72635	0.346542	1	B8LKW3	0	FAD_binding_3 domain-containing protein OS=Picea sitchensis OX=3332 PE=2 SV=1	3332	Viridiplantae	GO:0071949
WPW_Inoculation_Trinity_BBMerged_31May2016_TRINITY_DN122007_c0_g1_i4:219-2738(+)	8.10481	1.9561e-08	1.35308	0.323317	1	A0A5B7B8Y2	0	RCK N-terminal domain-containing protein OS=Davidia involucrata OX=16924 GN=Din_034778 PE=4 SV=1	16924	Viridiplantae	NA
WPW_Inoculation_Trinity_BBMerged_31May2016_TRINITY_DN123978_c1_g1_i10:1584-2888(-)	8.10121	2.0814e-07	0.663331	0.711264	1	A0A0D6QTY8	0	Uncharacterized protein OS=Araucaria cunninghamii OX=56994 PE=4 SV=1	56994	Viridiplantae	NA
WPW_Inoculation_Trinity_BBMerged_31May2016_TRINITY_DN122704_c1_g1_i2:3-377(-)	8.0914	2.84785e-08	-1.05643	0.454174	1	A0A0C9RV38	5.57e-48	TSA: Wollemia nobilis Ref_Wollemi_Transcript_11603_1992 transcribed RNA sequence OS=Wollemia nobilis OX=56998 PE=4 SV=1	56998	Viridiplantae	GO:0009507; GO:0008977; GO:0004665; GO:0006571
WPW_Inoculation_Trinity_BBMerged_31May2016_TRINITY_DN121982_c0_g2_i3:305-1792(-)	8.08177	0.0025341	1.48292	0.688313	1	D5AE65	6.26e-146	Uncharacterized protein OS=Picea sitchensis OX=3332 PE=2 SV=1	3332	Viridiplantae	GO:0004144; GO:0045017
WPW_Inoculation_Trinity_BBMerged_31May2016_TRINITY_DN38165_c0_g1_i1:457-2376(-)	8.0795	5.13732e-07	-0.5231	0.786141	1	A0A498I7B8	2.28e-122	Uncharacterized protein OS=Malus domestica OX=3750 GN=DVH24_039828 PE=4 SV=1	3750	Viridiplantae	GO:0005634; GO:0003677
WPW_Inoculation_Trinity_BBMerged_31May2016_TRINITY_DN121955_c4_g4_i3:468-1652(-)	8.07329	3.15201e-10	0.663331	0.514296	1	NA	NA	NA	NA	NA	NA
WPW_Inoculation_Trinity_BBMerged_31May2016_TRINITY_DN123784_c0_g1_i7:252-1943(-)	8.06161	3.99864e-05	-0.123219	0.96783	1	NA	NA	NA	NA	NA	NA
WPW_Inoculation_Trinity_BBMerged_31May2016_TRINITY_DN124319_c1_g1_i2:1463-3031(+)	8.05793	4.06101e-09	0.663331	0.606352	1	A0A540MN82	5.69e-131	Uncharacterized protein OS=Malus baccata OX=106549 GN=C1H46_014577 PE=4 SV=1	106549	Viridiplantae	NA
WPW_Inoculation_Trinity_BBMerged_31May2016_TRINITY_DN119997_c0_g1_i1:338-943(+)	8.05309	4.46289e-05	1.73352	0.489279	1	A0A371IA34	1.4e-61	Protein QUIRKY (Fragment) OS=Mucuna pruriens OX=157652 GN=QKY PE=4 SV=1	157652	Viridiplantae	GO:0016021
WPW_Inoculation_Trinity_BBMerged_31May2016_TRINITY_DN124388_c0_g5_i3:3-1898(+)	8.05294	8.40335e-08	0.983434	0.518627	1	A9NWK9	6.72e-133	Uncharacterized protein OS=Picea sitchensis OX=3332 PE=2 SV=1	3332	Viridiplantae	NA
WPW_Inoculation_Trinity_BBMerged_31May2016_TRINITY_DN122347_c2_g7_i8:1-624(+)	8.04829	2.44657e-09	0.152863	0.911755	1	NA	NA	NA	NA	NA	NA
WPW_Inoculation_Trinity_BBMerged_31May2016_TRINITY_DN91821_c0_g1_i1:122-550(+)	8.01686	0.000146397	0.663331	0.830858	1	B8LQJ2	2.03e-51	Uncharacterized protein OS=Picea sitchensis OX=3332 PE=2 SV=1	3332	Viridiplantae	NA
WPW_Inoculation_Trinity_BBMerged_31May2016_TRINITY_DN118366_c0_g2_i1:3-1448(+)	8.01667	2.44657e-09	0.663331	0.58827	1	A9P165	0	Uncharacterized protein OS=Picea sitchensis OX=3332 PE=2 SV=1	3332	Viridiplantae	NA
WPW_Inoculation_Trinity_BBMerged_31May2016_TRINITY_DN123595_c2_g1_i1:1204-6585(-)	8.01159	6.94545e-07	0.912516	0.629641	1	A0A200PRC2	0	SCAPER_N domain-containing protein OS=Macleaya cordata OX=56857 GN=BVC80_9083g41 PE=4 SV=1	56857	Viridiplantae	NA
WPW_Inoculation_Trinity_BBMerged_31May2016_TRINITY_DN121781_c0_g2_i6:427-2379(-)	8.0106	4.86425e-05	0.655073	0.814015	1	A0A1U8BHH9	3.32e-100	uncharacterized protein LOC104610918 OS=Nelumbo nucifera OX=4432 GN=LOC104610918 PE=4 SV=1	4432	Viridiplantae	NA
WPW_Inoculation_Trinity_BBMerged_31May2016_TRINITY_DN119765_c1_g1_i10:326-1276(-)	8.00725	1.65532e-06	0.663331	0.750109	1	B8LRN8	3.98e-86	Uncharacterized protein OS=Picea sitchensis OX=3332 PE=2 SV=1	3332	Viridiplantae	NA
WPW_Inoculation_Trinity_BBMerged_31May2016_TRINITY_DN124392_c4_g7_i1:77-1186(-)	8.00413	1.5725e-06	2.09199	0.250955	1	B8LS43	1.64e-116	AAA domain-containing protein OS=Picea sitchensis OX=3332 PE=2 SV=1	3332	Viridiplantae	GO:0043531
WPW_Inoculation_Trinity_BBMerged_31May2016_TRINITY_DN118546_c1_g2_i6:428-1381(-)	7.99373	2.39508e-07	0.663331	0.709972	1	B8LL19	0	Hydrolase_4 domain-containing protein OS=Picea sitchensis OX=3332 PE=2 SV=1	3332	Viridiplantae	NA
WPW_Inoculation_Trinity_BBMerged_31May2016_TRINITY_DN122490_c0_g1_i3:248-2935(+)	7.98271	2.25932e-07	-0.542731	0.759403	1	B8LKI8	0	Uncharacterized protein OS=Picea sitchensis OX=3332 PE=2 SV=1	3332	Viridiplantae	GO:0016021; GO:0005525; GO:0016787; GO:0006629
WPW_Inoculation_Trinity_BBMerged_31May2016_TRINITY_DN76821_c0_g2_i1:1-525(+)	7.97221	2.44223e-07	1.3745	0.405433	1	C0PSJ3	1.24e-125	Aminotran_1_2 domain-containing protein OS=Picea sitchensis OX=3332 PE=2 SV=1	3332	Viridiplantae	GO:0003824; GO:0030170; GO:0009058
WPW_Inoculation_Trinity_BBMerged_31May2016_TRINITY_DN115562_c0_g1_i2:39-1481(-)	7.96267	1.3047e-06	-0.96236	0.604264	1	W1NF37	0	Uncharacterized protein OS=Amborella trichopoda OX=13333 GN=AMTR_s00010p00112560 PE=4 SV=1	13333	Viridiplantae	GO:0016021; GO:0016757; GO:0006004
WPW_Inoculation_Trinity_BBMerged_31May2016_TRINITY_DN49388_c0_g2_i1:294-1364(+)	7.96182	7.4591e-07	1.74193	0.331171	1	A9NRG9	0	Uncharacterized protein OS=Picea sitchensis OX=3332 PE=2 SV=1	3332	Viridiplantae	GO:0003824; GO:0050662
WPW_Inoculation_Trinity_BBMerged_31May2016_TRINITY_DN123332_c7_g1_i4:1-840(-)	7.95381	1.36889e-07	0.123454	0.948869	1	B8LRW5	4.53e-83	LRRNT_2 domain-containing protein OS=Picea sitchensis OX=3332 PE=2 SV=1	3332	Viridiplantae	NA
WPW_Inoculation_Trinity_BBMerged_31May2016_TRINITY_DN123532_c7_g1_i2:187-1470(+)	7.95222	9.9173e-05	1.46422	0.592151	1	A9NM60	7.75e-175	Protein kinase domain-containing protein OS=Picea sitchensis OX=3332 PE=2 SV=1	3332	Viridiplantae	GO:0016021; GO:0005524; GO:0004674
WPW_Inoculation_Trinity_BBMerged_31May2016_TRINITY_DN123460_c1_g6_i6:2-1015(+)	7.95091	1.32975e-08	0.663331	0.634034	1	B8LS43	1.88e-75	AAA domain-containing protein OS=Picea sitchensis OX=3332 PE=2 SV=1	3332	Viridiplantae	GO:0043531
WPW_Inoculation_Trinity_BBMerged_31May2016_TRINITY_DN124321_c5_g1_i2:183-1178(-)	7.94694	0.000168124	0.663331	0.82991	1	A0A0K0M729	3.35e-116	LRK1 OS=Pinus tabuliformis OX=88731 PE=2 SV=1	88731	Viridiplantae	GO:0016021; GO:0005524; GO:0004672
WPW_Inoculation_Trinity_BBMerged_31May2016_TRINITY_DN118435_c0_g1_i1:606-1268(+)	7.9378	1.16985e-06	-1.57143	0.43852	1	A9NY61	2.3e-161	Uncharacterized protein OS=Picea sitchensis OX=3332 PE=2 SV=1	3332	Viridiplantae	NA
WPW_Inoculation_Trinity_BBMerged_31May2016_TRINITY_DN123006_c0_g1_i2:426-2522(-)	7.93545	2.90767e-06	-0.176879	0.94642	1	A0A0D6QTG9	0	Protein kinase domain-containing protein OS=Araucaria cunninghamii OX=56994 PE=4 SV=1	56994	Viridiplantae	GO:0005524; GO:0004672
WPW_Inoculation_Trinity_BBMerged_31May2016_TRINITY_DN121351_c6_g2_i3:36-752(+)	7.93015	4.31243e-05	1.05957	0.684635	1	D5AC09	8.77e-37	Peptidase A1 domain-containing protein OS=Picea sitchensis OX=3332 PE=2 SV=1	3332	Viridiplantae	GO:0004190
WPW_Inoculation_Trinity_BBMerged_31May2016_TRINITY_DN113028_c0_g3_i2:3-1877(+)	7.92673	9.9582e-09	0.663331	0.624437	1	D7M6J7	0	Uncharacterized protein OS=Arabidopsis lyrata subsp. lyrata OX=81972 GN=ARALYDRAFT_488288 PE=3 SV=1	81972	Viridiplantae	GO:0009982; GO:0003723; GO:0001522; GO:0006396
WPW_Inoculation_Trinity_BBMerged_31May2016_TRINITY_DN117476_c5_g1_i3:2-763(+)	7.91472	2.682e-07	1.3959	0.396973	1	A0A2K1IEX5	1.97e-88	Alpha-mannosidase OS=Physcomitrella patens subsp. patens OX=3218 GN=PHYPA_029980 PE=3 SV=1	3218	Viridiplantae	GO:0005774; GO:0004559; GO:0030246; GO:0046872; GO:0006013; GO:0006517
WPW_Inoculation_Trinity_BBMerged_31May2016_TRINITY_DN85400_c0_g2_i1:347-823(-)	7.91213	3.70666e-09	0.663331	0.59371	1	B2KZF7	4.55e-105	Copine III-like protein (Fragment) OS=Picea abies OX=3329 GN=COP3 PE=2 SV=1	3329	Viridiplantae	NA
WPW_Inoculation_Trinity_BBMerged_31May2016_TRINITY_DN124131_c1_g1_i2:129-3089(+)	7.90417	2.40186e-07	-0.189555	0.921854	1	A0A1U7ZHY5	0	regulator of nonsense transcripts UPF2 isoform X1 OS=Nelumbo nucifera OX=4432 GN=LOC104594732 PE=4 SV=1	4432	Viridiplantae	GO:0003723; GO:0000184
WPW_Inoculation_Trinity_BBMerged_31May2016_TRINITY_DN38250_c0_g4_i1:1-369(+)	7.90323	0.013245	0.98559	0.831921	1	A0A0A7RG87	3.26e-38	Late embryogenesis abundant protein LEA3-5 OS=Pinus tabuliformis OX=88731 PE=2 SV=1	88731	Viridiplantae	NA
WPW_Inoculation_Trinity_BBMerged_31May2016_TRINITY_DN82423_c0_g3_i1:286-963(-)	7.89748	0.00202467	1.74581	0.629822	1	W1P2Q0	1.31e-89	Germin-like protein OS=Amborella trichopoda OX=13333 GN=AMTR_s00089p00119480 PE=3 SV=1	13333	Viridiplantae	GO:0048046; GO:0005618; GO:0030145; GO:0045735
WPW_Inoculation_Trinity_BBMerged_31May2016_TRINITY_DN116288_c0_g2_i1:68-952(-)	7.89679	0.000643584	0.663331	0.849669	1	W1PFA6	2.67e-42	Uncharacterized protein OS=Amborella trichopoda OX=13333 GN=AMTR_s00058p00182990 PE=4 SV=1	13333	Viridiplantae	NA
WPW_Inoculation_Trinity_BBMerged_31May2016_TRINITY_DN123315_c2_g2_i7:2-442(+)	7.88121	1.50442e-09	0.663331	0.561812	1	C0PQE2	1.6e-48	TIR domain-containing protein OS=Picea sitchensis OX=3332 PE=2 SV=1	3332	Viridiplantae	GO:0043531; GO:0007165
WPW_Inoculation_Trinity_BBMerged_31May2016_TRINITY_DN58728_c0_g3_i1:2-1234(+)	7.87965	6.26888e-08	0.501949	0.753951	1	NA	NA	NA	NA	NA	NA
WPW_Inoculation_Trinity_BBMerged_31May2016_TRINITY_DN124410_c5_g2_i19:2-661(+)	7.87704	1.07491e-07	0.0606074	0.974468	1	D5AAU5	3.33e-105	Uncharacterized protein OS=Picea sitchensis OX=3332 PE=2 SV=1	3332	Viridiplantae	NA
WPW_Inoculation_Trinity_BBMerged_31May2016_TRINITY_DN121988_c2_g1_i5:2-1393(+)	7.87431	0.0013641	3.14656	0.313205	1	D5ACC7	1.29e-80	Uncharacterized protein OS=Picea sitchensis OX=3332 PE=2 SV=1	3332	Viridiplantae	GO:0016021
WPW_Inoculation_Trinity_BBMerged_31May2016_TRINITY_DN121576_c0_g1_i6:338-1540(-)	7.85492	0.00803336	-0.408106	0.93137	1	B8LR43	4.86e-118	Glycosyltransferase OS=Picea sitchensis OX=3332 PE=2 SV=1	3332	Viridiplantae	GO:0016758
WPW_Inoculation_Trinity_BBMerged_31May2016_TRINITY_DN124045_c5_g11_i10:2-457(+)	7.8482	8.83218e-06	-0.871926	0.701282	1	C0PTA1	7.94e-69	LRRNT_2 domain-containing protein OS=Picea sitchensis OX=3332 PE=2 SV=1	3332	Viridiplantae	GO:0016021
WPW_Inoculation_Trinity_BBMerged_31May2016_TRINITY_DN92826_c0_g1_i2:242-652(-)	7.84697	0.000400447	1.11326	0.714073	1	A9NM91	4.11e-83	RING-type domain-containing protein OS=Picea sitchensis OX=3332 PE=2 SV=1	3332	Viridiplantae	NA
WPW_Inoculation_Trinity_BBMerged_31May2016_TRINITY_DN122034_c1_g7_i3:1-354(-)	7.84019	1.32819e-05	0.124193	0.963211	1	B8LLA8	4.67e-51	LRRNT_2 domain-containing protein OS=Picea sitchensis OX=3332 PE=2 SV=1	3332	Viridiplantae	GO:0016021
WPW_Inoculation_Trinity_BBMerged_31May2016_TRINITY_DN121533_c3_g1_i2:138-1892(+)	7.82076	5.04373e-07	-0.219083	0.909915	1	A0A0C9RNF3	0	TSA: Wollemia nobilis Ref_Wollemi_Transcript_8484_2248 transcribed RNA sequence OS=Wollemia nobilis OX=56998 PE=3 SV=1	56998	Viridiplantae	GO:0016021; GO:0022857
WPW_Inoculation_Trinity_BBMerged_31May2016_TRINITY_DN120652_c4_g1_i1:2-901(+)	7.81783	6.10387e-09	1.07994	0.376648	1	B8LMX8	3.22e-87	TIR domain-containing protein OS=Picea sitchensis OX=3332 PE=2 SV=1	3332	Viridiplantae	GO:0043531; GO:0007165
WPW_Inoculation_Trinity_BBMerged_31May2016_TRINITY_DN122816_c1_g2_i5:27-617(-)	7.81685	2.682e-07	0.663331	0.70565	1	A0A0K0M729	1.01e-72	LRK1 OS=Pinus tabuliformis OX=88731 PE=2 SV=1	88731	Viridiplantae	GO:0016021; GO:0005524; GO:0004672
WPW_Inoculation_Trinity_BBMerged_31May2016_TRINITY_DN123936_c5_g5_i6:1-549(+)	7.80828	5.08688e-07	0.663331	0.718459	1	H9VHF1	1.27e-62	Protein kinase domain-containing protein (Fragment) OS=Pinus taeda OX=3352 GN=0_5446_01 PE=4 SV=1	3352	Viridiplantae	GO:0005524; GO:0004672
WPW_Inoculation_Trinity_BBMerged_31May2016_TRINITY_DN114753_c1_g3_i1:2-898(+)	7.80095	4.80373e-07	-0.179365	0.928693	1	B8LLN9	1.17e-89	Uncharacterized protein OS=Picea sitchensis OX=3332 PE=2 SV=1	3332	Viridiplantae	GO:0043531; GO:0005524; GO:0004672; GO:0007165
WPW_Inoculation_Trinity_BBMerged_31May2016_TRINITY_DN112102_c0_g2_i1:3-470(-)	7.79557	1.99651e-08	0.643351	0.65251	1	NA	NA	NA	NA	NA	NA
WPW_Inoculation_Trinity_BBMerged_31May2016_TRINITY_DN119566_c6_g1_i2:217-735(-)	7.78198	0.00197072	1.5367	0.669011	1	B8LLN9	6.69e-37	Uncharacterized protein OS=Picea sitchensis OX=3332 PE=2 SV=1	3332	Viridiplantae	GO:0043531; GO:0005524; GO:0004672; GO:0007165
WPW_Inoculation_Trinity_BBMerged_31May2016_TRINITY_DN112907_c0_g2_i1:307-930(+)	7.78127	1.59031e-05	0.663331	0.784242	1	A9NK38	1.95e-90	Uncharacterized protein OS=Picea sitchensis OX=3332 PE=2 SV=1	3332	Viridiplantae	GO:0046983
WPW_Inoculation_Trinity_BBMerged_31May2016_TRINITY_DN120576_c0_g1_i2:261-1139(+)	7.77821	0.000372677	0.913331	0.771625	1	D5AAH2	0	Uncharacterized protein OS=Picea sitchensis OX=3332 PE=2 SV=1	3332	Viridiplantae	NA
WPW_Inoculation_Trinity_BBMerged_31May2016_TRINITY_DN123227_c0_g1_i2:2320-3957(-)	7.77234	0.000111419	-1.05983	0.699479	1	C0PR73	0	Uncharacterized protein OS=Picea sitchensis OX=3332 PE=2 SV=1	3332	Viridiplantae	GO:0005524
WPW_Inoculation_Trinity_BBMerged_31May2016_TRINITY_DN110975_c1_g2_i11:1-645(+)	7.76797	3.77759e-08	0.663331	0.653527	1	NA	NA	NA	NA	NA	NA
WPW_Inoculation_Trinity_BBMerged_31May2016_TRINITY_DN92427_c1_g1_i1:190-888(-)	7.7667	5.5866e-07	1.35236	0.429639	1	A0A0C9S838	4.21e-102	Proline dehydrogenase OS=Wollemia nobilis OX=56998 PE=3 SV=1	56998	Viridiplantae	GO:0004657; GO:0006562
WPW_Inoculation_Trinity_BBMerged_31May2016_TRINITY_DN121248_c0_g1_i2:145-1860(+)	7.74845	4.13973e-06	1.72503	0.376237	1	A0A176W0W9	2.85e-109	HECT domain-containing protein OS=Marchantia polymorpha subsp. ruderalis OX=1480154 GN=AXG93_4022s1170 PE=4 SV=1	1480154	Viridiplantae	GO:0004842
WPW_Inoculation_Trinity_BBMerged_31May2016_TRINITY_DN118895_c0_g1_i1:2-328(-)	7.74628	6.45962e-08	0.663331	0.66727	1	NA	NA	NA	NA	NA	NA
WPW_Inoculation_Trinity_BBMerged_31May2016_TRINITY_DN122746_c0_g1_i3:374-2299(+)	7.73999	3.10811e-06	0.663331	0.752278	1	A0A2G5EG90	1.1e-88	Uncharacterized protein OS=Aquilegia coerulea OX=218851 GN=AQUCO_00900978v1 PE=4 SV=1	218851	Viridiplantae	NA
WPW_Inoculation_Trinity_BBMerged_31May2016_TRINITY_DN122034_c1_g11_i6:3-380(-)	7.73102	9.9483e-06	-0.266099	0.912542	1	B8LLA8	1.59e-69	LRRNT_2 domain-containing protein OS=Picea sitchensis OX=3332 PE=2 SV=1	3332	Viridiplantae	GO:0016021
WPW_Inoculation_Trinity_BBMerged_31May2016_TRINITY_DN103024_c0_g1_i2:2-1243(+)	7.73062	0.00336181	3.15165	0.353426	1	R9QMW6	0	Monoterpene synthase like OS=Pinus banksiana OX=3353 GN=TPS-mono2 PE=2 SV=1	3353	Viridiplantae	GO:0000287; GO:0010333
WPW_Inoculation_Trinity_BBMerged_31May2016_TRINITY_DN123378_c0_g1_i1:2928-4898(+)	7.72535	2.75457e-09	0.663331	0.573713	1	W1NN18	1.08e-53	TIR domain-containing protein OS=Amborella trichopoda OX=13333 GN=AMTR_s00001p00273020 PE=4 SV=1	13333	Viridiplantae	GO:0043531; GO:0007165
WPW_Inoculation_Trinity_BBMerged_31May2016_TRINITY_DN80126_c0_g4_i1:140-772(-)	7.72365	2.46327e-06	-0.319821	0.885099	1	A9NR68	6.42e-151	Uncharacterized protein OS=Picea sitchensis OX=3332 PE=2 SV=1	3332	Viridiplantae	GO:0010207
WPW_Inoculation_Trinity_BBMerged_31May2016_TRINITY_DN118778_c2_g1_i2:412-2472(-)	7.72246	0.000100545	1.47343	0.606596	1	A0A2H3ZU82	1.95e-140	LEAF RUST 10 DISEASE-RESISTANCE LOCUS RECEPTOR-LIKE PROTEIN KINASE-like 1.2 isoform X7 OS=Phoenix dactylifera OX=42345 GN=LOC103712818 PE=4 SV=1	42345	Viridiplantae	GO:0016021; GO:0005524; GO:0030247; GO:0004672
WPW_Inoculation_Trinity_BBMerged_31May2016_TRINITY_DN109461_c0_g1_i4:370-1260(+)	7.712	3.82654e-06	0.495937	0.822286	1	A9NNI1	0	Dof-type domain-containing protein OS=Picea sitchensis OX=3332 PE=2 SV=1	3332	Viridiplantae	GO:0003677; GO:0006355
WPW_Inoculation_Trinity_BBMerged_31May2016_TRINITY_DN122549_c5_g2_i10:1-1596(-)	7.71173	8.02762e-08	0.663331	0.670923	1	A0A5B9ZTT0	4.9e-147	Putative TIR-NBS-LRR protein OS=Pinus monticola OX=3345 GN=TNL2 PE=2 SV=1	3345	Viridiplantae	NA
WPW_Inoculation_Trinity_BBMerged_31May2016_TRINITY_DN123875_c3_g2_i3:339-1763(-)	7.69968	3.65496e-05	2.17757	0.332557	1	A0A0D6QR34	0	U-box domain-containing protein OS=Araucaria cunninghamii OX=56994 PE=4 SV=1	56994	Viridiplantae	GO:0004842
WPW_Inoculation_Trinity_BBMerged_31May2016_TRINITY_DN117505_c0_g1_i2:130-660(+)	7.69798	4.78457e-07	0.663331	0.712274	1	X5CHR7	6.98e-103	GA2ox6 OS=Pinus tabuliformis OX=88731 PE=2 SV=1	88731	Viridiplantae	GO:0046872; GO:0016491
WPW_Inoculation_Trinity_BBMerged_31May2016_TRINITY_DN118921_c6_g2_i1:1-336(+)	7.69205	3.80644e-07	1.02946	0.549061	1	A9NVX5	3.64e-74	NmrA domain-containing protein OS=Picea sitchensis OX=3332 PE=2 SV=1	3332	Viridiplantae	NA
WPW_Inoculation_Trinity_BBMerged_31May2016_TRINITY_DN123227_c0_g1_i4:1071-2981(-)	7.67849	7.13539e-06	-0.93642	0.647619	1	C0PR73	0	Uncharacterized protein OS=Picea sitchensis OX=3332 PE=2 SV=1	3332	Viridiplantae	GO:0005524
WPW_Inoculation_Trinity_BBMerged_31May2016_TRINITY_DN124239_c1_g2_i6:517-2658(+)	7.6782	1.29187e-07	1.27659	0.389229	1	A0A251RS71	1.93e-51	Putative TPX2 domain-containing protein OS=Helianthus annuus OX=4232 GN=HannXRQ_Chr17g0559321 PE=4 SV=1	4232	Viridiplantae	GO:0005874; GO:0005819; GO:0032147; GO:0060236
WPW_Inoculation_Trinity_BBMerged_31May2016_TRINITY_DN118891_c1_g6_i2:2-364(-)	7.67732	8.82626e-07	-0.110282	0.963714	1	C0PSC7	4.6e-81	Uncharacterized protein OS=Picea sitchensis OX=3332 PE=2 SV=1	3332	Viridiplantae	GO:0016021; GO:0022857
WPW_Inoculation_Trinity_BBMerged_31May2016_TRINITY_DN113696_c0_g3_i1:1-363(-)	7.67514	2.2031e-05	0.663331	0.786602	1	NA	NA	NA	NA	NA	NA
WPW_Inoculation_Trinity_BBMerged_31May2016_TRINITY_DN116286_c1_g1_i3:32-538(+)	7.66938	0.000143664	-0.0309399	0.992235	1	A9NMX0	4.87e-50	HMA domain-containing protein OS=Picea sitchensis OX=3332 PE=2 SV=1	3332	Viridiplantae	GO:0046872; GO:0030001
WPW_Inoculation_Trinity_BBMerged_31May2016_TRINITY_DN104203_c0_g1_i1:338-1702(-)	7.66841	5.64582e-06	0.26709	0.909115	1	D5A8I6	5.84e-96	F-box domain-containing protein OS=Picea sitchensis OX=3332 PE=2 SV=1	3332	Viridiplantae	GO:0016021
WPW_Inoculation_Trinity_BBMerged_31May2016_TRINITY_DN107315_c0_g3_i1:2-364(+)	7.66766	7.59727e-09	1.77679	0.11921	1	A0A4Y7JYB8	2.25e-43	Bidirectional sugar transporter SWEET OS=Papaver somniferum OX=3469 GN=C5167_009763 PE=3 SV=1	3469	Viridiplantae	GO:0016021; GO:0005886; GO:0051119
WPW_Inoculation_Trinity_BBMerged_31May2016_TRINITY_DN124338_c2_g4_i7:495-1397(-)	7.66132	4.67297e-06	0.663331	0.757228	1	A0A5B7BQU3	2.55e-95	Uncharacterized protein (Fragment) OS=Davidia involucrata OX=16924 GN=Din_039847 PE=4 SV=1	16924	Viridiplantae	NA
WPW_Inoculation_Trinity_BBMerged_31May2016_TRINITY_DN119253_c7_g3_i5:504-1706(-)	7.644	5.30803e-09	1.33033	0.243336	1	D5A823	1.51e-160	Uncharacterized protein OS=Picea sitchensis OX=3332 PE=2 SV=1	3332	Viridiplantae	NA
WPW_Inoculation_Trinity_BBMerged_31May2016_TRINITY_DN123706_c4_g3_i4:1-429(+)	7.64062	3.9988e-05	-0.730079	0.773329	1	NA	NA	NA	NA	NA	NA
WPW_Inoculation_Trinity_BBMerged_31May2016_TRINITY_DN121123_c4_g6_i2:2-385(+)	7.63541	1.45922e-06	0.225907	0.914816	1	A0A5B8LD66	2.41e-64	Expansin OS=Pinus taeda OX=3352 PE=2 SV=1	3352	Viridiplantae	GO:0005618; GO:0005576; GO:0016020; GO:0071555
WPW_Inoculation_Trinity_BBMerged_31May2016_TRINITY_DN122544_c0_g1_i4:1-1488(+)	7.63126	5.02641e-08	0.663331	0.653641	1	D5AAU5	1.26e-52	Uncharacterized protein OS=Picea sitchensis OX=3332 PE=2 SV=1	3332	Viridiplantae	NA
WPW_Inoculation_Trinity_BBMerged_31May2016_TRINITY_DN124220_c1_g2_i1:409-1566(-)	7.62763	1.8565e-06	1.60841	0.383953	1	M0TZH8	2.18e-155	Glutamate receptor OS=Musa acuminata subsp. malaccensis OX=214687 PE=3 SV=1	214687	Viridiplantae	GO:0016021; GO:0005886; GO:0015276; GO:0038023
WPW_Inoculation_Trinity_BBMerged_31May2016_TRINITY_DN124307_c3_g2_i5:1-459(+)	7.62645	1.00841e-05	-0.0693148	0.978129	1	D5A7Y8	1.92e-34	Uncharacterized protein OS=Picea sitchensis OX=3332 PE=2 SV=1	3332	Viridiplantae	NA
WPW_Inoculation_Trinity_BBMerged_31May2016_TRINITY_DN121004_c2_g1_i1:1-417(+)	7.62061	6.78363e-08	0.26709	0.870215	1	B8LLF7	2.16e-77	Beta-hexosaminidase OS=Picea sitchensis OX=3332 PE=2 SV=1	3332	Viridiplantae	GO:0004563; GO:0102148; GO:0005975
WPW_Inoculation_Trinity_BBMerged_31May2016_TRINITY_DN117476_c5_g1_i5:2-838(+)	7.61618	5.10882e-09	0.663331	0.59404	1	A0A2K1IEX5	4.17e-110	Alpha-mannosidase OS=Physcomitrella patens subsp. patens OX=3218 GN=PHYPA_029980 PE=3 SV=1	3218	Viridiplantae	GO:0005774; GO:0004559; GO:0030246; GO:0046872; GO:0006013; GO:0006517
WPW_Inoculation_Trinity_BBMerged_31May2016_TRINITY_DN121503_c0_g1_i4:1379-2485(+)	7.61182	4.08579e-08	-0.141175	0.931048	1	W9QXJ6	3.19e-172	Putative receptor-like protein kinase OS=Morus notabilis OX=981085 GN=L484_022640 PE=4 SV=1	981085	Viridiplantae	GO:0016021; GO:0005524; GO:0004672
WPW_Inoculation_Trinity_BBMerged_31May2016_TRINITY_DN122801_c0_g1_i4:2-772(-)	7.60675	8.76738e-08	0.207701	0.90188	1	A9NQU5	1.25e-135	Protein kinase domain-containing protein OS=Picea sitchensis OX=3332 PE=2 SV=1	3332	Viridiplantae	GO:0016021; GO:0005524; GO:0004672
WPW_Inoculation_Trinity_BBMerged_31May2016_TRINITY_DN124098_c0_g2_i4:2-2962(+)	7.5996	0.00860999	0.645916	0.895004	1	A0A2R6XN00	0	Protein kinase domain-containing protein OS=Marchantia polymorpha OX=3197 GN=MARPO_0008s0216 PE=4 SV=1	3197	Viridiplantae	GO:0016021; GO:0005524; GO:0004672
WPW_Inoculation_Trinity_BBMerged_31May2016_TRINITY_DN123964_c1_g3_i6:948-2396(+)	7.59601	1.65122e-08	0.663331	0.621231	1	D8SNC0	1.69e-97	Amino_oxidase domain-containing protein OS=Selaginella moellendorffii OX=88036 GN=SELMODRAFT_121066 PE=4 SV=1	88036	Viridiplantae	GO:0016491
WPW_Inoculation_Trinity_BBMerged_31May2016_TRINITY_DN124392_c4_g7_i10:77-1144(-)	7.59546	1.5332e-08	0.663331	0.619389	1	B8LS43	6.12e-116	AAA domain-containing protein OS=Picea sitchensis OX=3332 PE=2 SV=1	3332	Viridiplantae	GO:0043531
WPW_Inoculation_Trinity_BBMerged_31May2016_TRINITY_DN124305_c5_g9_i1:3-452(-)	7.59305	1.31851e-06	0.0490388	0.981697	1	B8LR16	2.04e-31	NB-ARC domain-containing protein OS=Picea sitchensis OX=3332 PE=2 SV=1	3332	Viridiplantae	GO:0043531
WPW_Inoculation_Trinity_BBMerged_31May2016_TRINITY_DN114632_c4_g1_i1:3-749(-)	7.58507	6.40192e-07	0.663331	0.71379	1	D5A7Y8	1.34e-41	Uncharacterized protein OS=Picea sitchensis OX=3332 PE=2 SV=1	3332	Viridiplantae	NA
WPW_Inoculation_Trinity_BBMerged_31May2016_TRINITY_DN73903_c0_g3_i1:180-716(+)	7.58364	1.37141e-08	0.663331	0.615103	1	A9NN76	1.84e-125	Uncharacterized protein OS=Picea sitchensis OX=3332 PE=2 SV=1	3332	Viridiplantae	GO:0016021
WPW_Inoculation_Trinity_BBMerged_31May2016_TRINITY_DN92626_c1_g1_i2:1-402(-)	7.58314	2.42027e-09	0.663331	0.560128	1	B8LN59	2.09e-28	LRAT domain-containing protein OS=Picea sitchensis OX=3332 PE=2 SV=1	3332	Viridiplantae	NA
WPW_Inoculation_Trinity_BBMerged_31May2016_TRINITY_DN121003_c5_g4_i5:1-795(+)	7.5732	1.18114e-06	1.9786	0.237733	1	D5AB91	4.29e-61	Uncharacterized protein OS=Picea sitchensis OX=3332 PE=2 SV=1	3332	Viridiplantae	NA
WPW_Inoculation_Trinity_BBMerged_31May2016_TRINITY_DN118980_c0_g1_i2:265-840(+)	7.56959	5.59925e-07	1.21223	0.471011	1	NA	NA	NA	NA	NA	NA
WPW_Inoculation_Trinity_BBMerged_31May2016_TRINITY_DN86112_c0_g1_i1:2-343(-)	7.56205	1.45716e-06	0.26709	0.897033	1	A9NW11	1.65e-42	Uncharacterized protein OS=Picea sitchensis OX=3332 PE=2 SV=1	3332	Viridiplantae	NA
WPW_Inoculation_Trinity_BBMerged_31May2016_TRINITY_DN123978_c1_g1_i2:1608-2396(-)	7.55215	2.3722e-07	0.792708	0.629889	1	A0A0C9QT30	1.85e-156	TSA: Wollemia nobilis Ref_Wollemi_Transcript_10964_3240 transcribed RNA sequence OS=Wollemia nobilis OX=56998 PE=4 SV=1	56998	Viridiplantae	NA
WPW_Inoculation_Trinity_BBMerged_31May2016_TRINITY_DN123903_c1_g1_i4:160-3129(+)	7.54651	8.83606e-05	0.907522	0.731269	1	U5D1U8	0	POLAc domain-containing protein OS=Amborella trichopoda OX=13333 GN=AMTR_s00062p00102370 PE=4 SV=1	13333	Viridiplantae	GO:0005737; GO:0008408; GO:0008409; GO:0003677; GO:0003887; GO:0006261
WPW_Inoculation_Trinity_BBMerged_31May2016_TRINITY_DN124308_c0_g1_i20:185-2989(-)	7.53087	0.0001977	0.663331	0.821286	1	A0A0D6QRI0	3.51e-137	NB-ARC domain-containing protein OS=Araucaria cunninghamii OX=56994 PE=4 SV=1	56994	Viridiplantae	GO:0043531
WPW_Inoculation_Trinity_BBMerged_31May2016_TRINITY_DN119138_c1_g5_i1:2-319(+)	7.52743	0.00195088	1.96338	0.588993	1	A9NRA7	1.4e-56	Uncharacterized protein OS=Picea sitchensis OX=3332 PE=2 SV=1	3332	Viridiplantae	NA
WPW_Inoculation_Trinity_BBMerged_31May2016_TRINITY_DN104454_c0_g2_i2:22-1491(-)	7.51916	1.57642e-06	0.663331	0.730387	1	V4TN15	0	Uncharacterized protein OS=Citrus clementina OX=85681 GN=CICLE_v10031299mg PE=3 SV=1	85681	Viridiplantae	GO:0004553; GO:0005975
WPW_Inoculation_Trinity_BBMerged_31May2016_TRINITY_DN124306_c4_g9_i2:45-740(+)	7.51569	1.48581e-06	-0.140362	0.947818	1	B8LS43	1.89e-116	AAA domain-containing protein OS=Picea sitchensis OX=3332 PE=2 SV=1	3332	Viridiplantae	GO:0043531
WPW_Inoculation_Trinity_BBMerged_31May2016_TRINITY_DN122758_c0_g1_i3:2-913(-)	7.51245	1.24663e-07	-0.0694464	0.970011	1	B8LLW3	0	AAA domain-containing protein OS=Picea sitchensis OX=3332 PE=2 SV=1	3332	Viridiplantae	GO:0005524
WPW_Inoculation_Trinity_BBMerged_31May2016_TRINITY_DN123402_c0_g2_i3:784-1089(+)	7.50676	8.0835e-08	0.453634	0.752856	1	NA	NA	NA	NA	NA	NA
WPW_Inoculation_Trinity_BBMerged_31May2016_TRINITY_DN104805_c0_g1_i1:2-322(+)	7.49881	2.45144e-07	0.663331	0.688327	1	NA	NA	NA	NA	NA	NA
WPW_Inoculation_Trinity_BBMerged_31May2016_TRINITY_DN119406_c6_g2_i3:3-1742(+)	7.49819	5.25504e-06	0.663331	0.752833	1	B8LP91	1.13e-39	Uncharacterized protein OS=Picea sitchensis OX=3332 PE=2 SV=1	3332	Viridiplantae	NA
WPW_Inoculation_Trinity_BBMerged_31May2016_TRINITY_DN123400_c3_g2_i4:1-501(-)	7.49632	3.28753e-05	1.75692	0.386769	1	Q40764	4.37e-94	Subtilisin-like protein OS=Picea abies OX=3329 GN=af70 PE=2 SV=1	3329	Viridiplantae	GO:0004252
WPW_Inoculation_Trinity_BBMerged_31May2016_TRINITY_DN114139_c4_g5_i1:182-484(+)	7.49118	0.0232742	-0.42906	0.936081	1	A9NZ53	2.51e-56	RRM domain-containing protein OS=Picea sitchensis OX=3332 PE=2 SV=1	3332	Viridiplantae	GO:0003723
WPW_Inoculation_Trinity_BBMerged_31May2016_TRINITY_DN122467_c5_g1_i3:3-542(+)	7.48263	2.19717e-09	0.657438	0.553698	1	A0A061FVH5	2.91e-35	Kinase superfamily protein, putative OS=Theobroma cacao OX=3641 GN=TCM_012417 PE=4 SV=1	3641	Viridiplantae	GO:0016021; GO:0005524; GO:0016301; GO:0004672; GO:0016310
WPW_Inoculation_Trinity_BBMerged_31May2016_TRINITY_DN119406_c6_g2_i4:3-1463(+)	7.48057	1.12498e-05	0.123424	0.960981	1	B8LP91	1e-36	Uncharacterized protein OS=Picea sitchensis OX=3332 PE=2 SV=1	3332	Viridiplantae	NA
WPW_Inoculation_Trinity_BBMerged_31May2016_TRINITY_DN121186_c0_g1_i4:1308-2291(-)	7.47286	1.23755e-06	1.85982	0.278543	1	B8LL82	0	PPIase cyclophilin-type domain-containing protein OS=Picea sitchensis OX=3332 PE=2 SV=1	3332	Viridiplantae	GO:0003755
WPW_Inoculation_Trinity_BBMerged_31May2016_TRINITY_DN123159_c7_g1_i4:3-1148(-)	7.46417	0.000155599	2.35326	0.332566	1	A0A0C9S6I8	1.26e-68	TSA: Wollemia nobilis Ref_Wollemi_Transcript_14780_2565 transcribed RNA sequence OS=Wollemia nobilis OX=56998 PE=4 SV=1	56998	Viridiplantae	GO:0016021; GO:0005524; GO:0004672
WPW_Inoculation_Trinity_BBMerged_31May2016_TRINITY_DN104805_c0_g2_i1:2-352(+)	7.46097	2.08763e-06	0.26709	0.898294	1	NA	NA	NA	NA	NA	NA
WPW_Inoculation_Trinity_BBMerged_31May2016_TRINITY_DN124050_c0_g4_i2:87-2369(+)	7.45733	2.66884e-07	0.663331	0.688346	1	E9NZS7	5.64e-126	Putative truncated TIR-NBS-LRR protein OS=Pinus monticola OX=3345 GN=TNL1 PE=2 SV=1	3345	Viridiplantae	GO:0043531; GO:0007165
WPW_Inoculation_Trinity_BBMerged_31May2016_TRINITY_DN121390_c0_g1_i5:275-1486(-)	7.45183	0.000950138	0.663331	0.845306	1	D5AAV5	6.57e-55	Uncharacterized protein OS=Picea sitchensis OX=3332 PE=2 SV=1	3332	Viridiplantae	GO:0003690; GO:0006355
WPW_Inoculation_Trinity_BBMerged_31May2016_TRINITY_DN89000_c2_g1_i1:535-831(+)	7.45155	0.000631352	0.667017	0.838772	1	NA	NA	NA	NA	NA	NA
WPW_Inoculation_Trinity_BBMerged_31May2016_TRINITY_DN118099_c0_g1_i5:307-705(-)	7.44963	1.8819e-07	-0.98339	0.513136	1	C0PQH1	2.64e-85	Uncharacterized protein OS=Picea sitchensis OX=3332 PE=2 SV=1	3332	Viridiplantae	GO:0008836; GO:0009089
WPW_Inoculation_Trinity_BBMerged_31May2016_TRINITY_DN92221_c1_g1_i1:3-464(+)	7.44613	5.86477e-08	0.684118	0.646887	1	NA	NA	NA	NA	NA	NA
WPW_Inoculation_Trinity_BBMerged_31May2016_TRINITY_DN134047_c0_g1_i1:678-1685(-)	7.4431	2.32627e-08	0.663331	0.62327	1	A0A200Q7F9	0	Nucleotide-sugar transporter OS=Macleaya cordata OX=56857 GN=BVC80_8981g19 PE=4 SV=1	56857	Viridiplantae	GO:0000139; GO:0016021; GO:0015165; GO:0008643
WPW_Inoculation_Trinity_BBMerged_31May2016_TRINITY_DN116588_c0_g1_i2:614-1537(-)	7.43911	0.00127216	-0.238185	0.949204	1	A0A2R6XIS9	5.47e-108	Aa_trans domain-containing protein OS=Marchantia polymorpha OX=3197 GN=MARPO_0013s0164 PE=4 SV=1	3197	Viridiplantae	GO:0016021
WPW_Inoculation_Trinity_BBMerged_31May2016_TRINITY_DN124065_c5_g3_i3:364-2247(-)	7.43441	5.33341e-09	0.663331	0.577171	1	B8LK61	0	TPR_REGION domain-containing protein OS=Picea sitchensis OX=3332 PE=2 SV=1	3332	Viridiplantae	GO:0005680; GO:0030071
WPW_Inoculation_Trinity_BBMerged_31May2016_TRINITY_DN112629_c1_g1_i2:111-452(-)	7.41935	6.42291e-09	1.21144	0.282786	1	A9P2G7	4.71e-73	Uncharacterized protein OS=Picea sitchensis OX=3332 PE=2 SV=1	3332	Viridiplantae	GO:0005634; GO:0003700; GO:0046983; GO:0000977; GO:0045944
WPW_Inoculation_Trinity_BBMerged_31May2016_TRINITY_DN123399_c0_g1_i3:445-3735(+)	7.40821	6.26888e-08	0.663331	0.64834	1	A0A5D3A6F3	0	Uncharacterized protein OS=Gossypium mustelinum OX=34275 GN=E1A91_A02G122200v1 PE=4 SV=1	34275	Viridiplantae	NA
WPW_Inoculation_Trinity_BBMerged_31May2016_TRINITY_DN152421_c0_g1_i1:3-563(+)	7.39971	2.70234e-06	0.26709	0.899269	1	Q8L8J2	1.52e-22	NBS/LRR (Fragment) OS=Pinus taeda OX=3352 PE=2 SV=1	3352	Viridiplantae	NA
WPW_Inoculation_Trinity_BBMerged_31May2016_TRINITY_DN113012_c2_g1_i3:342-1316(-)	7.38991	0.000285349	2.82916	0.222707	1	D5AA61	6.53e-86	Uncharacterized protein OS=Picea sitchensis OX=3332 PE=2 SV=1	3332	Viridiplantae	NA
WPW_Inoculation_Trinity_BBMerged_31May2016_TRINITY_DN95898_c0_g5_i1:42-377(-)	7.3889	2.38673e-06	0.26709	0.899196	1	NA	NA	NA	NA	NA	NA
WPW_Inoculation_Trinity_BBMerged_31May2016_TRINITY_DN122118_c1_g1_i1:226-1035(-)	7.38881	0.000486518	1.90879	0.505402	1	C0PQM5	0	Uncharacterized protein OS=Picea sitchensis OX=3332 PE=2 SV=1	3332	Viridiplantae	GO:0004568; GO:0005975; GO:0016998; GO:0006032
WPW_Inoculation_Trinity_BBMerged_31May2016_TRINITY_DN123989_c0_g8_i6:1-1101(+)	7.38612	7.32517e-06	-0.0190952	0.993595	1	NA	NA	NA	NA	NA	NA
WPW_Inoculation_Trinity_BBMerged_31May2016_TRINITY_DN122182_c1_g1_i5:108-1481(+)	7.38201	1.28549e-08	0.663331	0.601156	1	B8LNN4	1.07e-168	HTH myb-type domain-containing protein OS=Picea sitchensis OX=3332 PE=2 SV=1	3332	Viridiplantae	GO:0005634; GO:0003677
WPW_Inoculation_Trinity_BBMerged_31May2016_TRINITY_DN122100_c0_g1_i1:730-2046(+)	7.37936	1.8297e-08	0.663331	0.612164	1	A0A5B7ALG0	0	Putative solanesyl diphosphate synthase family protein OS=Davidia involucrata OX=16924 GN=Din_027073 PE=3 SV=1	16924	Viridiplantae	GO:0052923; GO:0052924; GO:0050347
WPW_Inoculation_Trinity_BBMerged_31May2016_TRINITY_DN123184_c2_g1_i5:183-2408(-)	7.37272	1.47582e-05	0.582504	0.785559	1	A9P0R3	3.5e-24	Uncharacterized protein OS=Picea sitchensis OX=3332 PE=2 SV=1	3332	Viridiplantae	GO:0016021
WPW_Inoculation_Trinity_BBMerged_31May2016_TRINITY_DN106208_c0_g1_i1:292-813(-)	7.37231	8.9639e-06	-0.96613	0.617513	1	A9NQA7	6.61e-86	ClpB_D2-small domain-containing protein OS=Picea sitchensis OX=3332 PE=2 SV=1	3332	Viridiplantae	GO:0005524
WPW_Inoculation_Trinity_BBMerged_31May2016_TRINITY_DN113012_c2_g1_i5:342-800(-)	7.36795	1.29212e-06	0.663331	0.719425	1	D5AA61	1.57e-31	Uncharacterized protein OS=Picea sitchensis OX=3332 PE=2 SV=1	3332	Viridiplantae	NA
WPW_Inoculation_Trinity_BBMerged_31May2016_TRINITY_DN121858_c4_g3_i6:3-1250(+)	7.36096	3.89074e-08	0.663331	0.632608	1	A0A087GWM4	5.1e-50	Uncharacterized protein OS=Arabis alpina OX=50452 GN=AALP_AA5G123900 PE=4 SV=1	50452	Viridiplantae	GO:0016021
WPW_Inoculation_Trinity_BBMerged_31May2016_TRINITY_DN122712_c4_g9_i2:1-612(+)	7.35817	2.23534e-08	0.663331	0.616946	1	Q8L8I9	3.26e-76	NBS (Fragment) OS=Pinus taeda OX=3352 PE=4 SV=1	3352	Viridiplantae	NA
WPW_Inoculation_Trinity_BBMerged_31May2016_TRINITY_DN70621_c0_g2_i1:2-328(-)	7.35218	0.00800903	4.6562	0.174957	1	NA	NA	NA	NA	NA	NA
WPW_Inoculation_Trinity_BBMerged_31May2016_TRINITY_DN108553_c0_g1_i3:380-1432(-)	7.34901	4.82265e-06	0.663331	0.745899	1	B8LPN4	8.3e-82	Uncharacterized protein OS=Picea sitchensis OX=3332 PE=2 SV=1	3332	Viridiplantae	NA
WPW_Inoculation_Trinity_BBMerged_31May2016_TRINITY_DN123448_c0_g3_i8:2-940(+)	7.34161	3.08527e-06	0.48352	0.829991	1	NA	NA	NA	NA	NA	NA
WPW_Inoculation_Trinity_BBMerged_31May2016_TRINITY_DN73903_c0_g2_i1:180-716(+)	7.34115	1.33103e-06	0.663331	0.718867	1	A9NN76	3.17e-123	Uncharacterized protein OS=Picea sitchensis OX=3332 PE=2 SV=1	3332	Viridiplantae	GO:0016021
WPW_Inoculation_Trinity_BBMerged_31May2016_TRINITY_DN119481_c1_g1_i5:101-1210(+)	7.338	1.47787e-05	-0.543837	0.839474	1	A0A0D6R469	0	Pectinesterase OS=Araucaria cunninghamii OX=56994 PE=4 SV=1	56994	Viridiplantae	GO:0045330; GO:0030599; GO:0042545; GO:0045490
WPW_Inoculation_Trinity_BBMerged_31May2016_TRINITY_DN118927_c2_g4_i1:429-1349(-)	7.33778	0.0225425	0.663331	0.895004	1	O65061	1.32e-179	ATAF1-like protein (Fragment) OS=Picea mariana OX=3335 GN=Sb29 PE=2 SV=1	3335	Viridiplantae	GO:0003677; GO:0006355
WPW_Inoculation_Trinity_BBMerged_31May2016_TRINITY_DN105598_c1_g1_i1:334-639(-)	7.32881	1.49158e-05	0.26709	0.911256	1	NA	NA	NA	NA	NA	NA
WPW_Inoculation_Trinity_BBMerged_31May2016_TRINITY_DN118447_c7_g2_i3:2-811(+)	7.32758	4.83345e-08	0.663331	0.642355	1	D5AB91	3.81e-50	Uncharacterized protein OS=Picea sitchensis OX=3332 PE=2 SV=1	3332	Viridiplantae	NA
WPW_Inoculation_Trinity_BBMerged_31May2016_TRINITY_DN124363_c5_g3_i3:2-568(-)	7.32461	4.54945e-07	0.0457944	0.980859	1	A0A0D6QRI0	4.71e-31	NB-ARC domain-containing protein OS=Araucaria cunninghamii OX=56994 PE=4 SV=1	56994	Viridiplantae	GO:0043531
WPW_Inoculation_Trinity_BBMerged_31May2016_TRINITY_DN74112_c0_g2_i1:119-1507(+)	7.32167	1.36453e-06	0.663331	0.726842	1	D8R643	8.74e-170	Carboxypeptidase OS=Selaginella moellendorffii OX=88036 GN=SCPLe2-1 PE=3 SV=1	88036	Viridiplantae	GO:0004185
WPW_Inoculation_Trinity_BBMerged_31May2016_TRINITY_DN123898_c0_g6_i5:1-444(-)	7.31991	4.25463e-05	0.663331	0.786468	1	A0A0D6QU80	2.84e-23	BURP domain-containing protein OS=Araucaria cunninghamii OX=56994 PE=4 SV=1	56994	Viridiplantae	NA
WPW_Inoculation_Trinity_BBMerged_31May2016_TRINITY_DN81599_c0_g1_i1:1-390(-)	7.31582	1.56457e-06	0.831285	0.650966	1	B8LRU6	1.71e-55	Glycosyltransferase OS=Picea sitchensis OX=3332 PE=2 SV=1	3332	Viridiplantae	GO:0016758
WPW_Inoculation_Trinity_BBMerged_31May2016_TRINITY_DN106601_c0_g11_i1:42-377(-)	7.31055	1.12135e-05	0.118114	0.961244	1	A9NLC0	2.97e-51	Uncharacterized protein OS=Picea sitchensis OX=3332 PE=2 SV=1	3332	Viridiplantae	NA
WPW_Inoculation_Trinity_BBMerged_31May2016_TRINITY_DN116315_c3_g1_i5:124-1203(+)	7.30552	0.000886747	1.47451	0.63015	1	A9NW18	0	Uncharacterized protein OS=Picea sitchensis OX=3332 PE=2 SV=1	3332	Viridiplantae	NA
WPW_Inoculation_Trinity_BBMerged_31May2016_TRINITY_DN123028_c0_g1_i2:314-2233(+)	7.30335	1.40489e-08	0.663331	0.599404	1	A0A2K1KGY6	0	ABC1 domain-containing protein OS=Physcomitrella patens subsp. patens OX=3218 GN=PHYPA_009419 PE=4 SV=1	3218	Viridiplantae	GO:0016021
WPW_Inoculation_Trinity_BBMerged_31May2016_TRINITY_DN89950_c0_g3_i1:2-337(-)	7.293	6.32137e-09	0.663331	0.572709	1	A0A3S3MGA6	1.23e-34	Leucine-rich repeat OS=Cinnamomum micranthum f. kanehirae OX=337451 GN=CKAN_00426700 PE=4 SV=1	337451	Viridiplantae	NA
WPW_Inoculation_Trinity_BBMerged_31May2016_TRINITY_DN117043_c0_g1_i5:635-2248(-)	7.28906	0.000689264	-3.47077	0.228438	1	S6FBU0	0	Autophagy protein 6 OS=Picea abies OX=3329 GN=atg6 PE=2 SV=1	3329	Viridiplantae	GO:0006914
WPW_Inoculation_Trinity_BBMerged_31May2016_TRINITY_DN114641_c0_g1_i12:1084-2277(-)	7.28667	6.83377e-08	1.87612	0.142109	1	W1P331	1.92e-139	SWIM-type domain-containing protein OS=Amborella trichopoda OX=13333 GN=AMTR_s00045p00084300 PE=4 SV=1	13333	Viridiplantae	GO:0008270
WPW_Inoculation_Trinity_BBMerged_31May2016_TRINITY_DN123544_c3_g1_i6:349-1254(-)	7.28641	4.15961e-08	1.24293	0.335212	1	A0A2R6XJX7	9.59e-99	Uncharacterized protein OS=Marchantia polymorpha OX=3197 GN=MARPO_0011s0117 PE=4 SV=1	3197	Viridiplantae	GO:0016021
WPW_Inoculation_Trinity_BBMerged_31May2016_TRINITY_DN111529_c0_g1_i1:435-2483(+)	7.28106	2.31345e-06	0.663331	0.727902	1	A0A2R6WS09	0	Uncharacterized protein OS=Marchantia polymorpha OX=3197 GN=MARPO_0062s0067 PE=4 SV=1	3197	Viridiplantae	GO:0016021; GO:0008168
WPW_Inoculation_Trinity_BBMerged_31May2016_TRINITY_DN121072_c2_g2_i2:2-451(+)	7.27636	5.19312e-05	2.04649	0.349622	1	NA	NA	NA	NA	NA	NA
WPW_Inoculation_Trinity_BBMerged_31May2016_TRINITY_DN117892_c2_g5_i10:3-329(+)	7.27043	2.5568e-06	0.663331	0.729836	1	C0PQV3	8.56e-71	Uncharacterized protein OS=Picea sitchensis OX=3332 PE=2 SV=1	3332	Viridiplantae	GO:0003993
WPW_Inoculation_Trinity_BBMerged_31May2016_TRINITY_DN121835_c1_g3_i4:238-1284(+)	7.25641	0.000185547	-2.28835	0.339886	1	A0A0C9S930	5.37e-43	TSA: Wollemia nobilis Ref_Wollemi_Transcript_9656_2286 transcribed RNA sequence OS=Wollemia nobilis OX=56998 PE=4 SV=1	56998	Viridiplantae	GO:0016021; GO:0005524; GO:0004672
WPW_Inoculation_Trinity_BBMerged_31May2016_TRINITY_DN114957_c0_g6_i1:2-457(+)	7.25163	6.62435e-09	0.215155	0.867612	1	A0A0A9NAY2	1.68e-81	Uncharacterized protein OS=Arundo donax OX=35708 PE=4 SV=1	35708	Viridiplantae	NA
WPW_Inoculation_Trinity_BBMerged_31May2016_TRINITY_DN67491_c0_g3_i1:1-345(-)	7.24936	0.00117248	0.663331	0.843532	1	D5AAZ1	1.18e-75	Protein kinase domain-containing protein OS=Picea sitchensis OX=3332 PE=2 SV=1	3332	Viridiplantae	GO:0005524; GO:0004674
WPW_Inoculation_Trinity_BBMerged_31May2016_TRINITY_DN122450_c0_g1_i4:185-2023(-)	7.24627	1.84906e-05	0.963219	0.646608	1	A0A251UL29	3.33e-26	Putative homeodomain-like, Zinc finger, RING/FYVE/PHD-type OS=Helianthus annuus OX=4232 GN=HannXRQ_Chr05g0132191 PE=4 SV=1	4232	Viridiplantae	GO:0003677; GO:0046872
WPW_Inoculation_Trinity_BBMerged_31May2016_TRINITY_DN120093_c1_g2_i2:256-1299(+)	7.23288	0.000115708	0.663331	0.80194	1	A9NSG6	0	Purple acid phosphatase OS=Picea sitchensis OX=3332 PE=2 SV=1	3332	Viridiplantae	GO:0003993; GO:0046872
WPW_Inoculation_Trinity_BBMerged_31May2016_TRINITY_DN123988_c1_g3_i1:316-747(-)	7.22782	8.58391e-06	0.0861269	0.972801	1	B8LP91	1.69e-26	Uncharacterized protein OS=Picea sitchensis OX=3332 PE=2 SV=1	3332	Viridiplantae	NA
WPW_Inoculation_Trinity_BBMerged_31May2016_TRINITY_DN122795_c1_g3_i3:205-1005(-)	7.21742	1.77177e-05	0.151394	0.95144	1	A0A2K3P7C6	8.75e-80	Glutamate receptor-like protein (Fragment) OS=Trifolium pratense OX=57577 GN=L195_g007783 PE=4 SV=1	57577	Viridiplantae	GO:0016021; GO:0005262; GO:0008066; GO:0015276; GO:0007267; GO:0071230; GO:0050832; GO:0009630; GO:0009864; GO:0009611
WPW_Inoculation_Trinity_BBMerged_31May2016_TRINITY_DN122937_c3_g1_i11:294-785(-)	7.21407	0.000432335	0.661877	0.825592	1	B8LKS5	2.39e-93	Uncharacterized protein OS=Picea sitchensis OX=3332 PE=2 SV=1	3332	Viridiplantae	GO:0016021
WPW_Inoculation_Trinity_BBMerged_31May2016_TRINITY_DN54419_c0_g2_i1:239-886(-)	7.20309	4.55117e-10	0.663331	0.471277	1	A0A0D6R529	3.58e-81	Uncharacterized protein OS=Araucaria cunninghamii OX=56994 PE=4 SV=1	56994	Viridiplantae	NA
WPW_Inoculation_Trinity_BBMerged_31May2016_TRINITY_DN122582_c3_g3_i9:2-1132(+)	7.19475	4.07916e-05	-0.0733198	0.977893	1	C0PPX1	1.25e-67	NB-ARC domain-containing protein OS=Picea sitchensis OX=3332 PE=2 SV=1	3332	Viridiplantae	GO:0043531
WPW_Inoculation_Trinity_BBMerged_31May2016_TRINITY_DN106601_c0_g14_i1:42-377(-)	7.19458	2.55218e-07	0.663331	0.673468	1	A9NY23	3.54e-51	Uncharacterized protein OS=Picea sitchensis OX=3332 PE=2 SV=1	3332	Viridiplantae	NA
WPW_Inoculation_Trinity_BBMerged_31May2016_TRINITY_DN90467_c0_g3_i1:3-335(+)	7.19021	5.67912e-07	0.802753	0.625155	1	D5ABA8	1.14e-75	Uncharacterized protein OS=Picea sitchensis OX=3332 PE=2 SV=1	3332	Viridiplantae	NA
WPW_Inoculation_Trinity_BBMerged_31May2016_TRINITY_DN100840_c0_g1_i1:403-2313(+)	7.18685	2.63552e-05	1.4192	0.508141	1	A0A0D6QX07	3.56e-160	Uncharacterized protein OS=Araucaria cunninghamii OX=56994 PE=4 SV=1	56994	Viridiplantae	NA
WPW_Inoculation_Trinity_BBMerged_31May2016_TRINITY_DN124281_c1_g2_i4:25-2973(+)	7.18175	0.000114142	-1.0784	0.659556	1	A0A0D6QTM3	0	Glutamate receptor OS=Araucaria cunninghamii OX=56994 PE=3 SV=1	56994	Viridiplantae	GO:0016021; GO:0004930; GO:0015276
WPW_Inoculation_Trinity_BBMerged_31May2016_TRINITY_DN116286_c1_g1_i1:3-356(+)	7.17812	1.11274e-06	1.26493	0.444317	1	A9NMX0	6.14e-43	HMA domain-containing protein OS=Picea sitchensis OX=3332 PE=2 SV=1	3332	Viridiplantae	GO:0046872; GO:0030001
WPW_Inoculation_Trinity_BBMerged_31May2016_TRINITY_DN121278_c0_g1_i1:2-862(+)	7.16988	5.57273e-07	-1.45119	0.327543	1	D8R9J3	1.15e-91	C3H1-type domain-containing protein OS=Selaginella moellendorffii OX=88036 GN=SELMODRAFT_408664 PE=4 SV=1	88036	Viridiplantae	GO:0005634; GO:0003700; GO:0008270
WPW_Inoculation_Trinity_BBMerged_31May2016_TRINITY_DN111591_c0_g1_i2:256-777(-)	7.16931	8.18035e-05	1.54872	0.490075	1	NA	NA	NA	NA	NA	NA
WPW_Inoculation_Trinity_BBMerged_31May2016_TRINITY_DN124288_c0_g6_i18:173-853(-)	7.16248	7.10472e-08	0.663331	0.64154	1	B8LR16	3.13e-63	NB-ARC domain-containing protein OS=Picea sitchensis OX=3332 PE=2 SV=1	3332	Viridiplantae	GO:0043531
WPW_Inoculation_Trinity_BBMerged_31May2016_TRINITY_DN120773_c1_g2_i2:55-1206(+)	7.16073	0.000659421	0.663873	0.830924	1	A0A0G7ZNV8	0	Cytochrome P450 CYP76AA27 OS=Picea glauca OX=3330 GN=cytochrome P450 CYP76AA27 PE=3 SV=1	3330	Viridiplantae	GO:0016021; GO:0020037; GO:0005506; GO:0004497; GO:0016705
WPW_Inoculation_Trinity_BBMerged_31May2016_TRINITY_DN116391_c0_g8_i1:2-304(+)	7.15505	5.33341e-09	0.0638091	0.962221	1	NA	NA	NA	NA	NA	NA
WPW_Inoculation_Trinity_BBMerged_31May2016_TRINITY_DN120988_c2_g8_i1:2-1354(-)	7.1441	1.17753e-07	0.168124	0.917816	1	C0PQE2	3.9e-115	TIR domain-containing protein OS=Picea sitchensis OX=3332 PE=2 SV=1	3332	Viridiplantae	GO:0043531; GO:0007165
WPW_Inoculation_Trinity_BBMerged_31May2016_TRINITY_DN89054_c0_g2_i1:1-780(-)	7.1388	0.0182446	0.663331	0.887877	1	D5AE68	1.76e-175	Uncharacterized protein OS=Picea sitchensis OX=3332 PE=2 SV=1	3332	Viridiplantae	GO:0005524; GO:0004612; GO:0006094
WPW_Inoculation_Trinity_BBMerged_31May2016_TRINITY_DN123570_c3_g6_i1:2-430(-)	7.1372	9.65269e-09	0.00781044	0.995735	1	A9NUS9	3.7e-72	FRIGIDA-like protein OS=Picea sitchensis OX=3332 PE=2 SV=1	3332	Viridiplantae	GO:0030154; GO:0007275
WPW_Inoculation_Trinity_BBMerged_31May2016_TRINITY_DN123090_c5_g13_i1:1-354(+)	7.13548	1.09753e-07	-0.028073	0.986215	1	D5AB91	2.78e-29	Uncharacterized protein OS=Picea sitchensis OX=3332 PE=2 SV=1	3332	Viridiplantae	NA
WPW_Inoculation_Trinity_BBMerged_31May2016_TRINITY_DN124143_c1_g1_i1:1-2673(+)	7.12473	0.00137435	0.663331	0.843	1	A0A2R6WE82	1.2e-106	WW domain-containing protein OS=Marchantia polymorpha OX=3197 GN=MARPO_0102s0034 PE=4 SV=1	3197	Viridiplantae	GO:0008168; GO:0009452; GO:0001510
WPW_Inoculation_Trinity_BBMerged_31May2016_TRINITY_DN113434_c0_g1_i1:112-456(-)	7.11783	3.32611e-07	0.663331	0.67585	1	NA	NA	NA	NA	NA	NA
WPW_Inoculation_Trinity_BBMerged_31May2016_TRINITY_DN113434_c0_g1_i3:112-456(-)	7.11266	5.85187e-07	1.0526	0.506834	1	NA	NA	NA	NA	NA	NA
WPW_Inoculation_Trinity_BBMerged_31May2016_TRINITY_DN124307_c3_g3_i7:3-785(+)	7.10773	1.5256e-06	0.25635	0.895012	1	B8LMZ7	1.93e-62	Uncharacterized protein OS=Picea sitchensis OX=3332 PE=2 SV=1	3332	Viridiplantae	NA
WPW_Inoculation_Trinity_BBMerged_31May2016_TRINITY_DN141056_c0_g1_i1:272-1534(-)	7.10547	1.83632e-08	0.269379	0.848617	1	NA	NA	NA	NA	NA	NA
WPW_Inoculation_Trinity_BBMerged_31May2016_TRINITY_DN124230_c1_g2_i7:324-2660(-)	7.09448	0.0218608	1.27847	0.779207	1	A0A2H3YZZ8	0	oligopeptide transporter 7-like OS=Phoenix dactylifera OX=42345 GN=LOC103719071 PE=4 SV=1	42345	Viridiplantae	GO:0005887; GO:0035673
WPW_Inoculation_Trinity_BBMerged_31May2016_TRINITY_DN120538_c3_g6_i4:1-924(+)	7.08177	9.98511e-05	0.043058	0.987357	1	A0A1S3VA39	7.55e-23	putative UPF0481 protein At3g02645 OS=Vigna radiata var. radiata OX=3916 GN=LOC106773048 PE=4 SV=1	3916	Viridiplantae	GO:0016021
WPW_Inoculation_Trinity_BBMerged_31May2016_TRINITY_DN122034_c1_g11_i19:1-405(-)	7.06821	3.94432e-05	-0.443899	0.855189	1	C0PTA1	2.91e-66	LRRNT_2 domain-containing protein OS=Picea sitchensis OX=3332 PE=2 SV=1	3332	Viridiplantae	GO:0016021
WPW_Inoculation_Trinity_BBMerged_31May2016_TRINITY_DN124305_c5_g8_i3:2-1564(-)	7.06359	5.85187e-07	0.663331	0.686745	1	B8LR16	2.15e-135	NB-ARC domain-containing protein OS=Picea sitchensis OX=3332 PE=2 SV=1	3332	Viridiplantae	GO:0043531
WPW_Inoculation_Trinity_BBMerged_31May2016_TRINITY_DN124306_c5_g1_i1:122-442(-)	7.05937	2.97949e-07	0.663331	0.669897	1	B8LS43	5.48e-36	AAA domain-containing protein OS=Picea sitchensis OX=3332 PE=2 SV=1	3332	Viridiplantae	GO:0043531
WPW_Inoculation_Trinity_BBMerged_31May2016_TRINITY_DN83060_c0_g3_i1:1-378(+)	7.05358	5.4518e-07	0.664914	0.683508	1	B8LN73	3.79e-64	Glycosyltransferase OS=Picea sitchensis OX=3332 PE=2 SV=1	3332	Viridiplantae	GO:0016758
WPW_Inoculation_Trinity_BBMerged_31May2016_TRINITY_DN122309_c0_g1_i4:386-1756(-)	7.04621	8.63097e-06	2.26726	0.295423	1	A0A2I0VYR6	1.5e-125	Callose synthase 2 OS=Dendrobium catenatum OX=906689 GN=CALS2 PE=4 SV=1	906689	Viridiplantae	NA
WPW_Inoculation_Trinity_BBMerged_31May2016_TRINITY_DN123598_c0_g1_i2:2-679(-)	7.04373	1.77969e-08	0.663331	0.589931	1	NA	NA	NA	NA	NA	NA
WPW_Inoculation_Trinity_BBMerged_31May2016_TRINITY_DN123841_c1_g24_i1:2-316(+)	7.04322	6.42586e-05	-0.464898	0.854769	1	A9P0K4	7.46e-66	Uncharacterized protein OS=Picea sitchensis OX=3332 PE=2 SV=1	3332	Viridiplantae	GO:0016021
WPW_Inoculation_Trinity_BBMerged_31May2016_TRINITY_DN67797_c0_g1_i1:287-1396(+)	7.04112	1.78416e-05	0.343038	0.884976	1	C0PQN3	0	Uncharacterized protein OS=Picea sitchensis OX=3332 PE=2 SV=1	3332	Viridiplantae	GO:0016740; GO:0008299
WPW_Inoculation_Trinity_BBMerged_31May2016_TRINITY_DN121430_c0_g1_i1:336-1709(-)	7.04048	1.65801e-05	-0.161254	0.947341	1	A0A2I0VLU7	0	Phosphate transporter PHO1 like 1 OS=Dendrobium catenatum OX=906689 GN=PHO1-H1 PE=4 SV=1	906689	Viridiplantae	GO:0016021
WPW_Inoculation_Trinity_BBMerged_31May2016_TRINITY_DN120541_c2_g2_i8:235-1608(+)	7.03037	5.12529e-09	0.663331	0.546062	1	A0A2C9UYV2	1.23e-34	Uncharacterized protein OS=Manihot esculenta OX=3983 GN=MANES_11G021800 PE=4 SV=1	3983	Viridiplantae	GO:0009734
WPW_Inoculation_Trinity_BBMerged_31May2016_TRINITY_DN124239_c1_g2_i3:1-1320(+)	7.03005	3.98497e-08	0.663331	0.618865	1	A0A251RS71	2.17e-55	Putative TPX2 domain-containing protein OS=Helianthus annuus OX=4232 GN=HannXRQ_Chr17g0559321 PE=4 SV=1	4232	Viridiplantae	GO:0005874; GO:0005819; GO:0032147; GO:0060236
WPW_Inoculation_Trinity_BBMerged_31May2016_TRINITY_DN117064_c2_g2_i1:326-1072(+)	7.02766	1.35833e-05	0.663331	0.752612	1	H9MB62	1.68e-63	BZIP domain-containing protein (Fragment) OS=Pinus radiata OX=3347 GN=2_6996_01 PE=4 SV=1	3347	Viridiplantae	GO:0003700
WPW_Inoculation_Trinity_BBMerged_31May2016_TRINITY_DN119808_c1_g1_i1:1-351(-)	7.02291	1.59041e-05	0.663331	0.75598	1	A9P099	4.84e-56	Uncharacterized protein OS=Picea sitchensis OX=3332 PE=2 SV=1	3332	Viridiplantae	GO:0008171
WPW_Inoculation_Trinity_BBMerged_31May2016_TRINITY_DN122964_c2_g10_i1:1-363(-)	7.02288	1.45606e-07	-1.03745	0.450289	1	H9W873	3.91e-35	Uncharacterized protein (Fragment) OS=Pinus taeda OX=3352 GN=0_18622_01 PE=4 SV=1	3352	Viridiplantae	NA
WPW_Inoculation_Trinity_BBMerged_31May2016_TRINITY_DN110144_c3_g4_i2:3-650(-)	7.02166	1.63629e-06	0.663331	0.708963	1	Q8L8J2	6.99e-32	NBS/LRR (Fragment) OS=Pinus taeda OX=3352 PE=2 SV=1	3352	Viridiplantae	NA
WPW_Inoculation_Trinity_BBMerged_31May2016_TRINITY_DN123694_c1_g1_i4:490-1605(-)	7.02004	2.69476e-05	-1.42578	0.484603	1	A0A443P9I4	6.59e-135	WD40-like protein Beta Propeller OS=Cinnamomum micranthum f. kanehirae OX=337451 GN=CKAN_01637200 PE=4 SV=1	337451	Viridiplantae	NA
WPW_Inoculation_Trinity_BBMerged_31May2016_TRINITY_DN122703_c4_g1_i11:1-408(+)	7.01798	1.47511e-07	0.0962154	0.954215	1	H9WHQ7	2.18e-29	Uncharacterized protein (Fragment) OS=Pinus taeda OX=3352 GN=0_12509_02 PE=4 SV=1	3352	Viridiplantae	NA
WPW_Inoculation_Trinity_BBMerged_31May2016_TRINITY_DN122927_c1_g3_i2:131-460(+)	7.016	1.05219e-06	0.663331	0.726012	1	A9NMF5	1.03e-70	Fe2OG dioxygenase domain-containing protein OS=Picea sitchensis OX=3332 PE=2 SV=1	3332	Viridiplantae	GO:0046872; GO:0016491
WPW_Inoculation_Trinity_BBMerged_31May2016_TRINITY_DN117077_c2_g2_i1:111-1421(-)	7.01122	2.25051e-05	2.84607	0.12275	1	A0A0D6RA13	0	Na_H_Exchanger domain-containing protein OS=Araucaria cunninghamii OX=56994 PE=4 SV=1	56994	Viridiplantae	GO:0016021; GO:0015385; GO:0006885
WPW_Inoculation_Trinity_BBMerged_31May2016_TRINITY_DN120620_c0_g4_i2:213-827(+)	7.00707	8.56957e-09	-0.0671472	0.960247	1	NA	NA	NA	NA	NA	NA
WPW_Inoculation_Trinity_BBMerged_31May2016_TRINITY_DN107097_c0_g1_i1:725-1078(-)	7.00187	3.80736e-07	0.663331	0.681144	1	D5ADI9	9.34e-81	Uncharacterized protein OS=Picea sitchensis OX=3332 PE=2 SV=1	3332	Viridiplantae	NA
WPW_Inoculation_Trinity_BBMerged_31May2016_TRINITY_DN76064_c0_g2_i1:262-615(-)	6.99938	5.63339e-07	-0.360576	0.831551	1	A9NSB1	5.56e-41	X8 domain-containing protein OS=Picea sitchensis OX=3332 PE=2 SV=1	3332	Viridiplantae	NA
WPW_Inoculation_Trinity_BBMerged_31May2016_TRINITY_DN87613_c0_g1_i1:2-895(+)	6.99811	0.00427286	0.663331	0.859389	1	B8LRB4	1.84e-70	TIR domain-containing protein OS=Picea sitchensis OX=3332 PE=2 SV=1	3332	Viridiplantae	GO:0043531; GO:0007165
WPW_Inoculation_Trinity_BBMerged_31May2016_TRINITY_DN120597_c5_g1_i1:3-1760(+)	6.9912	0.00830771	0.663325	0.870859	1	E9NZS6	1.08e-138	Putative TIR-NBS-LRR protein OS=Pinus monticola OX=3345 GN=TNL1 PE=4 SV=1	3345	Viridiplantae	GO:0043531; GO:0007165
WPW_Inoculation_Trinity_BBMerged_31May2016_TRINITY_DN81583_c0_g3_i1:1-435(+)	6.9894	3.79792e-07	0.663331	0.671492	1	A9NUH4	1.13e-84	Uncharacterized protein OS=Picea sitchensis OX=3332 PE=2 SV=1	3332	Viridiplantae	GO:0004185
WPW_Inoculation_Trinity_BBMerged_31May2016_TRINITY_DN123404_c3_g1_i2:1-1227(+)	6.98263	8.40478e-05	1.49541	0.510907	1	B8LQX6	3.26e-86	LRRNT_2 domain-containing protein OS=Picea sitchensis OX=3332 PE=2 SV=1	3332	Viridiplantae	GO:0016021
WPW_Inoculation_Trinity_BBMerged_31May2016_TRINITY_DN120671_c0_g3_i1:49-612(+)	6.98258	1.79362e-08	0.663331	0.596998	1	A0A4Y7KIA6	1.14e-74	AA_kinase domain-containing protein OS=Papaver somniferum OX=3469 GN=C5167_034916 PE=4 SV=1	3469	Viridiplantae	GO:0005524; GO:0016301
WPW_Inoculation_Trinity_BBMerged_31May2016_TRINITY_DN123460_c1_g5_i1:3-1049(+)	6.97736	4.69676e-05	1.10806	0.628665	1	B8LS43	5.85e-45	AAA domain-containing protein OS=Picea sitchensis OX=3332 PE=2 SV=1	3332	Viridiplantae	GO:0043531
WPW_Inoculation_Trinity_BBMerged_31May2016_TRINITY_DN59332_c0_g1_i2:1-570(-)	6.97062	9.40834e-07	0.26709	0.882903	1	C0PQV6	1.39e-125	Uncharacterized protein OS=Picea sitchensis OX=3332 PE=2 SV=1	3332	Viridiplantae	GO:0016021; GO:0020037; GO:0005506; GO:0004497; GO:0016705
WPW_Inoculation_Trinity_BBMerged_31May2016_TRINITY_DN123460_c1_g5_i2:177-2804(+)	6.96934	3.63185e-07	0.305664	0.868672	1	B8LS43	3.4e-175	AAA domain-containing protein OS=Picea sitchensis OX=3332 PE=2 SV=1	3332	Viridiplantae	GO:0043531
WPW_Inoculation_Trinity_BBMerged_31May2016_TRINITY_DN123117_c0_g1_i8:198-920(+)	6.96566	0.00186492	-0.145423	0.969324	1	A9NW33	5.53e-145	Uncharacterized protein OS=Picea sitchensis OX=3332 PE=2 SV=1	3332	Viridiplantae	NA
WPW_Inoculation_Trinity_BBMerged_31May2016_TRINITY_DN113152_c0_g1_i2:377-1405(+)	6.96563	3.75296e-05	0.663331	0.770654	1	A0A0C9QW95	1.12e-98	TSA: Wollemia nobilis Ref_Wollemi_Transcript_4406_1241 transcribed RNA sequence OS=Wollemia nobilis OX=56998 PE=3 SV=1	56998	Viridiplantae	GO:0046872; GO:0016491
WPW_Inoculation_Trinity_BBMerged_31May2016_TRINITY_DN121961_c3_g1_i2:3-662(-)	6.96506	2.38343e-05	2.83142	0.133101	1	A0A200QCU0	1.25e-67	DUF2431 domain-containing protein OS=Macleaya cordata OX=56857 GN=BVC80_1297g33 PE=4 SV=1	56857	Viridiplantae	NA
WPW_Inoculation_Trinity_BBMerged_31May2016_TRINITY_DN123810_c4_g2_i1:1-717(-)	6.96386	5.64935e-08	0.663331	0.619119	1	C0PQE2	8.91e-83	TIR domain-containing protein OS=Picea sitchensis OX=3332 PE=2 SV=1	3332	Viridiplantae	GO:0043531; GO:0007165
WPW_Inoculation_Trinity_BBMerged_31May2016_TRINITY_DN124308_c0_g1_i19:183-932(-)	6.96172	1.07491e-07	0.663331	0.637301	1	NA	NA	NA	NA	NA	NA
WPW_Inoculation_Trinity_BBMerged_31May2016_TRINITY_DN114714_c0_g1_i2:230-1246(-)	6.95838	3.15385e-05	-0.568913	0.791103	1	D5ADN9	0	Epimerase domain-containing protein OS=Picea sitchensis OX=3332 PE=2 SV=1	3332	Viridiplantae	GO:0003824; GO:0050662
WPW_Inoculation_Trinity_BBMerged_31May2016_TRINITY_DN124277_c0_g1_i1:2-787(+)	6.94732	1.57378e-06	0.082849	0.967115	1	E9NZS6	3.99e-69	Putative TIR-NBS-LRR protein OS=Pinus monticola OX=3345 GN=TNL1 PE=4 SV=1	3345	Viridiplantae	GO:0043531; GO:0007165
WPW_Inoculation_Trinity_BBMerged_31May2016_TRINITY_DN124050_c0_g1_i2:3-1661(+)	6.94641	2.88213e-06	0.712599	0.692042	1	B8LMZ7	7.17e-33	Uncharacterized protein OS=Picea sitchensis OX=3332 PE=2 SV=1	3332	Viridiplantae	NA
WPW_Inoculation_Trinity_BBMerged_31May2016_TRINITY_DN118701_c2_g3_i10:321-1835(-)	6.93355	9.26593e-07	0.289951	0.873936	1	B8LLC9	0	Glycosyltransferase OS=Picea sitchensis OX=3332 PE=2 SV=1	3332	Viridiplantae	GO:0016758
WPW_Inoculation_Trinity_BBMerged_31May2016_TRINITY_DN124239_c1_g2_i8:1-2136(+)	6.9333	3.71402e-07	0.663331	0.668266	1	A0A251RS71	7.56e-53	Putative TPX2 domain-containing protein OS=Helianthus annuus OX=4232 GN=HannXRQ_Chr17g0559321 PE=4 SV=1	4232	Viridiplantae	GO:0005874; GO:0005819; GO:0032147; GO:0060236
WPW_Inoculation_Trinity_BBMerged_31May2016_TRINITY_DN99706_c0_g1_i1:1-597(-)	6.93062	7.61873e-06	-0.736089	0.706037	1	D5A9D7	8.02e-143	AAA domain-containing protein OS=Picea sitchensis OX=3332 PE=2 SV=1	3332	Viridiplantae	GO:0005524
WPW_Inoculation_Trinity_BBMerged_31May2016_TRINITY_DN124304_c1_g2_i4:1001-2431(+)	6.92874	9.09679e-08	0.663331	0.630817	1	A0A0C9SB76	0	TSA: Wollemia nobilis Ref_Wollemi_Transcript_77_2478 transcribed RNA sequence OS=Wollemia nobilis OX=56998 PE=4 SV=1	56998	Viridiplantae	GO:0016021; GO:0005524; GO:0030246; GO:0004672
WPW_Inoculation_Trinity_BBMerged_31May2016_TRINITY_DN115375_c0_g1_i2:973-2532(-)	6.92335	3.99573e-08	0.718795	0.573652	1	A9NTA2	0	Uncharacterized protein OS=Picea sitchensis OX=3332 PE=2 SV=1	3332	Viridiplantae	NA
WPW_Inoculation_Trinity_BBMerged_31May2016_TRINITY_DN122577_c1_g1_i1:318-767(+)	6.92067	1.41683e-05	0.663331	0.751593	1	A0A2H3Y1T4	1.25e-34	uncharacterized protein LOC103708819 OS=Phoenix dactylifera OX=42345 GN=LOC103708819 PE=4 SV=1	42345	Viridiplantae	GO:0016021; GO:0043231
WPW_Inoculation_Trinity_BBMerged_31May2016_TRINITY_DN123787_c3_g1_i2:3-524(-)	6.91151	5.32322e-07	0.822656	0.597033	1	B8LS43	4.8e-29	AAA domain-containing protein OS=Picea sitchensis OX=3332 PE=2 SV=1	3332	Viridiplantae	GO:0043531
WPW_Inoculation_Trinity_BBMerged_31May2016_TRINITY_DN120848_c2_g2_i1:2-3130(+)	6.90447	0.000275955	-2.6606	0.218868	1	A0A443PL33	9.4e-101	Protein SMAX1-LIKE 4 OS=Cinnamomum micranthum f. kanehirae OX=337451 GN=CKAN_02064700 PE=4 SV=1	337451	Viridiplantae	GO:0019538
WPW_Inoculation_Trinity_BBMerged_31May2016_TRINITY_DN72575_c0_g2_i1:270-593(-)	6.89112	4.70677e-08	-0.289112	0.835	1	K7NQ96	1.63e-48	Uncharacterized protein (Fragment) OS=Pinus taeda OX=3352 GN=2_5787_01 PE=4 SV=1	3352	Viridiplantae	NA
WPW_Inoculation_Trinity_BBMerged_31May2016_TRINITY_DN123304_c0_g1_i2:518-3139(-)	6.89023	4.80373e-07	0.663331	0.67171	1	W1NXZ6	0	Uncharacterized protein OS=Amborella trichopoda OX=13333 GN=AMTR_s00088p00119450 PE=4 SV=1	13333	Viridiplantae	NA
WPW_Inoculation_Trinity_BBMerged_31May2016_TRINITY_DN120687_c0_g3_i1:1-789(-)	6.88586	1.9483e-07	0.663331	0.648647	1	B8LRB4	1.38e-158	TIR domain-containing protein OS=Picea sitchensis OX=3332 PE=2 SV=1	3332	Viridiplantae	GO:0043531; GO:0007165
WPW_Inoculation_Trinity_BBMerged_31May2016_TRINITY_DN123511_c2_g1_i9:294-1193(-)	6.87297	1.40361e-09	0.663331	0.487106	1	A9NUU0	6.02e-88	Uncharacterized protein OS=Picea sitchensis OX=3332 PE=2 SV=1	3332	Viridiplantae	GO:0016021
WPW_Inoculation_Trinity_BBMerged_31May2016_TRINITY_DN113599_c1_g1_i1:1-1407(+)	6.87212	0.000173906	0.663331	0.79698	1	A0A222UAP3	4.68e-86	R2R3MYB35 OS=Ginkgo biloba OX=3311 GN=R2R3MYB35 PE=2 SV=1	3311	Viridiplantae	GO:0005634; GO:0003677
WPW_Inoculation_Trinity_BBMerged_31May2016_TRINITY_DN123909_c5_g1_i2:2-310(+)	6.87129	1.09985e-06	0.663331	0.691397	1	E0ZGU3	4.76e-44	UDP-glucosyltransferase-like protein (Fragment) OS=Picea sitchensis OX=3332 PE=2 SV=1	3332	Viridiplantae	GO:0016758
WPW_Inoculation_Trinity_BBMerged_31May2016_TRINITY_DN113089_c3_g1_i2:3-644(-)	6.87073	7.85307e-07	0.870453	0.619505	1	A9NKI9	5.32e-153	Uncharacterized protein OS=Picea sitchensis OX=3332 PE=2 SV=1	3332	Viridiplantae	NA
WPW_Inoculation_Trinity_BBMerged_31May2016_TRINITY_DN123611_c6_g6_i1:3-362(+)	6.8693	0.00147332	1.35562	0.653254	1	Q675K9	1.12e-76	Myrcene synthase OS=Picea abies OX=3329 GN=TPS-Myr PE=2 SV=1	3329	Viridiplantae	GO:0000287; GO:0010333
WPW_Inoculation_Trinity_BBMerged_31May2016_TRINITY_DN118431_c0_g5_i2:1-366(+)	6.8531	3.46137e-07	0.215999	0.896099	1	Q19AV8	4.08e-71	Clavata-like receptor OS=Picea glauca OX=3330 GN=CLV PE=2 SV=1	3330	Viridiplantae	GO:0016021; GO:0005524; GO:0004672
WPW_Inoculation_Trinity_BBMerged_31May2016_TRINITY_DN113881_c0_g1_i1:418-810(+)	6.85197	9.63061e-07	0.663331	0.687456	1	A0A443N1H5	1.33e-57	DUF642 OS=Cinnamomum micranthum f. kanehirae OX=337451 GN=CKAN_00060200 PE=4 SV=1	337451	Viridiplantae	NA
WPW_Inoculation_Trinity_BBMerged_31May2016_TRINITY_DN112487_c0_g1_i1:3-1349(-)	6.8509	0.00243635	0.663331	0.84559	1	A0A1U8BCB5	2.17e-133	Auxin response factor OS=Nelumbo nucifera OX=4432 GN=LOC104609299 PE=3 SV=1	4432	Viridiplantae	GO:0005634; GO:0003677; GO:0009734; GO:0006355
WPW_Inoculation_Trinity_BBMerged_31May2016_TRINITY_DN123927_c2_g4_i4:3-512(-)	6.84925	1.1146e-06	0.743353	0.651387	1	Q6WE78	8.39e-25	Putative NBS-LRR protein GS05 (Fragment) OS=Pinus monticola OX=3345 GN=RGA PE=4 SV=1	3345	Viridiplantae	GO:0043531
WPW_Inoculation_Trinity_BBMerged_31May2016_TRINITY_DN100891_c0_g2_i1:293-904(-)	6.8488	7.04212e-06	1.68799	0.335751	1	D5A8X5	3.4e-134	HMA domain-containing protein OS=Picea sitchensis OX=3332 PE=2 SV=1	3332	Viridiplantae	GO:0046872; GO:0030001
WPW_Inoculation_Trinity_BBMerged_31May2016_TRINITY_DN123053_c0_g3_i3:405-1823(-)	6.84873	1.62087e-06	0.663331	0.699583	1	D5ABU5	0	Uncharacterized protein OS=Picea sitchensis OX=3332 PE=2 SV=1	3332	Viridiplantae	NA
WPW_Inoculation_Trinity_BBMerged_31May2016_TRINITY_DN123124_c3_g7_i4:191-1102(-)	6.84612	1.08017e-07	0.663331	0.634183	1	B8LMZ7	3.12e-55	Uncharacterized protein OS=Picea sitchensis OX=3332 PE=2 SV=1	3332	Viridiplantae	NA
WPW_Inoculation_Trinity_BBMerged_31May2016_TRINITY_DN120744_c3_g1_i2:2-730(-)	6.84533	5.59467e-06	2.0137	0.2338	1	D5AE21	2.87e-139	Fe2OG dioxygenase domain-containing protein OS=Picea sitchensis OX=3332 PE=2 SV=1	3332	Viridiplantae	GO:0046872; GO:0016491
WPW_Inoculation_Trinity_BBMerged_31May2016_TRINITY_DN79457_c0_g1_i1:2-328(+)	6.84056	1.40531e-06	0.663331	0.695655	1	NA	NA	NA	NA	NA	NA
WPW_Inoculation_Trinity_BBMerged_31May2016_TRINITY_DN119269_c0_g1_i1:233-1132(+)	6.82517	5.15059e-07	0.663331	0.670123	1	E0CPB0	1.61e-115	Uroporphyrinogen-III synthase OS=Vitis vinifera OX=29760 GN=VIT_18s0001g11090 PE=3 SV=1	29760	Viridiplantae	GO:0009507; GO:0004852; GO:0006782; GO:0006780
WPW_Inoculation_Trinity_BBMerged_31May2016_TRINITY_DN120442_c0_g1_i2:872-1216(+)	6.82336	0.000839453	-0.318497	0.919788	1	A0A2N9IUS6	9.01e-29	Uncharacterized protein OS=Fagus sylvatica OX=28930 GN=FSB_LOCUS57029 PE=4 SV=1	28930	Viridiplantae	GO:0003676; GO:0008270; GO:0015074
WPW_Inoculation_Trinity_BBMerged_31May2016_TRINITY_DN122293_c1_g1_i4:266-1486(-)	6.82133	0.00120425	0.663331	0.83175	1	A0A0D6QRJ0	0	Uncharacterized protein OS=Araucaria cunninghamii OX=56994 PE=4 SV=1	56994	Viridiplantae	GO:0016021; GO:0005524; GO:0004672
WPW_Inoculation_Trinity_BBMerged_31May2016_TRINITY_DN123964_c1_g3_i13:949-2616(+)	6.82013	8.05561e-06	0.663331	0.733826	1	M1BXE0	5.05e-131	Amino_oxidase domain-containing protein OS=Solanum tuberosum OX=4113 GN=102603548 PE=4 SV=1	4113	Viridiplantae	GO:0016491
WPW_Inoculation_Trinity_BBMerged_31May2016_TRINITY_DN32480_c0_g1_i1:3-2813(+)	6.81844	2.01773e-07	0.663331	0.648491	1	A0A0D6QS67	4.14e-108	Uncharacterized protein OS=Araucaria cunninghamii OX=56994 PE=4 SV=1	56994	Viridiplantae	GO:0043531
WPW_Inoculation_Trinity_BBMerged_31May2016_TRINITY_DN165431_c0_g1_i1:81-2030(-)	6.80657	7.89112e-07	-0.0324278	0.9855	1	C0PQS8	0	Uncharacterized protein OS=Picea sitchensis OX=3332 PE=2 SV=1	3332	Viridiplantae	GO:0016021; GO:0022857; GO:0006857
WPW_Inoculation_Trinity_BBMerged_31May2016_TRINITY_DN103115_c0_g1_i2:341-667(+)	6.80228	0.00040471	4.4575	0.0549209	1	C0PTN9	2.32e-35	Uncharacterized protein OS=Picea sitchensis OX=3332 PE=2 SV=1	3332	Viridiplantae	NA
WPW_Inoculation_Trinity_BBMerged_31May2016_TRINITY_DN117483_c0_g2_i6:289-1389(+)	6.79101	4.32756e-06	-0.246725	0.900543	1	A9NUX2	0	Pectin acetylesterase OS=Picea sitchensis OX=3332 PE=2 SV=1	3332	Viridiplantae	GO:0005618; GO:0005576; GO:0016787; GO:0071555
WPW_Inoculation_Trinity_BBMerged_31May2016_TRINITY_DN118895_c0_g3_i1:2-328(-)	6.7842	4.71432e-07	-0.725193	0.637161	1	NA	NA	NA	NA	NA	NA
WPW_Inoculation_Trinity_BBMerged_31May2016_TRINITY_DN117676_c0_g1_i5:405-995(-)	6.77897	7.57934e-08	0.663331	0.61619	1	A9P1A0	7.3e-108	cobW domain-containing protein OS=Picea sitchensis OX=3332 PE=2 SV=1	3332	Viridiplantae	NA
WPW_Inoculation_Trinity_BBMerged_31May2016_TRINITY_DN100690_c0_g3_i1:2-367(+)	6.77879	4.32844e-07	1.12276	0.444409	1	A0A078IW23	4.13e-62	BnaAnng12070D protein OS=Brassica napus OX=3708 GN=BnaAnng12070D PE=4 SV=1	3708	Viridiplantae	NA
WPW_Inoculation_Trinity_BBMerged_31May2016_TRINITY_DN122311_c3_g9_i1:2-310(-)	6.77585	2.15699e-09	0.663331	0.501969	1	A0A0D6QSI2	6.75e-24	TIR domain-containing protein OS=Araucaria cunninghamii OX=56994 PE=4 SV=1	56994	Viridiplantae	GO:0007165
WPW_Inoculation_Trinity_BBMerged_31May2016_TRINITY_DN123404_c2_g4_i4:3-1202(+)	6.77294	4.69964e-08	0.26709	0.845912	1	B8LQX6	2.56e-128	LRRNT_2 domain-containing protein OS=Picea sitchensis OX=3332 PE=2 SV=1	3332	Viridiplantae	GO:0016021
WPW_Inoculation_Trinity_BBMerged_31May2016_TRINITY_DN110975_c1_g2_i2:1-399(+)	6.77062	9.28109e-08	0.663331	0.624726	1	NA	NA	NA	NA	NA	NA
WPW_Inoculation_Trinity_BBMerged_31May2016_TRINITY_DN124243_c2_g5_i1:3-320(-)	6.77051	7.02067e-07	0.663331	0.674526	1	NA	NA	NA	NA	NA	NA
WPW_Inoculation_Trinity_BBMerged_31May2016_TRINITY_DN92744_c0_g1_i1:2-433(+)	6.76985	7.81365e-09	1.24129	0.222865	1	A0A1D1XRY1	1.73e-41	Sodium/hydrogen exchanger 7 (Fragment) OS=Anthurium amnicola OX=1678845 GN=NHX7_18 PE=4 SV=1	1678845	Viridiplantae	GO:0016021; GO:0015299
WPW_Inoculation_Trinity_BBMerged_31May2016_TRINITY_DN122347_c2_g1_i2:2-724(+)	6.76613	3.70399e-09	0.663331	0.51483	1	Q8L8J2	1.91e-34	NBS/LRR (Fragment) OS=Pinus taeda OX=3352 PE=2 SV=1	3352	Viridiplantae	NA
WPW_Inoculation_Trinity_BBMerged_31May2016_TRINITY_DN124236_c3_g7_i3:3-1253(-)	6.75775	1.09438e-05	0.663331	0.737115	1	E9NZS6	4.65e-107	Putative TIR-NBS-LRR protein OS=Pinus monticola OX=3345 GN=TNL1 PE=4 SV=1	3345	Viridiplantae	GO:0043531; GO:0007165
WPW_Inoculation_Trinity_BBMerged_31May2016_TRINITY_DN121010_c0_g4_i1:2-301(-)	6.75723	2.80417e-07	0.235898	0.882698	1	A9NQ07	3.18e-59	Uncharacterized protein OS=Picea sitchensis OX=3332 PE=2 SV=1	3332	Viridiplantae	GO:0008171
WPW_Inoculation_Trinity_BBMerged_31May2016_TRINITY_DN116675_c1_g1_i4:180-2531(+)	6.7566	0.00663006	0.0519237	0.989652	1	A0A0D6QS67	1.28e-98	Uncharacterized protein OS=Araucaria cunninghamii OX=56994 PE=4 SV=1	56994	Viridiplantae	GO:0043531
WPW_Inoculation_Trinity_BBMerged_31May2016_TRINITY_DN122657_c3_g2_i2:2-361(+)	6.75414	3.27485e-06	0.663331	0.711143	1	D5A7Y8	4.85e-33	Uncharacterized protein OS=Picea sitchensis OX=3332 PE=2 SV=1	3332	Viridiplantae	NA
WPW_Inoculation_Trinity_BBMerged_31May2016_TRINITY_DN107778_c0_g2_i1:521-970(-)	6.74264	6.22317e-05	3.49727	0.0618698	1	A9NQ43	6.47e-101	Uncharacterized protein OS=Picea sitchensis OX=3332 PE=2 SV=1	3332	Viridiplantae	NA
WPW_Inoculation_Trinity_BBMerged_31May2016_TRINITY_DN123193_c0_g7_i4:1-399(+)	6.733	0.00044126	0.476427	0.866412	1	B8LN85	1.73e-88	Uncharacterized protein OS=Picea sitchensis OX=3332 PE=2 SV=1	3332	Viridiplantae	NA
WPW_Inoculation_Trinity_BBMerged_31May2016_TRINITY_DN29972_c0_g4_i1:2-304(-)	6.7305	1.51997e-08	-0.431294	0.714458	1	A9NUD3	3.54e-62	PKS_ER domain-containing protein OS=Picea sitchensis OX=3332 PE=2 SV=1	3332	Viridiplantae	GO:0016491
WPW_Inoculation_Trinity_BBMerged_31May2016_TRINITY_DN124406_c2_g1_i6:3-371(-)	6.72439	1.30983e-07	0.663331	0.62781	1	NA	NA	NA	NA	NA	NA
WPW_Inoculation_Trinity_BBMerged_31May2016_TRINITY_DN115347_c0_g1_i1:537-1670(-)	6.72312	3.12357e-05	1.89257	0.305336	1	A0A1U8AML2	8.17e-161	caffeoylshikimate esterase-like isoform X1 OS=Nelumbo nucifera OX=4432 GN=LOC104602105 PE=4 SV=1	4432	Viridiplantae	NA
WPW_Inoculation_Trinity_BBMerged_31May2016_TRINITY_DN25028_c0_g1_i1:1485-1892(-)	6.71629	1.83443e-07	0.663331	0.640297	1	O49919	7.27e-26	Reverse Transcriptase (Fragment) OS=Picea abies OX=3329 GN=reverse transcriptase PE=4 SV=1	3329	Viridiplantae	GO:0003964
WPW_Inoculation_Trinity_BBMerged_31May2016_TRINITY_DN120828_c0_g1_i1:2-457(+)	6.71597	1.16048e-07	0.257179	0.860801	1	NA	NA	NA	NA	NA	NA
WPW_Inoculation_Trinity_BBMerged_31May2016_TRINITY_DN123780_c0_g3_i8:3-2108(+)	6.71528	1.32667e-05	0.55257	0.819613	1	B8LRB4	4.43e-87	TIR domain-containing protein OS=Picea sitchensis OX=3332 PE=2 SV=1	3332	Viridiplantae	GO:0043531; GO:0007165
WPW_Inoculation_Trinity_BBMerged_31May2016_TRINITY_DN124390_c1_g7_i1:2-583(+)	6.71051	1.84246e-06	0.663331	0.695179	1	B8LR16	3.6e-65	NB-ARC domain-containing protein OS=Picea sitchensis OX=3332 PE=2 SV=1	3332	Viridiplantae	GO:0043531
WPW_Inoculation_Trinity_BBMerged_31May2016_TRINITY_DN123988_c0_g2_i2:2-652(-)	6.70536	7.14938e-09	0.663331	0.533336	1	Q8L8J2	6.64e-63	NBS/LRR (Fragment) OS=Pinus taeda OX=3352 PE=2 SV=1	3352	Viridiplantae	NA
WPW_Inoculation_Trinity_BBMerged_31May2016_TRINITY_DN124265_c6_g2_i7:535-7563(+)	6.69632	0.00218374	0.597942	0.8665	1	A0A443PJ24	0	Secretory pathway Sec39 OS=Cinnamomum micranthum f. kanehirae OX=337451 GN=CKAN_01987900 PE=4 SV=1	337451	Viridiplantae	GO:0006890
WPW_Inoculation_Trinity_BBMerged_31May2016_TRINITY_DN114065_c0_g2_i3:2-1024(-)	6.68898	3.9938e-06	-0.126933	0.95139	1	C0PR09	0	Uncharacterized protein OS=Picea sitchensis OX=3332 PE=2 SV=1	3332	Viridiplantae	GO:0003723
WPW_Inoculation_Trinity_BBMerged_31May2016_TRINITY_DN122311_c4_g2_i6:3-713(+)	6.68783	1.6938e-05	-1.14838	0.569451	1	B8LRB4	3.49e-28	TIR domain-containing protein OS=Picea sitchensis OX=3332 PE=2 SV=1	3332	Viridiplantae	GO:0043531; GO:0007165
WPW_Inoculation_Trinity_BBMerged_31May2016_TRINITY_DN114979_c1_g4_i5:91-2880(+)	6.68719	2.69734e-09	0.663331	0.497864	1	B8LRB4	5.97e-114	TIR domain-containing protein OS=Picea sitchensis OX=3332 PE=2 SV=1	3332	Viridiplantae	GO:0043531; GO:0007165
WPW_Inoculation_Trinity_BBMerged_31May2016_TRINITY_DN122703_c4_g1_i6:3-521(+)	6.6851	1.24887e-06	-0.215343	0.904007	1	H9WHQ7	2.21e-50	Uncharacterized protein (Fragment) OS=Pinus taeda OX=3352 GN=0_12509_02 PE=4 SV=1	3352	Viridiplantae	NA
WPW_Inoculation_Trinity_BBMerged_31May2016_TRINITY_DN98299_c0_g4_i1:2-325(+)	6.68472	0.000149788	0.177015	0.948912	1	A0A5K1BJY0	8.08e-39	Uncharacterized protein (Fragment) OS=Nymphaea colorata OX=210225 GN=NYM_LOCUS14698 PE=4 SV=1	210225	Viridiplantae	NA
WPW_Inoculation_Trinity_BBMerged_31May2016_TRINITY_DN123819_c5_g1_i2:3-554(-)	6.68071	0.00893851	-0.193076	0.963155	1	X5CAB3	3.42e-116	GA2ox2 OS=Pinus tabuliformis OX=88731 PE=2 SV=1	88731	Viridiplantae	GO:0046872; GO:0016491
WPW_Inoculation_Trinity_BBMerged_31May2016_TRINITY_DN120163_c0_g2_i1:285-605(+)	6.68023	8.72616e-07	0.082849	0.964652	1	X2D7T7	4.93e-21	Ammonium transporter OS=Pinus pinaster OX=71647 GN=AMT2.1 PE=2 SV=1	71647	Viridiplantae	GO:0016021; GO:0008519
WPW_Inoculation_Trinity_BBMerged_31May2016_TRINITY_DN114874_c0_g1_i6:648-1193(-)	6.67479	5.10383e-07	0.663331	0.660625	1	B8LKA6	3.32e-121	TPR_REGION domain-containing protein OS=Picea sitchensis OX=3332 PE=2 SV=1	3332	Viridiplantae	NA
WPW_Inoculation_Trinity_BBMerged_31May2016_TRINITY_DN121862_c0_g1_i5:206-1390(-)	6.66866	5.81354e-05	0.734068	0.721144	1	A9P1Y3	0	Uncharacterized protein OS=Picea sitchensis OX=3332 PE=2 SV=1	3332	Viridiplantae	NA
WPW_Inoculation_Trinity_BBMerged_31May2016_TRINITY_DN123143_c1_g3_i5:2-589(+)	6.66667	3.2836e-08	0.663331	0.583613	1	Q8L8I7	4.53e-47	Putative TIR/NBS/LRR disease resistance protein (Fragment) OS=Pinus taeda OX=3352 PE=2 SV=1	3352	Viridiplantae	GO:0043531; GO:0007165
WPW_Inoculation_Trinity_BBMerged_31May2016_TRINITY_DN101838_c0_g1_i2:3-485(+)	6.66598	4.88598e-05	0.663331	0.763562	1	H9MB15	2.24e-46	Uncharacterized protein (Fragment) OS=Pinus radiata OX=3347 GN=2_6183_01 PE=4 SV=1	3347	Viridiplantae	NA
WPW_Inoculation_Trinity_BBMerged_31May2016_TRINITY_DN124279_c1_g2_i1:1-396(+)	6.66361	0.0199165	0.202367	0.966237	1	A0A2K3PH26	1.95e-37	Long-chain-alcohol oxidase FAO1-like protein OS=Trifolium pratense OX=57577 GN=L195_g011277 PE=4 SV=1	57577	Viridiplantae	GO:0016614
WPW_Inoculation_Trinity_BBMerged_31May2016_TRINITY_DN85340_c0_g1_i3:2-457(+)	6.6615	0.0153348	-0.682718	0.838936	1	NA	NA	NA	NA	NA	NA
WPW_Inoculation_Trinity_BBMerged_31May2016_TRINITY_DN117942_c0_g5_i2:3-302(+)	6.65812	2.28626e-08	0.909916	0.477398	1	A9NN25	1.08e-63	ATP-synt_DE_N domain-containing protein OS=Picea sitchensis OX=3332 PE=2 SV=1	3332	Viridiplantae	GO:0045261; GO:0046933; GO:0015986
WPW_Inoculation_Trinity_BBMerged_31May2016_TRINITY_DN124393_c9_g3_i3:1-684(+)	6.65692	0.00142164	-0.363096	0.914642	1	NA	NA	NA	NA	NA	NA
WPW_Inoculation_Trinity_BBMerged_31May2016_TRINITY_DN123685_c4_g1_i8:2-685(+)	6.65631	7.63216e-06	1.61721	0.323462	1	B8LRU1	3.17e-128	Peptidase A1 domain-containing protein OS=Picea sitchensis OX=3332 PE=2 SV=1	3332	Viridiplantae	GO:0004190
WPW_Inoculation_Trinity_BBMerged_31May2016_TRINITY_DN95488_c3_g3_i1:3-320(+)	6.65223	7.25105e-09	0.646861	0.540935	1	A9NVH3	7.17e-67	Uncharacterized protein OS=Picea sitchensis OX=3332 PE=2 SV=1	3332	Viridiplantae	GO:0046872
WPW_Inoculation_Trinity_BBMerged_31May2016_TRINITY_DN119338_c6_g1_i3:2-1078(+)	6.65112	1.37838e-06	1.16779	0.464411	1	A0A0K8TU31	0	Cytochrome P450 CYP76AA29 OS=Picea glauca OX=3330 GN=Cytochrome P450 CYP76AA29 PE=3 SV=1	3330	Viridiplantae	GO:0016021; GO:0020037; GO:0005506; GO:0004497; GO:0016705
WPW_Inoculation_Trinity_BBMerged_31May2016_TRINITY_DN121493_c0_g1_i6:327-1103(+)	6.64694	1.68935e-09	0.663331	0.4763	1	A0A251KN21	8.06e-71	Uncharacterized protein OS=Manihot esculenta OX=3983 GN=MANES_06G086000 PE=4 SV=1	3983	Viridiplantae	NA
WPW_Inoculation_Trinity_BBMerged_31May2016_TRINITY_DN117825_c0_g2_i1:2-367(+)	6.6457	4.35103e-07	0.663331	0.654132	1	NA	NA	NA	NA	NA	NA
WPW_Inoculation_Trinity_BBMerged_31May2016_TRINITY_DN69641_c0_g3_i1:1-396(+)	6.63963	4.49915e-08	0.663331	0.590531	1	A0A2G9H397	5.24e-40	Uncharacterized protein OS=Handroanthus impetiginosus OX=429701 GN=CDL12_15404 PE=4 SV=1	429701	Viridiplantae	GO:0016021
WPW_Inoculation_Trinity_BBMerged_31May2016_TRINITY_DN116560_c1_g2_i1:2-379(-)	6.63951	2.09373e-07	-0.107241	0.94693	1	D5AAU5	1.84e-30	Uncharacterized protein OS=Picea sitchensis OX=3332 PE=2 SV=1	3332	Viridiplantae	NA
WPW_Inoculation_Trinity_BBMerged_31May2016_TRINITY_DN124395_c4_g5_i1:233-589(+)	6.63395	2.03944e-07	1.24401	0.340377	1	NA	NA	NA	NA	NA	NA
WPW_Inoculation_Trinity_BBMerged_31May2016_TRINITY_DN121041_c1_g1_i2:2-499(+)	6.63387	1.52179e-06	0.204156	0.910447	1	A0A0G7ZNV8	1.04e-90	Cytochrome P450 CYP76AA27 OS=Picea glauca OX=3330 GN=cytochrome P450 CYP76AA27 PE=3 SV=1	3330	Viridiplantae	GO:0016021; GO:0020037; GO:0005506; GO:0004497; GO:0016705
WPW_Inoculation_Trinity_BBMerged_31May2016_TRINITY_DN123090_c5_g13_i8:3-572(+)	6.63333	1.01677e-05	0.663331	0.729836	1	D5AB91	1.18e-65	Uncharacterized protein OS=Picea sitchensis OX=3332 PE=2 SV=1	3332	Viridiplantae	NA
WPW_Inoculation_Trinity_BBMerged_31May2016_TRINITY_DN122044_c2_g1_i2:163-663(+)	6.63252	2.46327e-06	0.663331	0.697714	1	B8LLR9	4.6e-43	Uncharacterized protein OS=Picea sitchensis OX=3332 PE=2 SV=1	3332	Viridiplantae	NA
WPW_Inoculation_Trinity_BBMerged_31May2016_TRINITY_DN113628_c1_g7_i1:318-845(-)	6.63033	7.25919e-10	1.53906	0.0591943	1	A9NVJ5	2.32e-120	AB hydrolase-1 domain-containing protein OS=Picea sitchensis OX=3332 PE=2 SV=1	3332	Viridiplantae	GO:0003824
WPW_Inoculation_Trinity_BBMerged_31May2016_TRINITY_DN123405_c0_g1_i3:1-1155(-)	6.63009	0.00114797	0.663331	0.824561	1	A9NMQ9	5.41e-63	Uncharacterized protein OS=Picea sitchensis OX=3332 PE=2 SV=1	3332	Viridiplantae	GO:0016021; GO:0030247
WPW_Inoculation_Trinity_BBMerged_31May2016_TRINITY_DN122213_c1_g1_i3:509-1984(+)	6.63006	9.35452e-10	0.663331	0.447945	1	D8RB40	8.05e-164	Uncharacterized protein SmCNGC6_1 OS=Selaginella moellendorffii OX=88036 GN=SmCNGC6_1 PE=4 SV=1	88036	Viridiplantae	GO:0016021; GO:0005216
WPW_Inoculation_Trinity_BBMerged_31May2016_TRINITY_DN83348_c0_g1_i1:2-784(-)	6.62823	3.68423e-05	1.05957	0.606984	1	B8LRB4	2.99e-85	TIR domain-containing protein OS=Picea sitchensis OX=3332 PE=2 SV=1	3332	Viridiplantae	GO:0043531; GO:0007165
WPW_Inoculation_Trinity_BBMerged_31May2016_TRINITY_DN123090_c5_g13_i5:3-467(+)	6.62689	6.93562e-09	0.663331	0.526274	1	D5AB91	6.7e-56	Uncharacterized protein OS=Picea sitchensis OX=3332 PE=2 SV=1	3332	Viridiplantae	NA
WPW_Inoculation_Trinity_BBMerged_31May2016_TRINITY_DN122283_c0_g11_i2:3-335(-)	6.62257	2.52182e-06	0.107204	0.955902	1	H9MAR8	8.31e-65	C2 domain-containing protein (Fragment) OS=Pinus radiata OX=3347 GN=2_3193_01 PE=4 SV=1	3347	Viridiplantae	NA
WPW_Inoculation_Trinity_BBMerged_31May2016_TRINITY_DN123646_c6_g2_i5:390-818(+)	6.61772	0.000402754	1.42342	0.568166	1	A9NQJ0	2.08e-76	HMA domain-containing protein OS=Picea sitchensis OX=3332 PE=2 SV=1	3332	Viridiplantae	GO:0046872; GO:0030001
WPW_Inoculation_Trinity_BBMerged_31May2016_TRINITY_DN120221_c5_g1_i1:1-315(-)	6.5982	0.000398988	-0.139363	0.962654	1	Q675K9	2.96e-64	Myrcene synthase OS=Picea abies OX=3329 GN=TPS-Myr PE=2 SV=1	3329	Viridiplantae	GO:0000287; GO:0010333
WPW_Inoculation_Trinity_BBMerged_31May2016_TRINITY_DN124183_c2_g3_i3:9-596(-)	6.59459	8.27821e-07	0.665676	0.667441	1	K7NJR4	1.47e-47	Uncharacterized protein (Fragment) OS=Pinus radiata OX=3347 GN=0_12373_02 PE=4 SV=1	3347	Viridiplantae	NA
WPW_Inoculation_Trinity_BBMerged_31May2016_TRINITY_DN120141_c0_g2_i5:267-1178(-)	6.58419	0.0150758	2.94971	0.39508	1	A9NT96	0	Glyco_hydro_18 domain-containing protein OS=Picea sitchensis OX=3332 PE=2 SV=1	3332	Viridiplantae	GO:0004553; GO:0005975
WPW_Inoculation_Trinity_BBMerged_31May2016_TRINITY_DN121872_c2_g2_i6:222-3092(-)	6.58283	9.10588e-05	-0.0386192	0.987583	1	A0A0D6QS67	4.53e-115	Uncharacterized protein OS=Araucaria cunninghamii OX=56994 PE=4 SV=1	56994	Viridiplantae	GO:0043531
WPW_Inoculation_Trinity_BBMerged_31May2016_TRINITY_DN120310_c3_g2_i1:2-490(-)	6.58245	1.87759e-07	1.05957	0.416669	1	Q8L8J2	2.48e-40	NBS/LRR (Fragment) OS=Pinus taeda OX=3352 PE=2 SV=1	3352	Viridiplantae	NA
WPW_Inoculation_Trinity_BBMerged_31May2016_TRINITY_DN121548_c0_g7_i1:3-401(+)	6.58058	4.99819e-07	0.663331	0.653876	1	A0A5B6YSV7	2.25e-21	Protein kinase domain-containing protein (Fragment) OS=Davidia involucrata OX=16924 GN=Din_004302 PE=4 SV=1	16924	Viridiplantae	GO:0016021
WPW_Inoculation_Trinity_BBMerged_31May2016_TRINITY_DN87702_c0_g1_i1:1-429(-)	6.57631	5.62585e-08	0.663331	0.592769	1	NA	NA	NA	NA	NA	NA
WPW_Inoculation_Trinity_BBMerged_31May2016_TRINITY_DN124393_c8_g1_i2:2-448(+)	6.56155	3.38061e-07	1.05957	0.441952	1	NA	NA	NA	NA	NA	NA
WPW_Inoculation_Trinity_BBMerged_31May2016_TRINITY_DN124018_c6_g2_i1:164-730(-)	6.5582	0.00205257	0.663331	0.833557	1	B8LN22	4.45e-60	Peptidase A1 domain-containing protein OS=Picea sitchensis OX=3332 PE=2 SV=1	3332	Viridiplantae	GO:0004190
WPW_Inoculation_Trinity_BBMerged_31May2016_TRINITY_DN76064_c0_g1_i1:262-615(-)	6.55303	5.57917e-07	0.663331	0.655144	1	M0RQ09	3.66e-41	X8 domain-containing protein OS=Musa acuminata subsp. malaccensis OX=214687 GN=103970578 PE=4 SV=1	214687	Viridiplantae	NA
WPW_Inoculation_Trinity_BBMerged_31May2016_TRINITY_DN120497_c1_g1_i1:1564-2826(+)	6.54194	0.00679794	0.663331	0.856171	1	A0A2C9W0Z4	3.72e-140	Uncharacterized protein OS=Manihot esculenta OX=3983 GN=MANES_04G010500 PE=3 SV=1	3983	Viridiplantae	NA
WPW_Inoculation_Trinity_BBMerged_31May2016_TRINITY_DN114771_c4_g2_i1:1-735(-)	6.54193	2.05649e-07	-0.318497	0.838879	1	NA	NA	NA	NA	NA	NA
WPW_Inoculation_Trinity_BBMerged_31May2016_TRINITY_DN106745_c0_g1_i3:160-546(-)	6.54168	0.0307967	-0.210857	0.965419	1	NA	NA	NA	NA	NA	NA
WPW_Inoculation_Trinity_BBMerged_31May2016_TRINITY_DN122898_c4_g2_i5:1-1776(+)	6.54021	2.82388e-06	-0.332185	0.848067	1	B8LS43	8.23e-110	AAA domain-containing protein OS=Picea sitchensis OX=3332 PE=2 SV=1	3332	Viridiplantae	GO:0043531
WPW_Inoculation_Trinity_BBMerged_31May2016_TRINITY_DN123458_c0_g16_i1:3-317(-)	6.53536	1.69281e-08	1.05957	0.317142	1	NA	NA	NA	NA	NA	NA
WPW_Inoculation_Trinity_BBMerged_31May2016_TRINITY_DN99432_c0_g1_i2:264-578(+)	6.52833	3.99573e-08	0.663331	0.57867	1	A0A0D6QVN6	2.18e-24	Fe2OG dioxygenase domain-containing protein OS=Araucaria cunninghamii OX=56994 PE=3 SV=1	56994	Viridiplantae	GO:0046872; GO:0016491
WPW_Inoculation_Trinity_BBMerged_31May2016_TRINITY_DN124307_c3_g15_i4:3-527(+)	6.52515	2.35083e-06	0.663331	0.690822	1	B8LMZ7	2.53e-49	Uncharacterized protein OS=Picea sitchensis OX=3332 PE=2 SV=1	3332	Viridiplantae	NA
WPW_Inoculation_Trinity_BBMerged_31May2016_TRINITY_DN122078_c7_g6_i1:1-483(-)	6.52433	0.00193093	0.287377	0.931048	1	B8LPA0	7.52e-94	Peroxidase OS=Picea sitchensis OX=3332 PE=2 SV=1	3332	Viridiplantae	GO:0005576; GO:0020037; GO:0046872; GO:0004601; GO:0042744; GO:0006979
WPW_Inoculation_Trinity_BBMerged_31May2016_TRINITY_DN101707_c0_g1_i1:501-2318(+)	6.51059	7.25105e-09	0.895874	0.359438	1	A0A2H5PMA8	0	Uncharacterized protein OS=Citrus unshiu OX=55188 GN=CUMW_147810 PE=4 SV=1	55188	Viridiplantae	GO:0016021; GO:0005249
WPW_Inoculation_Trinity_BBMerged_31May2016_TRINITY_DN94560_c0_g1_i2:2-505(+)	6.50974	4.44517e-07	-0.12068	0.941516	1	A5WZ02	1.43e-45	Putative CC-NBS-LRR protein (Fragment) OS=Pinus monticola OX=3345 GN=GKD11-7 PE=4 SV=1	3345	Viridiplantae	GO:0043531
WPW_Inoculation_Trinity_BBMerged_31May2016_TRINITY_DN124246_c0_g2_i1:2-376(+)	6.50413	8.95302e-05	0.663331	0.768721	1	NA	NA	NA	NA	NA	NA
WPW_Inoculation_Trinity_BBMerged_31May2016_TRINITY_DN107737_c0_g1_i2:498-818(-)	6.50172	0.00171052	0.663331	0.828119	1	NA	NA	NA	NA	NA	NA
WPW_Inoculation_Trinity_BBMerged_31May2016_TRINITY_DN119297_c2_g1_i6:82-852(+)	6.50098	0.00743931	-1.67003	0.680561	1	A0A0G7ZNX4	5e-169	Putative caffeoyl-CoA O-methyltransferase OS=Picea glauca OX=3330 PE=4 SV=1	3330	Viridiplantae	GO:0042409; GO:0032259
WPW_Inoculation_Trinity_BBMerged_31May2016_TRINITY_DN123159_c8_g3_i1:2-298(-)	6.4926	6.21757e-08	-0.068027	0.963351	1	A9NQB9	8.47e-52	Protein kinase domain-containing protein OS=Picea sitchensis OX=3332 PE=2 SV=1	3332	Viridiplantae	GO:0005524; GO:0004672
WPW_Inoculation_Trinity_BBMerged_31May2016_TRINITY_DN43557_c0_g2_i1:1-321(+)	6.49239	0.000368177	0.104038	0.971211	1	A9NP07	6.2e-65	Abhydrolase_3 domain-containing protein OS=Picea sitchensis OX=3332 PE=2 SV=1	3332	Viridiplantae	GO:0016787
WPW_Inoculation_Trinity_BBMerged_31May2016_TRINITY_DN117177_c3_g1_i3:1-990(+)	6.48546	9.62637e-06	0.663331	0.721235	1	A0A2P6QV87	1.09e-93	Protein kinase domain-containing protein OS=Rosa chinensis OX=74649 GN=RchiOBHm_Chr4g0409901 PE=4 SV=1	74649	Viridiplantae	GO:0016021; GO:0005524; GO:0004672
WPW_Inoculation_Trinity_BBMerged_31May2016_TRINITY_DN121815_c3_g4_i1:186-524(-)	6.48091	5.25749e-05	1.20517	0.531924	1	A9P0D6	5.95e-22	TauD domain-containing protein OS=Picea sitchensis OX=3332 PE=2 SV=1	3332	Viridiplantae	GO:0016491
WPW_Inoculation_Trinity_BBMerged_31May2016_TRINITY_DN171385_c0_g1_i1:1-336(+)	6.47773	1.36085e-07	0.26709	0.850477	1	NA	NA	NA	NA	NA	NA
WPW_Inoculation_Trinity_BBMerged_31May2016_TRINITY_DN121851_c6_g11_i1:1-303(+)	6.47616	0.00155568	0.127932	0.96952	1	B8LQI3	1.9e-60	Uncharacterized protein OS=Picea sitchensis OX=3332 PE=2 SV=1	3332	Viridiplantae	GO:0020037; GO:0005506; GO:0016705
WPW_Inoculation_Trinity_BBMerged_31May2016_TRINITY_DN116740_c3_g3_i2:171-959(-)	6.46881	6.74257e-08	2.09626	0.0557095	1	B8LP38	6.39e-151	Uncharacterized protein OS=Picea sitchensis OX=3332 PE=2 SV=1	3332	Viridiplantae	GO:0004519; GO:0003676; GO:0006308
WPW_Inoculation_Trinity_BBMerged_31May2016_TRINITY_DN124239_c1_g2_i7:2-604(+)	6.46605	3.49692e-08	-0.305767	0.807395	1	A0A251RS71	1.75e-28	Putative TPX2 domain-containing protein OS=Helianthus annuus OX=4232 GN=HannXRQ_Chr17g0559321 PE=4 SV=1	4232	Viridiplantae	GO:0005874; GO:0005819; GO:0032147; GO:0060236
WPW_Inoculation_Trinity_BBMerged_31May2016_TRINITY_DN123090_c5_g13_i2:1-366(+)	6.453	1.18801e-07	0.663331	0.607158	1	D5AB91	8.41e-36	Uncharacterized protein OS=Picea sitchensis OX=3332 PE=2 SV=1	3332	Viridiplantae	NA
WPW_Inoculation_Trinity_BBMerged_31May2016_TRINITY_DN124259_c4_g9_i1:3-314(-)	6.44853	7.46011e-08	0.178389	0.898143	1	A0A0G7ZNZ6	3.82e-57	Cytochrome P450 CYP736B17 (Fragment) OS=Picea glauca OX=3330 GN=cytochrome P450 CYP736B17 PE=3 SV=1	3330	Viridiplantae	GO:0016021; GO:0020037; GO:0005506; GO:0004497; GO:0016705
WPW_Inoculation_Trinity_BBMerged_31May2016_TRINITY_DN122080_c6_g8_i5:270-797(-)	6.4457	0.000149653	0.279697	0.903231	1	E9NZS7	9.86e-31	Putative truncated TIR-NBS-LRR protein OS=Pinus monticola OX=3345 GN=TNL1 PE=2 SV=1	3345	Viridiplantae	GO:0043531; GO:0007165
WPW_Inoculation_Trinity_BBMerged_31May2016_TRINITY_DN85895_c0_g2_i1:1-369(+)	6.44474	0.005656	1.96912	0.569705	1	B8LNL2	8.7e-77	Uncharacterized protein OS=Picea sitchensis OX=3332 PE=2 SV=1	3332	Viridiplantae	NA
WPW_Inoculation_Trinity_BBMerged_31May2016_TRINITY_DN94560_c0_g1_i1:1-408(+)	6.44168	8.68644e-08	0.26709	0.844159	1	A5WZ02	8.14e-26	Putative CC-NBS-LRR protein (Fragment) OS=Pinus monticola OX=3345 GN=GKD11-7 PE=4 SV=1	3345	Viridiplantae	GO:0043531
WPW_Inoculation_Trinity_BBMerged_31May2016_TRINITY_DN123355_c0_g1_i3:237-1688(-)	6.4346	0.00346844	1.94556	0.505647	1	A0A0C9RT92	0	TSA: Wollemia nobilis Ref_Wollemi_Transcript_14048_1593 transcribed RNA sequence OS=Wollemia nobilis OX=56998 PE=4 SV=1	56998	Viridiplantae	GO:0016021
WPW_Inoculation_Trinity_BBMerged_31May2016_TRINITY_DN123288_c3_g1_i1:100-1164(-)	6.43152	0.0012247	-1.18922	0.692389	1	A9NT90	1.19e-66	Uncharacterized protein OS=Picea sitchensis OX=3332 PE=2 SV=1	3332	Viridiplantae	GO:0016021
WPW_Inoculation_Trinity_BBMerged_31May2016_TRINITY_DN111991_c0_g7_i2:2-355(+)	6.42888	6.83377e-08	0.663331	0.589159	1	D5AB91	1.94e-22	Uncharacterized protein OS=Picea sitchensis OX=3332 PE=2 SV=1	3332	Viridiplantae	NA
WPW_Inoculation_Trinity_BBMerged_31May2016_TRINITY_DN120770_c0_g2_i2:193-3081(+)	6.42734	1.4113e-06	0.663331	0.671713	1	U5CR37	0	TFCD_C domain-containing protein OS=Amborella trichopoda OX=13333 GN=AMTR_s00048p00207080 PE=4 SV=1	13333	Viridiplantae	GO:0005829; GO:0009506; GO:0048487; GO:0005096; GO:0009793; GO:0000226; GO:0007023; GO:0006457; GO:0007021
WPW_Inoculation_Trinity_BBMerged_31May2016_TRINITY_DN123983_c1_g1_i6:214-1977(+)	6.42443	8.65451e-06	1.71434	0.294038	1	A0A2I4FJQ9	9e-159	pentatricopeptide repeat-containing protein At2g06000 OS=Juglans regia OX=51240 GN=LOC108999440 PE=4 SV=1	51240	Viridiplantae	NA
WPW_Inoculation_Trinity_BBMerged_31May2016_TRINITY_DN123238_c0_g5_i1:1-324(-)	6.42107	5.72408e-07	1.33679	0.315149	1	A0A0C9QUF3	9.79e-40	TSA: Wollemia nobilis Ref_Wollemi_Transcript_8913_4220 transcribed RNA sequence OS=Wollemia nobilis OX=56998 PE=4 SV=1	56998	Viridiplantae	GO:0004252
WPW_Inoculation_Trinity_BBMerged_31May2016_TRINITY_DN110900_c0_g5_i1:1-309(-)	6.41575	0.0137587	0.663331	0.866539	1	A9NL35	1.13e-42	Uncharacterized protein OS=Picea sitchensis OX=3332 PE=2 SV=1	3332	Viridiplantae	NA
WPW_Inoculation_Trinity_BBMerged_31May2016_TRINITY_DN62884_c0_g3_i1:248-703(-)	6.4135	4.51314e-07	0.663331	0.648628	1	NA	NA	NA	NA	NA	NA
WPW_Inoculation_Trinity_BBMerged_31May2016_TRINITY_DN124288_c0_g6_i23:3-503(-)	6.41126	2.32627e-08	0.660915	0.553306	1	B8LR16	2.75e-49	NB-ARC domain-containing protein OS=Picea sitchensis OX=3332 PE=2 SV=1	3332	Viridiplantae	GO:0043531
WPW_Inoculation_Trinity_BBMerged_31May2016_TRINITY_DN122347_c2_g1_i6:1-1446(+)	6.41075	1.20695e-05	-0.490435	0.800305	1	B8LMZ7	8.03e-76	Uncharacterized protein OS=Picea sitchensis OX=3332 PE=2 SV=1	3332	Viridiplantae	NA
WPW_Inoculation_Trinity_BBMerged_31May2016_TRINITY_DN124401_c10_g1_i1:1-336(+)	6.41057	1.62499e-06	-0.165448	0.924139	1	C0PQE2	3.46e-55	TIR domain-containing protein OS=Picea sitchensis OX=3332 PE=2 SV=1	3332	Viridiplantae	GO:0043531; GO:0007165
WPW_Inoculation_Trinity_BBMerged_31May2016_TRINITY_DN124308_c0_g1_i10:183-1094(-)	6.40928	3.58454e-08	0.663331	0.566092	1	A0A0D6QRI0	2e-32	NB-ARC domain-containing protein OS=Araucaria cunninghamii OX=56994 PE=4 SV=1	56994	Viridiplantae	GO:0043531
WPW_Inoculation_Trinity_BBMerged_31May2016_TRINITY_DN123955_c1_g20_i3:3-326(-)	6.4046	1.02053e-07	0.663331	0.603047	1	C0PTP7	2.85e-47	Uncharacterized protein OS=Picea sitchensis OX=3332 PE=2 SV=1	3332	Viridiplantae	NA
WPW_Inoculation_Trinity_BBMerged_31May2016_TRINITY_DN117670_c1_g13_i3:3-794(-)	6.40327	7.65352e-08	0.663331	0.590362	1	A0A0C9S6I8	1.08e-61	TSA: Wollemia nobilis Ref_Wollemi_Transcript_14780_2565 transcribed RNA sequence OS=Wollemia nobilis OX=56998 PE=4 SV=1	56998	Viridiplantae	GO:0016021; GO:0005524; GO:0004672
WPW_Inoculation_Trinity_BBMerged_31May2016_TRINITY_DN122964_c2_g10_i2:3-545(-)	6.39764	2.38676e-08	0.663331	0.55149	1	D5AB91	9.51e-41	Uncharacterized protein OS=Picea sitchensis OX=3332 PE=2 SV=1	3332	Viridiplantae	NA
WPW_Inoculation_Trinity_BBMerged_31May2016_TRINITY_DN11002_c0_g2_i1:212-2566(-)	6.39498	6.05769e-08	0.663331	0.592587	1	NA	NA	NA	NA	NA	NA
WPW_Inoculation_Trinity_BBMerged_31May2016_TRINITY_DN120552_c3_g2_i1:173-469(+)	6.38844	1.91073e-06	0.663331	0.677223	1	A0A0K8TTG9	3.11e-60	Cytochrome P450 CYP736C3v2 OS=Picea glauca OX=3330 GN=Cytochrome P450 CYP736C3v2 PE=3 SV=1	3330	Viridiplantae	GO:0016021; GO:0020037; GO:0005506; GO:0004497; GO:0016705
WPW_Inoculation_Trinity_BBMerged_31May2016_TRINITY_DN118484_c3_g3_i2:2-574(-)	6.38766	5.63507e-05	0.222345	0.919678	1	A9NSG1	1.31e-124	Abhydrolase_3 domain-containing protein OS=Picea sitchensis OX=3332 PE=2 SV=1	3332	Viridiplantae	GO:0016787
WPW_Inoculation_Trinity_BBMerged_31May2016_TRINITY_DN124410_c6_g31_i5:1-363(+)	6.38675	6.18785e-07	0.663331	0.647706	1	D5AAU5	4.72e-32	Uncharacterized protein OS=Picea sitchensis OX=3332 PE=2 SV=1	3332	Viridiplantae	NA
WPW_Inoculation_Trinity_BBMerged_31May2016_TRINITY_DN124392_c4_g2_i1:2-1981(-)	6.38563	6.19739e-05	-2.37836	0.215168	1	B8LS43	0	AAA domain-containing protein OS=Picea sitchensis OX=3332 PE=2 SV=1	3332	Viridiplantae	GO:0043531
WPW_Inoculation_Trinity_BBMerged_31May2016_TRINITY_DN123706_c4_g5_i1:2-418(-)	6.38556	1.78517e-08	0.278847	0.814424	1	A9NVW4	9.81e-33	Uncharacterized protein OS=Picea sitchensis OX=3332 PE=2 SV=1	3332	Viridiplantae	GO:0016021
WPW_Inoculation_Trinity_BBMerged_31May2016_TRINITY_DN112109_c0_g3_i1:1-330(-)	6.38117	0.000393712	1.17887	0.626791	1	B8LP43	1.39e-72	Uncharacterized protein OS=Picea sitchensis OX=3332 PE=2 SV=1	3332	Viridiplantae	NA
WPW_Inoculation_Trinity_BBMerged_31May2016_TRINITY_DN120109_c4_g1_i2:1-627(-)	6.37996	1.9838e-06	1.31058	0.369333	1	A0A3S3MLT7	1.65e-47	Putative receptor-like protein kinase OS=Cinnamomum micranthum f. kanehirae OX=337451 GN=CKAN_00731900 PE=3 SV=1	337451	Viridiplantae	GO:0016021; GO:0005524; GO:0004674
WPW_Inoculation_Trinity_BBMerged_31May2016_TRINITY_DN119705_c0_g1_i2:3-368(+)	6.37732	0.011366	2.92801	0.378215	1	K7NLB1	5.78e-37	Uncharacterized protein (Fragment) OS=Pinus taeda OX=3352 GN=2_7562_01 PE=4 SV=1	3352	Viridiplantae	GO:0016021
WPW_Inoculation_Trinity_BBMerged_31May2016_TRINITY_DN92518_c0_g1_i1:381-965(-)	6.37656	4.78561e-05	1.71754	0.386712	1	D5ABY5	2.04e-142	Uncharacterized protein OS=Picea sitchensis OX=3332 PE=2 SV=1	3332	Viridiplantae	GO:0004725
WPW_Inoculation_Trinity_BBMerged_31May2016_TRINITY_DN124183_c1_g9_i3:108-944(-)	6.37433	2.46126e-06	0.663331	0.682876	1	B8LP91	0	Uncharacterized protein OS=Picea sitchensis OX=3332 PE=2 SV=1	3332	Viridiplantae	NA
WPW_Inoculation_Trinity_BBMerged_31May2016_TRINITY_DN48750_c0_g1_i1:2-304(+)	6.37229	1.23307e-07	0.663331	0.601949	1	NA	NA	NA	NA	NA	NA
WPW_Inoculation_Trinity_BBMerged_31May2016_TRINITY_DN121141_c2_g4_i3:2-1279(+)	6.36892	5.56229e-06	-0.0219754	0.991196	1	E9NZS7	9.9e-122	Putative truncated TIR-NBS-LRR protein OS=Pinus monticola OX=3345 GN=TNL1 PE=2 SV=1	3345	Viridiplantae	GO:0043531; GO:0007165
WPW_Inoculation_Trinity_BBMerged_31May2016_TRINITY_DN114416_c0_g1_i1:221-544(-)	6.3687	8.76051e-07	-0.615009	0.677315	1	NA	NA	NA	NA	NA	NA
WPW_Inoculation_Trinity_BBMerged_31May2016_TRINITY_DN124307_c3_g3_i9:3-776(+)	6.36707	3.13237e-06	0.573297	0.737375	1	B8LMZ7	6.4e-63	Uncharacterized protein OS=Picea sitchensis OX=3332 PE=2 SV=1	3332	Viridiplantae	NA
WPW_Inoculation_Trinity_BBMerged_31May2016_TRINITY_DN84497_c0_g3_i1:3-386(-)	6.36261	0.000107984	0.0263156	0.991362	1	H9VZT1	3.46e-69	Uncharacterized protein (Fragment) OS=Pinus taeda OX=3352 GN=2_550_01 PE=4 SV=1	3352	Viridiplantae	GO:0016758
WPW_Inoculation_Trinity_BBMerged_31May2016_TRINITY_DN121547_c2_g2_i11:447-2000(+)	6.35813	9.68888e-06	-0.721116	0.683508	1	B8LM41	0	Protein kinase domain-containing protein OS=Picea sitchensis OX=3332 PE=2 SV=1	3332	Viridiplantae	GO:0016021; GO:0005524; GO:0004672
WPW_Inoculation_Trinity_BBMerged_31May2016_TRINITY_DN123340_c1_g16_i1:1-360(+)	6.35109	5.92878e-06	0.386112	0.832143	1	NA	NA	NA	NA	NA	NA
WPW_Inoculation_Trinity_BBMerged_31May2016_TRINITY_DN120636_c0_g6_i4:461-1066(+)	6.34968	6.78363e-08	0.663331	0.582347	1	A0A0K0M7B5	1.04e-50	NB-ARC OS=Pinus tabuliformis OX=88731 PE=2 SV=1	88731	Viridiplantae	GO:0043531; GO:0007165
WPW_Inoculation_Trinity_BBMerged_31May2016_TRINITY_DN123332_c4_g2_i1:2-454(-)	6.3486	9.35025e-06	0.384409	0.832941	1	A0A4D8YY59	6.09e-31	LRR receptor-like serine/threonine-protein kinase EFR OS=Salvia splendens OX=180675 GN=EFR PE=4 SV=1	180675	Viridiplantae	GO:0016301
WPW_Inoculation_Trinity_BBMerged_31May2016_TRINITY_DN119628_c5_g2_i1:325-2121(-)	6.34515	4.11113e-05	1.6176	0.386869	1	A9NVW4	6.11e-142	Uncharacterized protein OS=Picea sitchensis OX=3332 PE=2 SV=1	3332	Viridiplantae	GO:0016021
WPW_Inoculation_Trinity_BBMerged_31May2016_TRINITY_DN110051_c0_g1_i2:3-932(+)	6.34461	4.86496e-06	-0.341011	0.851525	1	B8LRW5	2.2e-79	LRRNT_2 domain-containing protein OS=Picea sitchensis OX=3332 PE=2 SV=1	3332	Viridiplantae	NA
WPW_Inoculation_Trinity_BBMerged_31May2016_TRINITY_DN96539_c0_g1_i1:365-763(+)	6.33921	1.82618e-06	0.663331	0.673161	1	A9NL25	5.2e-31	Uncharacterized protein OS=Picea sitchensis OX=3332 PE=2 SV=1	3332	Viridiplantae	NA
WPW_Inoculation_Trinity_BBMerged_31May2016_TRINITY_DN124321_c5_g1_i1:183-1613(-)	6.33826	0.0453155	-1.84973	0.688346	1	A0A0K0M729	8.19e-148	LRK1 OS=Pinus tabuliformis OX=88731 PE=2 SV=1	88731	Viridiplantae	GO:0016021; GO:0005524; GO:0004672
WPW_Inoculation_Trinity_BBMerged_31May2016_TRINITY_DN123820_c2_g1_i3:2-802(+)	6.33758	8.22298e-07	0.663331	0.651369	1	B8LLB4	1.83e-67	NB-ARC domain-containing protein OS=Picea sitchensis OX=3332 PE=2 SV=1	3332	Viridiplantae	GO:0043531
WPW_Inoculation_Trinity_BBMerged_31May2016_TRINITY_DN106061_c1_g1_i1:1-336(+)	6.33729	9.986e-07	1.15193	0.414226	1	H9VSU0	2.58e-46	Uncharacterized protein (Fragment) OS=Pinus taeda OX=3352 GN=2_1074_01 PE=4 SV=1	3352	Viridiplantae	GO:0016758
WPW_Inoculation_Trinity_BBMerged_31May2016_TRINITY_DN95315_c0_g2_i1:3-404(+)	6.33695	1.91065e-05	0.663331	0.728394	1	A9NZG2	7.36e-89	BURP domain-containing protein OS=Picea sitchensis OX=3332 PE=2 SV=1	3332	Viridiplantae	NA
WPW_Inoculation_Trinity_BBMerged_31May2016_TRINITY_DN124307_c3_g3_i1:3-614(+)	6.33588	1.9247e-06	-0.321312	0.849669	1	B8LMZ7	2.45e-47	Uncharacterized protein OS=Picea sitchensis OX=3332 PE=2 SV=1	3332	Viridiplantae	NA
WPW_Inoculation_Trinity_BBMerged_31May2016_TRINITY_DN123720_c0_g1_i3:750-1637(-)	6.32741	4.97399e-07	-0.464021	0.747054	1	NA	NA	NA	NA	NA	NA
WPW_Inoculation_Trinity_BBMerged_31May2016_TRINITY_DN122915_c2_g5_i4:113-925(+)	6.32513	0.00118958	-0.133343	0.966114	1	NA	NA	NA	NA	NA	NA
WPW_Inoculation_Trinity_BBMerged_31May2016_TRINITY_DN123762_c0_g1_i3:520-3510(-)	6.3248	0.00089328	-0.639134	0.828303	1	A0A5J4ZTV4	0	Uncharacterized protein OS=Nyssa sinensis OX=561372 GN=F0562_011495 PE=4 SV=1	561372	Viridiplantae	NA
WPW_Inoculation_Trinity_BBMerged_31May2016_TRINITY_DN124296_c0_g1_i7:303-3908(+)	6.32177	4.20623e-05	0.715743	0.755893	1	U5DBL1	0	Kinesin motor domain-containing protein OS=Amborella trichopoda OX=13333 GN=AMTR_s00067p00108200 PE=3 SV=1	13333	Viridiplantae	GO:0005871; GO:0005874; GO:0009524; GO:0005524; GO:0016887; GO:0008017; GO:0003777; GO:0007018; GO:0031535
WPW_Inoculation_Trinity_BBMerged_31May2016_TRINITY_DN10303_c0_g5_i1:2-322(+)	6.31971	2.96551e-05	0.913331	0.634842	1	D5A9K4	1.38e-63	Non-specific serine/threonine protein kinase OS=Picea sitchensis OX=3332 PE=2 SV=1	3332	Viridiplantae	GO:0005524; GO:0004674; GO:0007165
WPW_Inoculation_Trinity_BBMerged_31May2016_TRINITY_DN116047_c0_g1_i8:1-465(+)	6.31933	1.67401e-05	0.663331	0.736946	1	C0PQV6	1.8e-96	Uncharacterized protein OS=Picea sitchensis OX=3332 PE=2 SV=1	3332	Viridiplantae	GO:0016021; GO:0020037; GO:0005506; GO:0004497; GO:0016705
WPW_Inoculation_Trinity_BBMerged_31May2016_TRINITY_DN124222_c0_g2_i1:1-3315(+)	6.31687	0.00010849	0.663331	0.764054	1	W1NH35	0	PPR_long domain-containing protein OS=Amborella trichopoda OX=13333 GN=AMTR_s00011p00265800 PE=4 SV=1	13333	Viridiplantae	GO:0009793
WPW_Inoculation_Trinity_BBMerged_31May2016_TRINITY_DN118209_c3_g1_i4:2-697(+)	6.31466	1.74818e-05	0.0466808	0.982248	1	B8LQX6	2.52e-67	LRRNT_2 domain-containing protein OS=Picea sitchensis OX=3332 PE=2 SV=1	3332	Viridiplantae	GO:0016021
WPW_Inoculation_Trinity_BBMerged_31May2016_TRINITY_DN124409_c9_g1_i3:3-428(-)	6.31076	0.000540855	1.40079	0.562946	1	NA	NA	NA	NA	NA	NA
WPW_Inoculation_Trinity_BBMerged_31May2016_TRINITY_DN123622_c2_g1_i2:1-555(+)	6.30595	1.24854e-05	-1.55924	0.35811	1	NA	NA	NA	NA	NA	NA
WPW_Inoculation_Trinity_BBMerged_31May2016_TRINITY_DN122852_c1_g11_i13:91-1143(-)	6.30471	0.0108779	-2.29237	0.483929	1	A9NVM4	4.96e-86	Uncharacterized protein OS=Picea sitchensis OX=3332 PE=2 SV=1	3332	Viridiplantae	GO:0016787; GO:0006629
WPW_Inoculation_Trinity_BBMerged_31May2016_TRINITY_DN81186_c0_g1_i1:575-1405(-)	6.30342	5.32322e-07	1.24732	0.318165	1	B8LMZ7	9.93e-31	Uncharacterized protein OS=Picea sitchensis OX=3332 PE=2 SV=1	3332	Viridiplantae	NA
WPW_Inoculation_Trinity_BBMerged_31May2016_TRINITY_DN122955_c6_g16_i7:2-607(+)	6.29843	2.86941e-08	0.663331	0.554393	1	B8LP91	8.18e-34	Uncharacterized protein OS=Picea sitchensis OX=3332 PE=2 SV=1	3332	Viridiplantae	NA
WPW_Inoculation_Trinity_BBMerged_31May2016_TRINITY_DN123706_c4_g3_i15:2-1231(-)	6.29287	1.97982e-06	-0.152006	0.933845	1	A9NVW4	1.89e-63	Uncharacterized protein OS=Picea sitchensis OX=3332 PE=2 SV=1	3332	Viridiplantae	GO:0016021
WPW_Inoculation_Trinity_BBMerged_31May2016_TRINITY_DN124343_c5_g14_i1:1-450(-)	6.2925	3.76503e-08	0.663331	0.55723	1	B8LRB4	3.92e-51	TIR domain-containing protein OS=Picea sitchensis OX=3332 PE=2 SV=1	3332	Viridiplantae	GO:0043531; GO:0007165
WPW_Inoculation_Trinity_BBMerged_31May2016_TRINITY_DN112227_c3_g6_i2:206-736(-)	6.29178	0.00113419	4.19809	0.0590362	1	C0PS62	5.08e-72	J domain-containing protein OS=Picea sitchensis OX=3332 PE=2 SV=1	3332	Viridiplantae	NA
WPW_Inoculation_Trinity_BBMerged_31May2016_TRINITY_DN123135_c0_g3_i1:3-320(-)	6.28838	5.00853e-08	0.663331	0.566612	1	D5A7Y8	2.8e-31	Uncharacterized protein OS=Picea sitchensis OX=3332 PE=2 SV=1	3332	Viridiplantae	NA
WPW_Inoculation_Trinity_BBMerged_31May2016_TRINITY_DN104590_c0_g1_i2:260-718(-)	6.28295	5.05404e-05	0.663331	0.74955	1	A9NUR3	3.89e-48	Uncharacterized protein OS=Picea sitchensis OX=3332 PE=2 SV=1	3332	Viridiplantae	NA
WPW_Inoculation_Trinity_BBMerged_31May2016_TRINITY_DN122875_c3_g5_i1:168-857(-)	6.28098	2.66884e-07	0.266017	0.858449	1	A0A2C9TZP5	1.64e-33	Kinesin motor domain-containing protein OS=Manihot esculenta OX=3983 GN=MANES_18G012000 PE=3 SV=1	3983	Viridiplantae	GO:0005524; GO:0008017; GO:0003777; GO:0007018
WPW_Inoculation_Trinity_BBMerged_31May2016_TRINITY_DN149010_c0_g1_i1:440-1765(-)	6.27879	1.29301e-09	0.663331	0.429945	1	A0A101LTM3	4.14e-63	zf-RVT domain-containing protein OS=Picea glauca OX=3330 GN=ABT39_MTgene3632 PE=4 SV=1	3330	Viridiplantae	GO:0005739
WPW_Inoculation_Trinity_BBMerged_31May2016_TRINITY_DN122172_c5_g1_i1:91-390(+)	6.27267	0.000773636	0.663331	0.803326	1	A9NZA1	1.64e-61	Peroxidase OS=Picea sitchensis OX=3332 PE=2 SV=1	3332	Viridiplantae	GO:0005576; GO:0020037; GO:0046872; GO:0004601; GO:0042744; GO:0006979
WPW_Inoculation_Trinity_BBMerged_31May2016_TRINITY_DN121358_c0_g1_i2:1-549(-)	6.27209	1.74254e-05	0.082849	0.969202	1	A5WZ02	2.83e-41	Putative CC-NBS-LRR protein (Fragment) OS=Pinus monticola OX=3345 GN=GKD11-7 PE=4 SV=1	3345	Viridiplantae	GO:0043531
WPW_Inoculation_Trinity_BBMerged_31May2016_TRINITY_DN118294_c0_g3_i8:1-915(-)	6.26737	1.82664e-07	0.663331	0.606213	1	NA	NA	NA	NA	NA	NA
WPW_Inoculation_Trinity_BBMerged_31May2016_TRINITY_DN90154_c0_g1_i1:1-435(+)	6.26665	1.29747e-08	1.05957	0.277958	1	E5FA72	3.62e-102	CYP720B5v2 (Fragment) OS=Picea sitchensis OX=3332 PE=2 SV=1	3332	Viridiplantae	GO:0020037; GO:0005506; GO:0004497; GO:0016705
WPW_Inoculation_Trinity_BBMerged_31May2016_TRINITY_DN109108_c1_g1_i2:107-640(+)	6.26397	0.00934086	3.63981	0.286453	1	A0A075M4E5	2.98e-48	Putative proline-rich arabinogalactan protein (Fragment) OS=Pinus hwangshanensis OX=88727 GN=AGP4 PE=4 SV=1	88727	Viridiplantae	NA
WPW_Inoculation_Trinity_BBMerged_31May2016_TRINITY_DN92930_c0_g2_i1:3-410(-)	6.26147	7.15736e-07	0.631811	0.659839	1	A9NZW8	2.42e-87	Purple acid phosphatase OS=Picea sitchensis OX=3332 PE=2 SV=1	3332	Viridiplantae	GO:0003993; GO:0046872
WPW_Inoculation_Trinity_BBMerged_31May2016_TRINITY_DN124330_c1_g1_i3:2-2170(+)	6.25946	1.37582e-05	0.190503	0.925916	1	C0PPX1	9.81e-139	NB-ARC domain-containing protein OS=Picea sitchensis OX=3332 PE=2 SV=1	3332	Viridiplantae	GO:0043531
WPW_Inoculation_Trinity_BBMerged_31May2016_TRINITY_DN124287_c1_g5_i1:3-308(+)	6.25867	4.39547e-07	0.663331	0.636998	1	B8LLL8	1.05e-36	Protein kinase domain-containing protein OS=Picea sitchensis OX=3332 PE=2 SV=1	3332	Viridiplantae	GO:0005524; GO:0004672
WPW_Inoculation_Trinity_BBMerged_31May2016_TRINITY_DN106127_c0_g1_i3:272-913(+)	6.25364	0.0142347	2.1516	0.526258	1	D5AAB3	6.73e-123	H15 domain-containing protein OS=Picea sitchensis OX=3332 PE=2 SV=1	3332	Viridiplantae	GO:0000786; GO:0005634; GO:0003677; GO:0006334
WPW_Inoculation_Trinity_BBMerged_31May2016_TRINITY_DN124275_c0_g2_i3:2-709(+)	6.2467	2.01305e-05	-0.215713	0.915776	1	Q8L8J2	3.02e-51	NBS/LRR (Fragment) OS=Pinus taeda OX=3352 PE=2 SV=1	3352	Viridiplantae	NA
WPW_Inoculation_Trinity_BBMerged_31May2016_TRINITY_DN123706_c4_g3_i5:1-387(-)	6.24496	1.86882e-08	0.663331	0.529579	1	NA	NA	NA	NA	NA	NA
WPW_Inoculation_Trinity_BBMerged_31May2016_TRINITY_DN124193_c2_g1_i6:2-844(+)	6.24469	2.77862e-07	0.663331	0.626347	1	B8LS43	0	AAA domain-containing protein OS=Picea sitchensis OX=3332 PE=2 SV=1	3332	Viridiplantae	GO:0043531
WPW_Inoculation_Trinity_BBMerged_31May2016_TRINITY_DN118867_c4_g7_i1:1-300(+)	6.24402	0.0430234	0.663331	0.886384	1	Q4W2V5	1.37e-56	Peroxidase OS=Picea abies OX=3329 GN=px4 PE=2 SV=1	3329	Viridiplantae	GO:0005576; GO:0020037; GO:0046872; GO:0004601; GO:0042744; GO:0006979
WPW_Inoculation_Trinity_BBMerged_31May2016_TRINITY_DN124363_c5_g3_i1:2-826(-)	6.24332	2.25373e-05	0.00800851	0.997222	1	A0A0D6QRI0	8.26e-59	NB-ARC domain-containing protein OS=Araucaria cunninghamii OX=56994 PE=4 SV=1	56994	Viridiplantae	GO:0043531
WPW_Inoculation_Trinity_BBMerged_31May2016_TRINITY_DN119631_c0_g1_i3:448-1104(-)	6.23815	1.31851e-06	0.663331	0.657112	1	NA	NA	NA	NA	NA	NA
WPW_Inoculation_Trinity_BBMerged_31May2016_TRINITY_DN2552_c0_g2_i1:362-1381(-)	6.23669	2.15878e-07	0.663331	0.608296	1	A0A101LTM3	8.29e-42	zf-RVT domain-containing protein OS=Picea glauca OX=3330 GN=ABT39_MTgene3632 PE=4 SV=1	3330	Viridiplantae	GO:0005739
WPW_Inoculation_Trinity_BBMerged_31May2016_TRINITY_DN119187_c1_g1_i3:1-636(+)	6.23631	2.06274e-05	0.663331	0.725136	1	NA	NA	NA	NA	NA	NA
WPW_Inoculation_Trinity_BBMerged_31May2016_TRINITY_DN112327_c0_g2_i1:1-477(-)	6.23299	3.73751e-06	0.171622	0.925916	1	B8LMZ7	2.32e-33	Uncharacterized protein OS=Picea sitchensis OX=3332 PE=2 SV=1	3332	Viridiplantae	NA
WPW_Inoculation_Trinity_BBMerged_31May2016_TRINITY_DN120962_c4_g5_i2:2-304(+)	6.23285	0.000304009	0.663331	0.782297	1	D5A9K7	1.38e-48	Glycosyltransferase OS=Picea sitchensis OX=3332 PE=2 SV=1	3332	Viridiplantae	GO:0016758
WPW_Inoculation_Trinity_BBMerged_31May2016_TRINITY_DN62213_c0_g2_i2:382-1323(-)	6.2305	0.00121852	-0.674081	0.804772	1	A9P186	3.1e-108	Epimerase domain-containing protein OS=Picea sitchensis OX=3332 PE=2 SV=1	3332	Viridiplantae	GO:0003824; GO:0050662
WPW_Inoculation_Trinity_BBMerged_31May2016_TRINITY_DN122570_c0_g1_i2:1-537(+)	6.22707	0.000204719	-3.05196	0.128329	1	A9NKZ0	2.65e-119	LEA_2 domain-containing protein OS=Picea sitchensis OX=3332 PE=2 SV=1	3332	Viridiplantae	GO:0016021
WPW_Inoculation_Trinity_BBMerged_31May2016_TRINITY_DN92049_c0_g1_i2:156-467(-)	6.22566	6.15945e-08	0.258628	0.838168	1	NA	NA	NA	NA	NA	NA
WPW_Inoculation_Trinity_BBMerged_31May2016_TRINITY_DN105842_c1_g1_i3:118-798(+)	6.21822	4.13233e-06	2.04733	0.154099	1	NA	NA	NA	NA	NA	NA
WPW_Inoculation_Trinity_BBMerged_31May2016_TRINITY_DN124084_c3_g3_i2:2-718(-)	6.21661	0.000429156	-0.345028	0.88981	1	D5A9F8	2.24e-115	CAP10 domain-containing protein OS=Picea sitchensis OX=3332 PE=2 SV=1	3332	Viridiplantae	NA
WPW_Inoculation_Trinity_BBMerged_31May2016_TRINITY_DN123631_c2_g2_i5:479-1216(-)	6.2142	5.04509e-05	-0.217783	0.919614	1	A0A0C9S6G1	8.26e-49	TSA: Wollemia nobilis Ref_Wollemi_Transcript_14979_3680 transcribed RNA sequence OS=Wollemia nobilis OX=56998 PE=4 SV=1	56998	Viridiplantae	GO:0016021; GO:0005524; GO:0004672
WPW_Inoculation_Trinity_BBMerged_31May2016_TRINITY_DN122490_c0_g1_i2:233-2182(+)	6.21171	2.72952e-06	0.663331	0.674625	1	B8LKI8	0	Uncharacterized protein OS=Picea sitchensis OX=3332 PE=2 SV=1	3332	Viridiplantae	GO:0016021; GO:0005525; GO:0016787; GO:0006629
WPW_Inoculation_Trinity_BBMerged_31May2016_TRINITY_DN106538_c0_g1_i1:3-830(+)	6.21034	1.1445e-07	-0.13264	0.923887	1	Q8L8J6	4.55e-36	Putative TIR/NBS/LRR disease resistance protein (Fragment) OS=Pinus taeda OX=3352 PE=2 SV=1	3352	Viridiplantae	NA
WPW_Inoculation_Trinity_BBMerged_31May2016_TRINITY_DN105485_c0_g1_i1:43-948(+)	6.20966	0.000265617	0.665527	0.777605	1	A0A0C9RMK6	7.4e-55	TSA: Wollemia nobilis Ref_Wollemi_Transcript_10694_1672 transcribed RNA sequence OS=Wollemia nobilis OX=56998 PE=4 SV=1	56998	Viridiplantae	GO:0004722
WPW_Inoculation_Trinity_BBMerged_31May2016_TRINITY_DN122641_c1_g1_i2:2-301(+)	6.20795	5.88291e-05	0.719042	0.732557	1	NA	NA	NA	NA	NA	NA
WPW_Inoculation_Trinity_BBMerged_31May2016_TRINITY_DN79646_c1_g1_i1:2-352(+)	6.2069	8.96988e-08	0.663331	0.579622	1	NA	NA	NA	NA	NA	NA
WPW_Inoculation_Trinity_BBMerged_31May2016_TRINITY_DN73577_c0_g1_i1:107-412(-)	6.20317	0.00217428	0.26709	0.932437	1	NA	NA	NA	NA	NA	NA
WPW_Inoculation_Trinity_BBMerged_31May2016_TRINITY_DN121697_c6_g13_i12:2-373(+)	6.20244	7.67394e-05	0.731574	0.749763	1	A9NUB5	8.7e-76	Uncharacterized protein OS=Picea sitchensis OX=3332 PE=2 SV=1	3332	Viridiplantae	NA
WPW_Inoculation_Trinity_BBMerged_31May2016_TRINITY_DN123869_c0_g2_i3:2-742(+)	6.2012	1.63801e-05	0.663331	0.717447	1	B8LR16	4.05e-55	NB-ARC domain-containing protein OS=Picea sitchensis OX=3332 PE=2 SV=1	3332	Viridiplantae	GO:0043531
WPW_Inoculation_Trinity_BBMerged_31May2016_TRINITY_DN124246_c0_g1_i1:2-343(+)	6.19175	6.61759e-06	0.663331	0.695593	1	NA	NA	NA	NA	NA	NA
WPW_Inoculation_Trinity_BBMerged_31May2016_TRINITY_DN124247_c1_g9_i10:133-1461(-)	6.19052	0.000130041	0.663331	0.762183	1	NA	NA	NA	NA	NA	NA
WPW_Inoculation_Trinity_BBMerged_31May2016_TRINITY_DN122417_c3_g1_i3:1-936(+)	6.18177	1.18114e-06	1.05957	0.447945	1	E9NZS6	1.28e-55	Putative TIR-NBS-LRR protein OS=Pinus monticola OX=3345 GN=TNL1 PE=4 SV=1	3345	Viridiplantae	GO:0043531; GO:0007165
WPW_Inoculation_Trinity_BBMerged_31May2016_TRINITY_DN121674_c0_g1_i2:475-1887(-)	6.18117	0.00262593	2.9715	0.233861	1	A0A200QKH2	1.72e-119	Uncharacterized protein OS=Macleaya cordata OX=56857 GN=BVC80_8193g8 PE=4 SV=1	56857	Viridiplantae	NA
WPW_Inoculation_Trinity_BBMerged_31May2016_TRINITY_DN121647_c9_g14_i5:2-529(-)	6.17776	1.90447e-08	0.663331	0.524646	1	D5AB91	3.05e-39	Uncharacterized protein OS=Picea sitchensis OX=3332 PE=2 SV=1	3332	Viridiplantae	NA
WPW_Inoculation_Trinity_BBMerged_31May2016_TRINITY_DN42041_c0_g1_i1:354-992(-)	6.17556	0.00109373	-0.674276	0.819826	1	A9P030	3.48e-156	Uncharacterized protein OS=Picea sitchensis OX=3332 PE=2 SV=1	3332	Viridiplantae	GO:0016021
WPW_Inoculation_Trinity_BBMerged_31May2016_TRINITY_DN25767_c0_g1_i1:3-374(-)	6.17551	7.77554e-06	0.663331	0.698911	1	A0A0D6QWL0	6.15e-38	Protein kinase domain-containing protein OS=Araucaria cunninghamii OX=56994 PE=4 SV=1	56994	Viridiplantae	GO:0016021; GO:0005524; GO:0004672
WPW_Inoculation_Trinity_BBMerged_31May2016_TRINITY_DN107207_c0_g8_i1:1-297(-)	6.17458	2.68106e-07	0.663331	0.610101	1	NA	NA	NA	NA	NA	NA
WPW_Inoculation_Trinity_BBMerged_31May2016_TRINITY_DN124140_c4_g1_i2:200-1363(-)	6.17401	5.65532e-08	1.02054	0.349075	1	B8LMZ7	1.13e-79	Uncharacterized protein OS=Picea sitchensis OX=3332 PE=2 SV=1	3332	Viridiplantae	NA
WPW_Inoculation_Trinity_BBMerged_31May2016_TRINITY_DN140948_c0_g1_i1:100-1125(+)	6.17288	3.88393e-06	0.663331	0.681336	1	A0A2R6XTM8	2.05e-79	Uncharacterized protein OS=Marchantia polymorpha OX=3197 GN=MARPO_0003s0270 PE=3 SV=1	3197	Viridiplantae	GO:0016021; GO:0022857
WPW_Inoculation_Trinity_BBMerged_31May2016_TRINITY_DN121318_c2_g2_i3:1-330(+)	6.17161	3.39656e-08	0.26709	0.822134	1	NA	NA	NA	NA	NA	NA
WPW_Inoculation_Trinity_BBMerged_31May2016_TRINITY_DN122172_c5_g7_i1:91-390(+)	6.17097	0.000968155	1.18684	0.638947	1	A9NZA1	7.94e-61	Peroxidase OS=Picea sitchensis OX=3332 PE=2 SV=1	3332	Viridiplantae	GO:0005576; GO:0020037; GO:0046872; GO:0004601; GO:0042744; GO:0006979
WPW_Inoculation_Trinity_BBMerged_31May2016_TRINITY_DN101348_c0_g2_i1:257-1168(+)	6.16984	1.60277e-07	0.663331	0.594391	1	A0A1Y1I7M9	4.26e-98	Uncharacterized protein OS=Klebsormidium nitens OX=105231 GN=KFL_002210160 PE=4 SV=1	105231	Viridiplantae	NA
WPW_Inoculation_Trinity_BBMerged_31May2016_TRINITY_DN122686_c0_g1_i2:266-2728(+)	6.16746	9.05665e-05	0.663331	0.752286	1	A0A176WBV7	3.53e-36	Uncharacterized protein OS=Marchantia polymorpha subsp. ruderalis OX=1480154 GN=AXG93_4003s1170 PE=4 SV=1	1480154	Viridiplantae	GO:0005874; GO:0005819; GO:0032147; GO:0060236
WPW_Inoculation_Trinity_BBMerged_31May2016_TRINITY_DN109693_c0_g4_i1:1-444(+)	6.16581	0.00287998	0.669376	0.829165	1	NA	NA	NA	NA	NA	NA
WPW_Inoculation_Trinity_BBMerged_31May2016_TRINITY_DN123527_c1_g5_i17:2-946(-)	6.16488	1.31851e-06	0.663331	0.65251	1	A0A383VT71	4.04e-88	Uncharacterized protein (Fragment) OS=Tetradesmus obliquus OX=3088 GN=BQ4739_LOCUS7977 PE=4 SV=1	3088	Viridiplantae	NA
WPW_Inoculation_Trinity_BBMerged_31May2016_TRINITY_DN123820_c2_g1_i8:2-526(+)	6.15051	5.68113e-09	0.663331	0.478156	1	A0A0D6QZ73	2.95e-34	AAA domain-containing protein OS=Araucaria cunninghamii OX=56994 PE=4 SV=1	56994	Viridiplantae	GO:0043531
WPW_Inoculation_Trinity_BBMerged_31May2016_TRINITY_DN124388_c0_g2_i4:2-730(+)	6.14466	1.84786e-05	-1.26986	0.477907	1	NA	NA	NA	NA	NA	NA
WPW_Inoculation_Trinity_BBMerged_31May2016_TRINITY_DN123560_c0_g1_i6:107-1402(-)	6.14437	0.00446622	0.273718	0.934735	1	D5AE65	0	Uncharacterized protein OS=Picea sitchensis OX=3332 PE=2 SV=1	3332	Viridiplantae	GO:0004144; GO:0045017
WPW_Inoculation_Trinity_BBMerged_31May2016_TRINITY_DN69891_c0_g2_i1:55-462(-)	6.14363	0.000438185	0.663331	0.786092	1	A0A0D6QZC8	2.28e-52	Peptidase A1 domain-containing protein OS=Araucaria cunninghamii OX=56994 PE=3 SV=1	56994	Viridiplantae	GO:0004190
WPW_Inoculation_Trinity_BBMerged_31May2016_TRINITY_DN108719_c0_g1_i6:3-1283(+)	6.14351	1.60333e-05	0.276641	0.885099	1	D5ABF9	1.41e-77	Uncharacterized protein OS=Picea sitchensis OX=3332 PE=2 SV=1	3332	Viridiplantae	NA
WPW_Inoculation_Trinity_BBMerged_31May2016_TRINITY_DN122588_c1_g1_i9:107-2947(+)	6.14161	0.0033461	0.663331	0.853293	1	C0PPX1	0	NB-ARC domain-containing protein OS=Picea sitchensis OX=3332 PE=2 SV=1	3332	Viridiplantae	GO:0043531
WPW_Inoculation_Trinity_BBMerged_31May2016_TRINITY_DN123836_c0_g1_i2:122-592(-)	6.1368	1.09706e-07	0.663331	0.579965	1	NA	NA	NA	NA	NA	NA
WPW_Inoculation_Trinity_BBMerged_31May2016_TRINITY_DN121318_c2_g2_i1:207-533(+)	6.13453	5.17037e-08	0.26709	0.826484	1	NA	NA	NA	NA	NA	NA
WPW_Inoculation_Trinity_BBMerged_31May2016_TRINITY_DN122544_c0_g1_i2:1-1002(+)	6.11965	5.10755e-08	0.663331	0.552361	1	D5AAU5	8.69e-34	Uncharacterized protein OS=Picea sitchensis OX=3332 PE=2 SV=1	3332	Viridiplantae	NA
WPW_Inoculation_Trinity_BBMerged_31May2016_TRINITY_DN117097_c0_g4_i4:343-888(+)	6.1174	0.000231189	0.985468	0.655811	1	A9NKW0	7.84e-116	Uncharacterized protein OS=Picea sitchensis OX=3332 PE=2 SV=1	3332	Viridiplantae	GO:0010112
WPW_Inoculation_Trinity_BBMerged_31May2016_TRINITY_DN123330_c0_g1_i1:2-997(-)	6.11093	9.12147e-06	-0.130133	0.946449	1	C0PQE2	3.52e-75	TIR domain-containing protein OS=Picea sitchensis OX=3332 PE=2 SV=1	3332	Viridiplantae	GO:0043531; GO:0007165
WPW_Inoculation_Trinity_BBMerged_31May2016_TRINITY_DN122905_c1_g1_i2:3-962(-)	6.10935	4.7195e-08	0.26709	0.824409	1	B8LRB4	4.34e-95	TIR domain-containing protein OS=Picea sitchensis OX=3332 PE=2 SV=1	3332	Viridiplantae	GO:0043531; GO:0007165
WPW_Inoculation_Trinity_BBMerged_31May2016_TRINITY_DN120757_c2_g3_i6:3-785(-)	6.10545	6.08498e-05	0.663331	0.753684	1	Q19AV8	9.94e-160	Clavata-like receptor OS=Picea glauca OX=3330 GN=CLV PE=2 SV=1	3330	Viridiplantae	GO:0016021; GO:0005524; GO:0004672
WPW_Inoculation_Trinity_BBMerged_31May2016_TRINITY_DN112171_c1_g1_i1:238-1146(-)	6.09796	0.00995662	3.19995	0.215257	1	A0A4S9KBR4	7.61e-161	Class I glutamine amidotransferase-like protein OS=Aureobasidium pullulans OX=5580 GN=D6D01_08381 PE=4 SV=1	5580	Fungi	GO:0016740; GO:0006541
WPW_Inoculation_Trinity_BBMerged_31May2016_TRINITY_DN123651_c4_g1_i5:128-1753(+)	6.09608	9.84968e-08	0.663331	0.57287	1	A0A443PA26	0	Pentatricopeptide repeat-containing protein, mitochondrial isoform X1 OS=Cinnamomum micranthum f. kanehirae OX=337451 GN=CKAN_01659700 PE=4 SV=1	337451	Viridiplantae	NA
WPW_Inoculation_Trinity_BBMerged_31May2016_TRINITY_DN124265_c6_g2_i5:535-6918(+)	6.09492	0.000512174	0.506142	0.851754	1	A0A443PJ24	0	Secretory pathway Sec39 OS=Cinnamomum micranthum f. kanehirae OX=337451 GN=CKAN_01987900 PE=4 SV=1	337451	Viridiplantae	GO:0006890
WPW_Inoculation_Trinity_BBMerged_31May2016_TRINITY_DN106127_c0_g1_i4:272-904(+)	6.09293	0.000334896	0.140068	0.95759	1	D5AAB3	3.64e-67	H15 domain-containing protein OS=Picea sitchensis OX=3332 PE=2 SV=1	3332	Viridiplantae	GO:0000786; GO:0005634; GO:0003677; GO:0006334
WPW_Inoculation_Trinity_BBMerged_31May2016_TRINITY_DN123245_c3_g9_i4:59-517(-)	6.09015	0.000426431	2.26346	0.213731	1	B8LQ36	1.02e-90	Pectate lyase OS=Picea sitchensis OX=3332 PE=2 SV=1	3332	Viridiplantae	GO:0046872; GO:0030570; GO:0045490
WPW_Inoculation_Trinity_BBMerged_31May2016_TRINITY_DN123648_c2_g4_i4:1-438(-)	6.08259	1.47478e-05	0.160269	0.935732	1	NA	NA	NA	NA	NA	NA
WPW_Inoculation_Trinity_BBMerged_31May2016_TRINITY_DN123787_c3_g3_i3:1-489(-)	6.07641	4.98633e-08	0.0299651	0.981943	1	B8LS43	1.55e-29	AAA domain-containing protein OS=Picea sitchensis OX=3332 PE=2 SV=1	3332	Viridiplantae	GO:0043531
WPW_Inoculation_Trinity_BBMerged_31May2016_TRINITY_DN124262_c0_g2_i14:1084-1941(+)	6.07429	0.000166702	1.77878	0.337033	1	B8LRB4	1.67e-93	TIR domain-containing protein OS=Picea sitchensis OX=3332 PE=2 SV=1	3332	Viridiplantae	GO:0043531; GO:0007165
WPW_Inoculation_Trinity_BBMerged_31May2016_TRINITY_DN67731_c0_g1_i1:3-455(-)	6.05144	5.79369e-08	0.663331	0.556262	1	NA	NA	NA	NA	NA	NA
WPW_Inoculation_Trinity_BBMerged_31May2016_TRINITY_DN123899_c0_g3_i2:537-866(+)	6.04759	6.03721e-06	-0.127843	0.944755	1	NA	NA	NA	NA	NA	NA
WPW_Inoculation_Trinity_BBMerged_31May2016_TRINITY_DN122185_c0_g1_i2:993-3326(-)	6.0465	1.34012e-06	0.663331	0.644808	1	A0A1U8P2A5	2.05e-97	pentatricopeptide repeat-containing protein At5g01110-like OS=Gossypium hirsutum OX=3635 GN=LOC107954324 PE=4 SV=1	3635	Viridiplantae	NA
WPW_Inoculation_Trinity_BBMerged_31May2016_TRINITY_DN3323_c0_g1_i1:37-588(+)	6.04391	0.00775367	1.12819	0.734237	1	D5ABC6	1.22e-67	Uncharacterized protein OS=Picea sitchensis OX=3332 PE=2 SV=1	3332	Viridiplantae	NA
WPW_Inoculation_Trinity_BBMerged_31May2016_TRINITY_DN124392_c4_g3_i2:1-336(-)	6.041	4.99949e-07	0.667812	0.623631	1	B8LS43	6.45e-28	AAA domain-containing protein OS=Picea sitchensis OX=3332 PE=2 SV=1	3332	Viridiplantae	GO:0043531
WPW_Inoculation_Trinity_BBMerged_31May2016_TRINITY_DN119265_c1_g2_i1:211-1257(+)	6.04018	3.95429e-06	-1.59118	0.243109	1	NA	NA	NA	NA	NA	NA
WPW_Inoculation_Trinity_BBMerged_31May2016_TRINITY_DN22799_c0_g1_i1:1-489(-)	6.03925	0.00452737	0.663331	0.832114	1	D5ABJ6	6.65e-73	AP2/ERF domain-containing protein OS=Picea sitchensis OX=3332 PE=2 SV=1	3332	Viridiplantae	GO:0005634; GO:0003677; GO:0003700
WPW_Inoculation_Trinity_BBMerged_31May2016_TRINITY_DN120275_c1_g1_i3:411-998(-)	6.03795	0.00178963	0.663331	0.820217	1	A9NU49	2.19e-139	Uncharacterized protein OS=Picea sitchensis OX=3332 PE=2 SV=1	3332	Viridiplantae	GO:0005737; GO:0050113; GO:0005506; GO:0019310
WPW_Inoculation_Trinity_BBMerged_31May2016_TRINITY_DN122407_c0_g9_i8:2-451(-)	6.03539	3.46661e-06	1.30573	0.367195	1	NA	NA	NA	NA	NA	NA
WPW_Inoculation_Trinity_BBMerged_31May2016_TRINITY_DN123836_c0_g1_i3:103-594(-)	6.03071	2.82673e-08	1.05957	0.286611	1	NA	NA	NA	NA	NA	NA
WPW_Inoculation_Trinity_BBMerged_31May2016_TRINITY_DN117914_c1_g2_i1:3-680(-)	6.03061	5.95191e-07	0.913331	0.481471	1	U5D2N7	3.92e-52	Uncharacterized protein OS=Amborella trichopoda OX=13333 GN=AMTR_s00048p00209990 PE=4 SV=1	13333	Viridiplantae	GO:0009507; GO:0016021
WPW_Inoculation_Trinity_BBMerged_31May2016_TRINITY_DN124221_c1_g1_i4:316-3228(+)	6.03035	0.000364633	-1.62211	0.465038	1	A0A0C9QPU4	0	TSA: Wollemia nobilis Ref_Wollemi_Transcript_14376_3413 transcribed RNA sequence OS=Wollemia nobilis OX=56998 PE=4 SV=1	56998	Viridiplantae	GO:0016021; GO:0005524; GO:0004672
WPW_Inoculation_Trinity_BBMerged_31May2016_TRINITY_DN114887_c0_g5_i4:2-685(+)	6.02917	3.21193e-05	-0.289097	0.884633	1	A0A0D6QSA8	5.47e-107	Protein kinase domain-containing protein OS=Araucaria cunninghamii OX=56994 PE=4 SV=1	56994	Viridiplantae	GO:0016021; GO:0005524; GO:0004672
WPW_Inoculation_Trinity_BBMerged_31May2016_TRINITY_DN120277_c0_g6_i1:1-315(+)	6.02695	2.6997e-08	0.663331	0.523492	1	B8LLB4	1.35e-23	NB-ARC domain-containing protein OS=Picea sitchensis OX=3332 PE=2 SV=1	3332	Viridiplantae	GO:0043531
WPW_Inoculation_Trinity_BBMerged_31May2016_TRINITY_DN108248_c0_g4_i1:3-440(+)	6.0138	8.16486e-09	0.663331	0.477781	1	D5AEG3	5.96e-103	HIT-type domain-containing protein OS=Picea sitchensis OX=3332 PE=2 SV=1	3332	Viridiplantae	GO:0046872; GO:0043486
WPW_Inoculation_Trinity_BBMerged_31May2016_TRINITY_DN121190_c3_g1_i1:1-633(+)	6.01362	3.24963e-05	0.605671	0.764591	1	A0A0D6QTZ7	4.9e-63	Uncharacterized protein OS=Araucaria cunninghamii OX=56994 PE=4 SV=1	56994	Viridiplantae	GO:0016021; GO:0005524; GO:0004672
WPW_Inoculation_Trinity_BBMerged_31May2016_TRINITY_DN110440_c0_g2_i1:216-518(-)	6.01343	5.78134e-06	-1.94271	0.262857	1	A9NP36	7.69e-64	Uncharacterized protein OS=Picea sitchensis OX=3332 PE=2 SV=1	3332	Viridiplantae	GO:0016021
WPW_Inoculation_Trinity_BBMerged_31May2016_TRINITY_DN101897_c0_g1_i1:1-444(+)	6.00975	7.41428e-06	0.663331	0.687165	1	A0A0K0M729	3.24e-48	LRK1 OS=Pinus tabuliformis OX=88731 PE=2 SV=1	88731	Viridiplantae	GO:0016021; GO:0005524; GO:0004672
WPW_Inoculation_Trinity_BBMerged_31May2016_TRINITY_DN123133_c0_g1_i1:3-533(+)	6.00793	2.05649e-07	0.663331	0.594131	1	B8LQX6	3.06e-64	LRRNT_2 domain-containing protein OS=Picea sitchensis OX=3332 PE=2 SV=1	3332	Viridiplantae	GO:0016021
WPW_Inoculation_Trinity_BBMerged_31May2016_TRINITY_DN121433_c3_g1_i1:3-443(-)	6.00757	5.32127e-08	-0.129819	0.918275	1	B8LRB7	2.28e-68	Uncharacterized protein OS=Picea sitchensis OX=3332 PE=2 SV=1	3332	Viridiplantae	GO:0003690; GO:0006355
WPW_Inoculation_Trinity_BBMerged_31May2016_TRINITY_DN124208_c0_g1_i8:15-980(-)	6.00665	0.00107225	-1.7631	0.439041	1	B8LR16	4.4e-77	NB-ARC domain-containing protein OS=Picea sitchensis OX=3332 PE=2 SV=1	3332	Viridiplantae	GO:0043531
WPW_Inoculation_Trinity_BBMerged_31May2016_TRINITY_DN124379_c0_g5_i3:1-618(-)	6.00609	3.47248e-07	0.663331	0.60456	1	Q8L8J1	2.41e-54	TIR/NBS (Fragment) OS=Pinus taeda OX=3352 PE=2 SV=1	3352	Viridiplantae	GO:0043531; GO:0007165
WPW_Inoculation_Trinity_BBMerged_31May2016_TRINITY_DN89752_c0_g1_i1:1-534(-)	6.00601	2.32492e-05	0.663331	0.721742	1	A9NZG2	6.05e-114	BURP domain-containing protein OS=Picea sitchensis OX=3332 PE=2 SV=1	3332	Viridiplantae	NA
WPW_Inoculation_Trinity_BBMerged_31May2016_TRINITY_DN97712_c0_g2_i1:294-821(+)	6.00414	3.37344e-06	0.663331	0.678284	1	B8LQK1	1.68e-120	Uncharacterized protein OS=Picea sitchensis OX=3332 PE=2 SV=1	3332	Viridiplantae	GO:0016021; GO:0006605
WPW_Inoculation_Trinity_BBMerged_31May2016_TRINITY_DN170839_c0_g1_i1:3-1100(+)	5.99987	5.67513e-06	0.663331	0.679746	1	A9NVW4	2.17e-128	Uncharacterized protein OS=Picea sitchensis OX=3332 PE=2 SV=1	3332	Viridiplantae	GO:0016021
WPW_Inoculation_Trinity_BBMerged_31May2016_TRINITY_DN106351_c0_g2_i1:251-742(+)	5.99878	0.000129268	0.663331	0.752154	1	A0A0A7RK48	2.73e-64	Late embryogenesis abundant protein LEA4-3 OS=Pinus tabuliformis OX=88731 PE=2 SV=1	88731	Viridiplantae	NA
WPW_Inoculation_Trinity_BBMerged_31May2016_TRINITY_DN122977_c0_g3_i1:1-771(-)	5.99807	3.39738e-05	0.663331	0.722508	1	A0A0D6QZ73	4.92e-35	AAA domain-containing protein OS=Araucaria cunninghamii OX=56994 PE=4 SV=1	56994	Viridiplantae	GO:0043531
WPW_Inoculation_Trinity_BBMerged_31May2016_TRINITY_DN123449_c3_g2_i4:791-2185(+)	5.9906	0.00167692	-3.04807	0.192478	1	M8A132	3.88e-21	Transcription factor ICE1 OS=Triticum urartu OX=4572 GN=TRIUR3_17003 PE=4 SV=1	4572	Viridiplantae	GO:0046983
WPW_Inoculation_Trinity_BBMerged_31May2016_TRINITY_DN122703_c4_g2_i1:1-300(-)	5.99027	1.77448e-06	0.299221	0.855953	1	NA	NA	NA	NA	NA	NA
WPW_Inoculation_Trinity_BBMerged_31May2016_TRINITY_DN118051_c0_g1_i2:2-1861(+)	5.98741	5.87933e-06	0.663331	0.679792	1	C0PPX1	4.48e-142	NB-ARC domain-containing protein OS=Picea sitchensis OX=3332 PE=2 SV=1	3332	Viridiplantae	GO:0043531
WPW_Inoculation_Trinity_BBMerged_31May2016_TRINITY_DN124410_c5_g2_i6:1-558(+)	5.98147	7.90958e-07	-0.0580001	0.970634	1	D5AAU5	2.17e-96	Uncharacterized protein OS=Picea sitchensis OX=3332 PE=2 SV=1	3332	Viridiplantae	NA
WPW_Inoculation_Trinity_BBMerged_31May2016_TRINITY_DN122432_c0_g1_i5:260-1114(+)	5.97956	2.25932e-07	0.663331	0.589563	1	D5AD02	0	PAP_fibrillin domain-containing protein OS=Picea sitchensis OX=3332 PE=2 SV=1	3332	Viridiplantae	NA
WPW_Inoculation_Trinity_BBMerged_31May2016_TRINITY_DN93076_c0_g1_i1:3-950(+)	5.974	7.64457e-07	1.48222	0.238916	1	C0PQE2	1.04e-104	TIR domain-containing protein OS=Picea sitchensis OX=3332 PE=2 SV=1	3332	Viridiplantae	GO:0043531; GO:0007165
WPW_Inoculation_Trinity_BBMerged_31May2016_TRINITY_DN84844_c0_g1_i1:294-1613(-)	5.97136	2.07778e-05	-0.2644	0.889308	1	C0PS63	0	Uncharacterized protein OS=Picea sitchensis OX=3332 PE=2 SV=1	3332	Viridiplantae	GO:0016021; GO:0020037; GO:0005506; GO:0004497; GO:0016705
WPW_Inoculation_Trinity_BBMerged_31May2016_TRINITY_DN120708_c5_g8_i5:1-351(+)	5.97061	1.93083e-05	-0.710209	0.720303	1	A9NU02	1.77e-58	Uncharacterized protein OS=Picea sitchensis OX=3332 PE=2 SV=1	3332	Viridiplantae	NA
WPW_Inoculation_Trinity_BBMerged_31May2016_TRINITY_DN92089_c0_g1_i5:384-743(-)	5.96968	0.000133808	0.47909	0.83334	1	NA	NA	NA	NA	NA	NA
WPW_Inoculation_Trinity_BBMerged_31May2016_TRINITY_DN119619_c0_g1_i4:1019-1330(+)	5.96773	7.10797e-05	0.255473	0.905795	1	W9QQX5	4.81e-22	DNA-directed RNA polymerase III subunit RPC9 OS=Morus notabilis OX=981085 GN=L484_009118 PE=4 SV=1	981085	Viridiplantae	GO:0005666; GO:0003899; GO:0000166; GO:0006384
WPW_Inoculation_Trinity_BBMerged_31May2016_TRINITY_DN118496_c0_g4_i5:2-811(+)	5.96762	2.81058e-08	0.663331	0.519045	1	NA	NA	NA	NA	NA	NA
WPW_Inoculation_Trinity_BBMerged_31May2016_TRINITY_DN123927_c2_g5_i2:3-470(-)	5.96555	5.78405e-07	1.46338	0.268096	1	Q6WE88	4.98e-27	Putative NBS-LRR protein G9034 (Fragment) OS=Pinus monticola OX=3345 GN=RGA PE=4 SV=1	3345	Viridiplantae	GO:0043531
WPW_Inoculation_Trinity_BBMerged_31May2016_TRINITY_DN107480_c0_g1_i3:1-405(+)	5.96477	0.000422109	0.663331	0.777011	1	B8LQZ9	8.78e-67	Uncharacterized protein OS=Picea sitchensis OX=3332 PE=2 SV=1	3332	Viridiplantae	GO:0005623; GO:0045454
WPW_Inoculation_Trinity_BBMerged_31May2016_TRINITY_DN121633_c0_g1_i3:136-2880(-)	5.96394	0.000111291	0.663331	0.747669	1	D5AB91	9.58e-95	Uncharacterized protein OS=Picea sitchensis OX=3332 PE=2 SV=1	3332	Viridiplantae	NA
WPW_Inoculation_Trinity_BBMerged_31May2016_TRINITY_DN122977_c0_g3_i5:1-813(-)	5.96378	1.6694e-06	0.663331	0.64486	1	B8LS43	1.13e-34	AAA domain-containing protein OS=Picea sitchensis OX=3332 PE=2 SV=1	3332	Viridiplantae	GO:0043531
WPW_Inoculation_Trinity_BBMerged_31May2016_TRINITY_DN124288_c0_g6_i15:22-924(-)	5.96168	1.40279e-06	0.372512	0.829606	1	B8LR16	4.96e-89	NB-ARC domain-containing protein OS=Picea sitchensis OX=3332 PE=2 SV=1	3332	Viridiplantae	GO:0043531
WPW_Inoculation_Trinity_BBMerged_31May2016_TRINITY_DN118349_c0_g10_i3:3-368(-)	5.9598	7.78354e-07	0.0930608	0.953727	1	A9P168	3.65e-24	AIG1-type G domain-containing protein OS=Picea sitchensis OX=3332 PE=2 SV=1	3332	Viridiplantae	GO:0005525
WPW_Inoculation_Trinity_BBMerged_31May2016_TRINITY_DN120994_c0_g1_i2:138-1499(+)	5.95964	3.20176e-06	0.663331	0.662336	1	A0A0C9SA39	0	Purple acid phosphatase OS=Wollemia nobilis OX=56998 PE=3 SV=1	56998	Viridiplantae	GO:0003993; GO:0046872
WPW_Inoculation_Trinity_BBMerged_31May2016_TRINITY_DN120868_c0_g1_i4:359-889(-)	5.95746	2.11269e-07	-0.476725	0.712386	1	B8LQD1	2.57e-106	Uncharacterized protein OS=Picea sitchensis OX=3332 PE=2 SV=1	3332	Viridiplantae	GO:0046540; GO:0005682; GO:0000398
WPW_Inoculation_Trinity_BBMerged_31May2016_TRINITY_DN124371_c11_g5_i1:3-344(-)	5.95495	5.01374e-06	0.663331	0.67371	1	R4HJ74	2.5e-62	Clavata 1-like protein OS=Pinus pinaster OX=71647 PE=2 SV=1	71647	Viridiplantae	GO:0016021; GO:0005524; GO:0004672
WPW_Inoculation_Trinity_BBMerged_31May2016_TRINITY_DN91025_c0_g2_i1:1-756(-)	5.95176	2.89623e-06	-1.02039	0.467285	1	B8LRB4	3.06e-90	TIR domain-containing protein OS=Picea sitchensis OX=3332 PE=2 SV=1	3332	Viridiplantae	GO:0043531; GO:0007165
WPW_Inoculation_Trinity_BBMerged_31May2016_TRINITY_DN71172_c0_g1_i1:320-619(+)	5.9441	1.1495e-08	0.663331	0.483141	1	NA	NA	NA	NA	NA	NA
WPW_Inoculation_Trinity_BBMerged_31May2016_TRINITY_DN121468_c1_g15_i6:228-869(+)	5.9382	0.0171625	3.52794	0.249249	1	A9NZD0	3.69e-124	Uncharacterized protein OS=Picea sitchensis OX=3332 PE=2 SV=1	3332	Viridiplantae	GO:0004553; GO:0005975
WPW_Inoculation_Trinity_BBMerged_31May2016_TRINITY_DN121633_c0_g2_i2:3-884(-)	5.93209	2.64388e-06	1.05957	0.466513	1	NA	NA	NA	NA	NA	NA
WPW_Inoculation_Trinity_BBMerged_31May2016_TRINITY_DN36789_c0_g1_i1:2-559(+)	5.92983	0.00876386	0.663331	0.842539	1	B8LKQ5	6.58e-98	Glycosyltransferase OS=Picea sitchensis OX=3332 PE=2 SV=1	3332	Viridiplantae	GO:0016758
WPW_Inoculation_Trinity_BBMerged_31May2016_TRINITY_DN99851_c0_g1_i1:55-1497(-)	5.92772	9.43247e-06	0.382983	0.821651	1	A0A200PLZ4	0	Cryptochrome/DNA photolyase OS=Macleaya cordata OX=56857 GN=BVC80_8967g43 PE=4 SV=1	56857	Viridiplantae	GO:0003913; GO:0006281
WPW_Inoculation_Trinity_BBMerged_31May2016_TRINITY_DN124307_c3_g2_i3:2-406(+)	5.92331	1.68073e-05	0.165762	0.936111	1	D5A7Y8	8.49e-28	Uncharacterized protein OS=Picea sitchensis OX=3332 PE=2 SV=1	3332	Viridiplantae	NA
WPW_Inoculation_Trinity_BBMerged_31May2016_TRINITY_DN122548_c6_g17_i8:3-443(+)	5.92308	0.000100467	0.696137	0.729992	1	A0A0C9S6I8	3.41e-64	TSA: Wollemia nobilis Ref_Wollemi_Transcript_14780_2565 transcribed RNA sequence OS=Wollemia nobilis OX=56998 PE=4 SV=1	56998	Viridiplantae	GO:0016021; GO:0005524; GO:0004672
WPW_Inoculation_Trinity_BBMerged_31May2016_TRINITY_DN123340_c1_g8_i3:1-402(+)	5.92235	9.43247e-06	0.556871	0.751061	1	A0A2D1V7J8	1.2e-35	Uncharacterized protein (Fragment) OS=Pinus pinaster OX=71647 GN=0_15072_02 PE=4 SV=1	71647	Viridiplantae	NA
WPW_Inoculation_Trinity_BBMerged_31May2016_TRINITY_DN120553_c4_g26_i5:3-299(-)	5.91627	3.9051e-06	0.516422	0.747092	1	A9P0D8	3.03e-55	LEA_2 domain-containing protein OS=Picea sitchensis OX=3332 PE=2 SV=1	3332	Viridiplantae	GO:0016021
WPW_Inoculation_Trinity_BBMerged_31May2016_TRINITY_DN122118_c1_g1_i2:226-1113(-)	5.91291	0.000150565	0.663331	0.751844	1	A9NXF9	0	Uncharacterized protein OS=Picea sitchensis OX=3332 PE=2 SV=1	3332	Viridiplantae	GO:0004568; GO:0005975; GO:0016998; GO:0006032
WPW_Inoculation_Trinity_BBMerged_31May2016_TRINITY_DN124288_c0_g6_i8:15-908(-)	5.90276	0.000111356	-1.06763	0.587064	1	B8LR16	1.8e-89	NB-ARC domain-containing protein OS=Picea sitchensis OX=3332 PE=2 SV=1	3332	Viridiplantae	GO:0043531
WPW_Inoculation_Trinity_BBMerged_31May2016_TRINITY_DN109211_c0_g1_i4:378-854(-)	5.90198	1.1146e-06	1.41876	0.262174	1	W9RA21	1.25e-37	Nefa_Nip30_N domain-containing protein OS=Morus notabilis OX=981085 GN=L484_013880 PE=4 SV=1	981085	Viridiplantae	NA
WPW_Inoculation_Trinity_BBMerged_31May2016_TRINITY_DN121358_c0_g1_i1:1-546(-)	5.89773	4.72918e-06	-0.319189	0.847627	1	A5WZ02	1.35e-42	Putative CC-NBS-LRR protein (Fragment) OS=Pinus monticola OX=3345 GN=GKD11-7 PE=4 SV=1	3345	Viridiplantae	GO:0043531
WPW_Inoculation_Trinity_BBMerged_31May2016_TRINITY_DN118837_c0_g1_i6:240-1613(-)	5.88949	1.01677e-05	0.663331	0.687154	1	A9P2C4	0	Uncharacterized protein OS=Picea sitchensis OX=3332 PE=2 SV=1	3332	Viridiplantae	NA
WPW_Inoculation_Trinity_BBMerged_31May2016_TRINITY_DN121548_c1_g1_i1:2-412(-)	5.88915	2.25052e-06	0.0117903	0.994438	1	I4DUG2	2.8e-33	LRRNT_2 domain-containing protein OS=Cryptomeria japonica OX=3369 PE=2 SV=1	3369	Viridiplantae	NA
WPW_Inoculation_Trinity_BBMerged_31May2016_TRINITY_DN122467_c6_g1_i1:2-298(+)	5.88839	8.75787e-07	1.60647	0.1924	1	NA	NA	NA	NA	NA	NA
WPW_Inoculation_Trinity_BBMerged_31May2016_TRINITY_DN100040_c0_g3_i1:42-419(+)	5.88815	5.41931e-07	0.663331	0.608474	1	NA	NA	NA	NA	NA	NA
WPW_Inoculation_Trinity_BBMerged_31May2016_TRINITY_DN123330_c0_g1_i7:1-1080(-)	5.88531	7.0398e-07	0.663331	0.630532	1	E9NZS7	6.58e-86	Putative truncated TIR-NBS-LRR protein OS=Pinus monticola OX=3345 GN=TNL1 PE=2 SV=1	3345	Viridiplantae	GO:0043531; GO:0007165
WPW_Inoculation_Trinity_BBMerged_31May2016_TRINITY_DN125464_c0_g1_i1:202-1269(-)	5.88468	5.29124e-07	0.663331	0.607155	1	A9NZ20	3.66e-104	Uncharacterized protein OS=Picea sitchensis OX=3332 PE=2 SV=1	3332	Viridiplantae	NA
WPW_Inoculation_Trinity_BBMerged_31May2016_TRINITY_DN81186_c1_g1_i1:2-412(-)	5.8842	1.89296e-05	1.65768	0.286378	1	Q8L8J2	2.28e-39	NBS/LRR (Fragment) OS=Pinus taeda OX=3352 PE=2 SV=1	3352	Viridiplantae	NA
WPW_Inoculation_Trinity_BBMerged_31May2016_TRINITY_DN91409_c0_g1_i1:3-554(+)	5.88176	0.000372677	1.30347	0.541229	1	A9NRY8	3.07e-96	Lipase_3 domain-containing protein OS=Picea sitchensis OX=3332 PE=2 SV=1	3332	Viridiplantae	GO:0008970; GO:0006629
WPW_Inoculation_Trinity_BBMerged_31May2016_TRINITY_DN115645_c4_g1_i1:1-306(+)	5.87864	1.25874e-07	0.663331	0.561981	1	A9NW04	2.23e-59	Uncharacterized protein OS=Picea sitchensis OX=3332 PE=2 SV=1	3332	Viridiplantae	GO:0016787; GO:0006629
WPW_Inoculation_Trinity_BBMerged_31May2016_TRINITY_DN115012_c0_g1_i1:274-1713(+)	5.87849	1.23971e-06	0.0194533	0.990142	1	A0A0D6QU31	1.94e-126	Protein kinase domain-containing protein OS=Araucaria cunninghamii OX=56994 PE=4 SV=1	56994	Viridiplantae	GO:0016021; GO:0005524; GO:0004672
WPW_Inoculation_Trinity_BBMerged_31May2016_TRINITY_DN124390_c1_g7_i12:2-586(+)	5.87774	4.29389e-07	0.663331	0.600106	1	B8LR16	2.7e-69	NB-ARC domain-containing protein OS=Picea sitchensis OX=3332 PE=2 SV=1	3332	Viridiplantae	GO:0043531
WPW_Inoculation_Trinity_BBMerged_31May2016_TRINITY_DN124390_c1_g7_i8:1-591(+)	5.8718	2.80417e-07	0.663331	0.588023	1	B8LR16	1.27e-68	NB-ARC domain-containing protein OS=Picea sitchensis OX=3332 PE=2 SV=1	3332	Viridiplantae	GO:0043531
WPW_Inoculation_Trinity_BBMerged_31May2016_TRINITY_DN124288_c0_g6_i21:67-666(-)	5.87119	8.34493e-08	-0.173248	0.88959	1	B8LR16	1.42e-57	NB-ARC domain-containing protein OS=Picea sitchensis OX=3332 PE=2 SV=1	3332	Viridiplantae	GO:0043531
WPW_Inoculation_Trinity_BBMerged_31May2016_TRINITY_DN124307_c3_g15_i3:3-353(+)	5.86894	6.96962e-05	0.124285	0.955363	1	B8LMZ7	1.66e-26	Uncharacterized protein OS=Picea sitchensis OX=3332 PE=2 SV=1	3332	Viridiplantae	NA
WPW_Inoculation_Trinity_BBMerged_31May2016_TRINITY_DN107022_c0_g1_i4:92-550(+)	5.86855	1.35151e-07	0.663331	0.563298	1	NA	NA	NA	NA	NA	NA
WPW_Inoculation_Trinity_BBMerged_31May2016_TRINITY_DN120209_c0_g1_i3:361-2349(+)	5.86555	7.62651e-05	1.95953	0.255544	1	V4TAD0	0	Phospholipase D OS=Citrus clementina OX=85681 GN=CICLE_v10000269mg PE=3 SV=1	85681	Viridiplantae	GO:0016020; GO:0005509; GO:0070290; GO:0004630; GO:0016042; GO:0046470
WPW_Inoculation_Trinity_BBMerged_31May2016_TRINITY_DN124193_c2_g1_i3:2-775(+)	5.85963	0.000889423	0.663331	0.788174	1	B8LS43	7.29e-145	AAA domain-containing protein OS=Picea sitchensis OX=3332 PE=2 SV=1	3332	Viridiplantae	GO:0043531
WPW_Inoculation_Trinity_BBMerged_31May2016_TRINITY_DN122955_c6_g16_i21:3-386(+)	5.85521	7.35058e-06	0.239497	0.889329	1	NA	NA	NA	NA	NA	NA
WPW_Inoculation_Trinity_BBMerged_31May2016_TRINITY_DN121097_c4_g5_i1:3-332(+)	5.85133	9.74603e-06	0.663331	0.683749	1	A0A0K0M7B5	6.5e-34	NB-ARC OS=Pinus tabuliformis OX=88731 PE=2 SV=1	88731	Viridiplantae	GO:0043531; GO:0007165
WPW_Inoculation_Trinity_BBMerged_31May2016_TRINITY_DN119910_c0_g4_i3:3-326(-)	5.84353	4.70677e-08	0.663331	0.524232	1	NA	NA	NA	NA	NA	NA
WPW_Inoculation_Trinity_BBMerged_31May2016_TRINITY_DN117777_c2_g18_i1:1-417(+)	5.84157	0.000763854	1.00442	0.639644	1	A9NSI2	4.53e-46	LRRNT_2 domain-containing protein OS=Picea sitchensis OX=3332 PE=2 SV=1	3332	Viridiplantae	GO:0016021
WPW_Inoculation_Trinity_BBMerged_31May2016_TRINITY_DN121147_c1_g1_i1:1-357(+)	5.84105	9.49977e-06	0.663331	0.682301	1	B8LS43	3.54e-28	AAA domain-containing protein OS=Picea sitchensis OX=3332 PE=2 SV=1	3332	Viridiplantae	GO:0043531
WPW_Inoculation_Trinity_BBMerged_31May2016_TRINITY_DN84648_c0_g1_i1:104-535(-)	5.84017	2.4678e-05	-1.39282	0.406096	1	NA	NA	NA	NA	NA	NA
WPW_Inoculation_Trinity_BBMerged_31May2016_TRINITY_DN124406_c3_g13_i3:3-563(+)	5.83751	2.12039e-05	0.810699	0.639693	1	K7NIT6	1.12e-51	Uncharacterized protein (Fragment) OS=Pinus taeda OX=3352 GN=0_9550_02 PE=4 SV=1	3352	Viridiplantae	NA
WPW_Inoculation_Trinity_BBMerged_31May2016_TRINITY_DN116570_c0_g1_i2:123-605(+)	5.83085	0.000111356	0.663331	0.740195	1	B8LQP1	6.17e-102	SBP-type domain-containing protein OS=Picea sitchensis OX=3332 PE=2 SV=1	3332	Viridiplantae	GO:0016021; GO:0005634; GO:0003677; GO:0046872
WPW_Inoculation_Trinity_BBMerged_31May2016_TRINITY_DN105094_c2_g3_i1:3-356(+)	5.83003	2.82819e-06	0.133455	0.93781	1	NA	NA	NA	NA	NA	NA
WPW_Inoculation_Trinity_BBMerged_31May2016_TRINITY_DN123853_c0_g1_i1:698-2851(-)	5.82684	0.00014394	0.663331	0.745831	1	A0A443NPI3	3.08e-167	Zinc finger protein OS=Cinnamomum micranthum f. kanehirae OX=337451 GN=CKAN_00904200 PE=4 SV=1	337451	Viridiplantae	GO:0046872; GO:0003723
WPW_Inoculation_Trinity_BBMerged_31May2016_TRINITY_DN110828_c0_g1_i2:242-1111(+)	5.82669	9.64398e-05	-1.55398	0.400331	1	NA	NA	NA	NA	NA	NA
WPW_Inoculation_Trinity_BBMerged_31May2016_TRINITY_DN122898_c4_g2_i10:1-1545(+)	5.82597	1.53926e-05	-0.51346	0.75639	1	B8LR32	6.73e-84	NB-ARC domain-containing protein OS=Picea sitchensis OX=3332 PE=2 SV=1	3332	Viridiplantae	GO:0043531
WPW_Inoculation_Trinity_BBMerged_31May2016_TRINITY_DN120698_c2_g1_i1:2-391(+)	5.82483	2.69801e-07	1.25192	0.265765	1	C0PQE2	3.96e-41	TIR domain-containing protein OS=Picea sitchensis OX=3332 PE=2 SV=1	3332	Viridiplantae	GO:0043531; GO:0007165
WPW_Inoculation_Trinity_BBMerged_31May2016_TRINITY_DN122955_c6_g11_i1:2-451(+)	5.82264	4.54434e-06	-0.92601	0.518839	1	Q8L8J6	4.56e-22	Putative TIR/NBS/LRR disease resistance protein (Fragment) OS=Pinus taeda OX=3352 PE=2 SV=1	3352	Viridiplantae	NA
WPW_Inoculation_Trinity_BBMerged_31May2016_TRINITY_DN120563_c0_g2_i11:1-522(+)	5.82114	6.33481e-08	0.663331	0.533424	1	B8LMX8	5.99e-99	TIR domain-containing protein OS=Picea sitchensis OX=3332 PE=2 SV=1	3332	Viridiplantae	GO:0043531; GO:0007165
WPW_Inoculation_Trinity_BBMerged_31May2016_TRINITY_DN117825_c0_g3_i1:2-493(+)	5.82038	6.95756e-08	0.663331	0.536768	1	B8LR16	1.34e-29	NB-ARC domain-containing protein OS=Picea sitchensis OX=3332 PE=2 SV=1	3332	Viridiplantae	GO:0043531
WPW_Inoculation_Trinity_BBMerged_31May2016_TRINITY_DN118209_c2_g2_i1:2-760(-)	5.81548	1.33223e-06	1.53213	0.218775	1	B8LQX6	3.41e-83	LRRNT_2 domain-containing protein OS=Picea sitchensis OX=3332 PE=2 SV=1	3332	Viridiplantae	GO:0016021
WPW_Inoculation_Trinity_BBMerged_31May2016_TRINITY_DN122824_c0_g3_i3:3-314(+)	5.81528	1.22555e-06	0.663331	0.630323	1	A9NYF8	3.09e-23	Uncharacterized protein OS=Picea sitchensis OX=3332 PE=2 SV=1	3332	Viridiplantae	NA
WPW_Inoculation_Trinity_BBMerged_31May2016_TRINITY_DN54615_c0_g1_i1:21-350(-)	5.81488	9.8532e-06	0.663331	0.681267	1	A9P1N3	5.64e-71	Uncharacterized protein OS=Picea sitchensis OX=3332 PE=2 SV=1	3332	Viridiplantae	NA
WPW_Inoculation_Trinity_BBMerged_31May2016_TRINITY_DN123759_c0_g1_i3:357-1922(-)	5.81452	0.000117546	1.30347	0.513333	1	A0A067KBH8	0	Uncharacterized protein OS=Jatropha curcas OX=180498 GN=JCGZ_13283 PE=3 SV=1	180498	Viridiplantae	GO:0016021; GO:0020037; GO:0005506; GO:0004497; GO:0016705
WPW_Inoculation_Trinity_BBMerged_31May2016_TRINITY_DN114979_c1_g4_i4:3-1610(+)	5.81222	1.09307e-06	0.663836	0.621093	1	Q8L8J3	4.85e-69	NBS/LRR (Fragment) OS=Pinus taeda OX=3352 PE=2 SV=1	3352	Viridiplantae	GO:0043531
WPW_Inoculation_Trinity_BBMerged_31May2016_TRINITY_DN118799_c0_g6_i4:191-586(-)	5.81029	0.00169329	-0.115913	0.96886	1	A9NNU1	1.42e-29	Uncharacterized protein OS=Picea sitchensis OX=3332 PE=2 SV=1	3332	Viridiplantae	NA
WPW_Inoculation_Trinity_BBMerged_31May2016_TRINITY_DN51453_c0_g2_i1:3-404(-)	5.80922	1.35786e-05	0.663331	0.689332	1	Q2VWL9	2.59e-70	Disease resistance associated protein (Fragment) OS=Picea abies OX=3329 GN=LRR1 PE=2 SV=1	3329	Viridiplantae	NA
WPW_Inoculation_Trinity_BBMerged_31May2016_TRINITY_DN116455_c3_g1_i1:2-364(+)	5.80356	2.4314e-06	0.663331	0.642689	1	A0A4D8Z877	1.31e-49	Uncharacterized protein OS=Salvia splendens OX=180675 GN=Saspl_032353 PE=4 SV=1	180675	Viridiplantae	GO:0031047
WPW_Inoculation_Trinity_BBMerged_31May2016_TRINITY_DN119623_c0_g1_i2:963-3215(-)	5.80177	1.65138e-08	-0.582367	0.650112	1	B8LMF2	0	Protein kinase domain-containing protein OS=Picea sitchensis OX=3332 PE=2 SV=1	3332	Viridiplantae	GO:0016021; GO:0005524; GO:0004672
WPW_Inoculation_Trinity_BBMerged_31May2016_TRINITY_DN121791_c4_g6_i4:1-309(-)	5.79888	6.5257e-06	0.663331	0.66988	1	B8LQX6	4.7e-22	LRRNT_2 domain-containing protein OS=Picea sitchensis OX=3332 PE=2 SV=1	3332	Viridiplantae	GO:0016021
WPW_Inoculation_Trinity_BBMerged_31May2016_TRINITY_DN123883_c4_g4_i3:484-990(+)	5.7951	1.7758e-06	-0.932822	0.481382	1	B8LP91	1.37e-66	Uncharacterized protein OS=Picea sitchensis OX=3332 PE=2 SV=1	3332	Viridiplantae	NA
WPW_Inoculation_Trinity_BBMerged_31May2016_TRINITY_DN123323_c13_g1_i3:38-1954(-)	5.792	4.5406e-06	0.663331	0.658861	1	A0A5K0V9Q9	0	Uncharacterized protein OS=Nymphaea colorata OX=210225 GN=NYM_LOCUS1454 PE=4 SV=1	210225	Viridiplantae	NA
WPW_Inoculation_Trinity_BBMerged_31May2016_TRINITY_DN122552_c0_g1_i1:381-2306(-)	5.78577	0.00184495	0.663331	0.81768	1	A0A2N9I8B0	1.63e-167	CRM domain-containing protein OS=Fagus sylvatica OX=28930 GN=FSB_LOCUS48540 PE=4 SV=1	28930	Viridiplantae	GO:0003723
WPW_Inoculation_Trinity_BBMerged_31May2016_TRINITY_DN79117_c0_g2_i1:2-463(+)	5.77882	1.8565e-06	1.24129	0.34203	1	B8LQ73	2.71e-51	Uncharacterized protein OS=Picea sitchensis OX=3332 PE=2 SV=1	3332	Viridiplantae	GO:0016021; GO:0005524; GO:0004672
WPW_Inoculation_Trinity_BBMerged_31May2016_TRINITY_DN121386_c0_g4_i6:356-1609(-)	5.77831	0.000172289	2.30148	0.173385	1	A0A067L3C8	0	Uncharacterized protein OS=Jatropha curcas OX=180498 GN=JCGZ_00767 PE=3 SV=1	180498	Viridiplantae	GO:0004553; GO:0005975
WPW_Inoculation_Trinity_BBMerged_31May2016_TRINITY_DN124401_c10_g21_i1:1-363(+)	5.77524	9.26942e-07	0.663331	0.614207	1	C0PQE2	8.58e-61	TIR domain-containing protein OS=Picea sitchensis OX=3332 PE=2 SV=1	3332	Viridiplantae	GO:0043531; GO:0007165
WPW_Inoculation_Trinity_BBMerged_31May2016_TRINITY_DN115927_c0_g4_i3:1-441(+)	5.77177	0.00061019	0.633123	0.792464	1	C0PTA1	6.38e-36	LRRNT_2 domain-containing protein OS=Picea sitchensis OX=3332 PE=2 SV=1	3332	Viridiplantae	GO:0016021
WPW_Inoculation_Trinity_BBMerged_31May2016_TRINITY_DN123140_c0_g3_i6:1-561(+)	5.76573	1.59714e-07	0.663331	0.559087	1	W1PC86	1.4e-46	Uncharacterized protein OS=Amborella trichopoda OX=13333 GN=AMTR_s00007p00266480 PE=3 SV=1	13333	Viridiplantae	GO:0004185; GO:0016747; GO:0019748
WPW_Inoculation_Trinity_BBMerged_31May2016_TRINITY_DN123090_c5_g13_i12:1-303(+)	5.76485	1.3047e-06	-0.262307	0.856822	1	H9X442	9.41e-25	Uncharacterized protein (Fragment) OS=Pinus taeda OX=3352 GN=0_9135_02 PE=4 SV=1	3352	Viridiplantae	NA
WPW_Inoculation_Trinity_BBMerged_31May2016_TRINITY_DN114447_c0_g1_i2:162-788(+)	5.75905	0.000381909	-0.518047	0.819201	1	NA	NA	NA	NA	NA	NA
WPW_Inoculation_Trinity_BBMerged_31May2016_TRINITY_DN124198_c1_g2_i6:1-687(+)	5.7539	8.30119e-07	0.26358	0.851517	1	B8LQX6	4.59e-90	LRRNT_2 domain-containing protein OS=Picea sitchensis OX=3332 PE=2 SV=1	3332	Viridiplantae	GO:0016021
WPW_Inoculation_Trinity_BBMerged_31May2016_TRINITY_DN113365_c0_g2_i3:422-916(-)	5.75295	0.000108845	0.663331	0.735364	1	D5AAA9	1.6e-104	Uncharacterized protein OS=Picea sitchensis OX=3332 PE=2 SV=1	3332	Viridiplantae	GO:0005840; GO:0003735; GO:0006412
WPW_Inoculation_Trinity_BBMerged_31May2016_TRINITY_DN131976_c0_g1_i1:100-399(-)	5.74894	8.19581e-07	0.663331	0.608657	1	NA	NA	NA	NA	NA	NA
WPW_Inoculation_Trinity_BBMerged_31May2016_TRINITY_DN122433_c1_g4_i4:197-871(-)	5.74769	2.02959e-06	2.08529	0.0886684	1	B8LL76	5.22e-97	IENR2 domain-containing protein OS=Picea sitchensis OX=3332 PE=2 SV=1	3332	Viridiplantae	GO:0003677
WPW_Inoculation_Trinity_BBMerged_31May2016_TRINITY_DN111768_c0_g2_i3:114-791(-)	5.74618	0.00418301	0.482715	0.886127	1	A9NSB5	1.92e-23	Cysteine proteinase inhibitor OS=Picea sitchensis OX=3332 PE=2 SV=1	3332	Viridiplantae	GO:0004869
WPW_Inoculation_Trinity_BBMerged_31May2016_TRINITY_DN118496_c0_g4_i4:2-430(+)	5.74587	1.98233e-06	0.663331	0.633759	1	NA	NA	NA	NA	NA	NA
WPW_Inoculation_Trinity_BBMerged_31May2016_TRINITY_DN121547_c2_g2_i12:3-782(+)	5.74153	8.65778e-07	0.663331	0.609275	1	A0A0D6QTC3	4.12e-105	Protein kinase domain-containing protein OS=Araucaria cunninghamii OX=56994 PE=4 SV=1	56994	Viridiplantae	GO:0016021; GO:0005524; GO:0004672
WPW_Inoculation_Trinity_BBMerged_31May2016_TRINITY_DN74002_c0_g1_i1:2-1945(+)	5.73734	7.58758e-06	1.05957	0.47371	1	A0A3Q9D0J9	0	Plasma membrane ATPase OS=Cunninghamia lanceolata OX=28977 GN=HA2 PE=2 SV=1	28977	Viridiplantae	GO:0016021; GO:0005886; GO:0005524; GO:0008553; GO:0120029
WPW_Inoculation_Trinity_BBMerged_31May2016_TRINITY_DN119283_c4_g1_i3:2-691(+)	5.73546	1.50518e-07	0.663331	0.58187	1	B8LLX4	4.98e-122	Uncharacterized protein OS=Picea sitchensis OX=3332 PE=2 SV=1	3332	Viridiplantae	GO:0016772; GO:0006388
WPW_Inoculation_Trinity_BBMerged_31May2016_TRINITY_DN60963_c0_g1_i1:1-396(+)	5.7335	9.5004e-07	1.05957	0.400575	1	NA	NA	NA	NA	NA	NA
WPW_Inoculation_Trinity_BBMerged_31May2016_TRINITY_DN121949_c2_g1_i1:617-1144(-)	5.7327	0.00344191	1.48941	0.530006	1	Q6WE72	6.48e-68	Putative NBS-LRR protein G6229 (Fragment) OS=Pinus monticola OX=3345 GN=RGA PE=4 SV=1	3345	Viridiplantae	GO:0043531
WPW_Inoculation_Trinity_BBMerged_31May2016_TRINITY_DN123706_c4_g3_i7:1-561(-)	5.73174	1.61614e-06	-1.20397	0.386855	1	D5ACC7	1.65e-30	Uncharacterized protein OS=Picea sitchensis OX=3332 PE=2 SV=1	3332	Viridiplantae	GO:0016021
WPW_Inoculation_Trinity_BBMerged_31May2016_TRINITY_DN115765_c1_g1_i4:1-342(+)	5.73122	1.11261e-07	0.0148707	0.990651	1	NA	NA	NA	NA	NA	NA
WPW_Inoculation_Trinity_BBMerged_31May2016_TRINITY_DN116330_c0_g4_i7:357-1256(-)	5.72983	0.0473625	2.68151	0.342563	1	A0A0N1HXX6	6.13e-162	Opsin-1 OS=Phialophora attae OX=1664694 GN=AB675_392 PE=4 SV=1	1664694	Fungi	GO:0016021; GO:0005216
WPW_Inoculation_Trinity_BBMerged_31May2016_TRINITY_DN121509_c0_g4_i1:280-1584(-)	5.7291	9.39212e-08	-1.28107	0.266318	1	B8LQS5	0	Uncharacterized protein OS=Picea sitchensis OX=3332 PE=2 SV=1	3332	Viridiplantae	GO:0016021
WPW_Inoculation_Trinity_BBMerged_31May2016_TRINITY_DN122223_c1_g1_i2:2-547(+)	5.72846	0.00024517	-0.323018	0.882572	1	A0A0C9QWS8	2.29e-57	WAT1-related protein OS=Wollemia nobilis OX=56998 PE=3 SV=1	56998	Viridiplantae	GO:0016021; GO:0022857
WPW_Inoculation_Trinity_BBMerged_31May2016_TRINITY_DN124147_c0_g12_i1:11-319(-)	5.72673	8.19581e-07	0.0223438	0.987738	1	NA	NA	NA	NA	NA	NA
WPW_Inoculation_Trinity_BBMerged_31May2016_TRINITY_DN122283_c0_g4_i1:1-300(-)	5.72554	5.01374e-06	1.39689	0.312041	1	A9NRT4	1.55e-63	C2 domain-containing protein OS=Picea sitchensis OX=3332 PE=2 SV=1	3332	Viridiplantae	NA
WPW_Inoculation_Trinity_BBMerged_31May2016_TRINITY_DN109538_c0_g1_i1:28-813(-)	5.72295	0.0177757	1.99125	0.498993	1	NA	NA	NA	NA	NA	NA
WPW_Inoculation_Trinity_BBMerged_31May2016_TRINITY_DN123758_c0_g3_i4:1-480(+)	5.72108	2.80417e-06	0.663331	0.641295	1	NA	NA	NA	NA	NA	NA
WPW_Inoculation_Trinity_BBMerged_31May2016_TRINITY_DN122588_c1_g1_i5:3-1208(+)	5.71969	3.63085e-05	0.663331	0.70739	1	C0PPX1	2.53e-105	NB-ARC domain-containing protein OS=Picea sitchensis OX=3332 PE=2 SV=1	3332	Viridiplantae	GO:0043531
WPW_Inoculation_Trinity_BBMerged_31May2016_TRINITY_DN122768_c1_g1_i6:197-817(-)	5.71968	0.00249204	0.907749	0.714046	1	A0A445BEJ6	3.71e-36	Uncharacterized protein OS=Arachis hypogaea OX=3818 GN=Ahy_A09g042023 PE=3 SV=1	3818	Viridiplantae	GO:0030246; GO:0004553; GO:0005975
WPW_Inoculation_Trinity_BBMerged_31May2016_TRINITY_DN77831_c0_g2_i1:2-466(+)	5.71763	5.41001e-06	-0.367528	0.837699	1	A0A0G7ZP09	4.49e-87	Cytochrome P450 CYP736C1 OS=Picea glauca OX=3330 GN=cytochrome P450 CYP736C1 PE=3 SV=1	3330	Viridiplantae	GO:0016021; GO:0020037; GO:0005506; GO:0004497; GO:0016705
WPW_Inoculation_Trinity_BBMerged_31May2016_TRINITY_DN135491_c0_g1_i1:2-325(+)	5.71556	6.66836e-08	0.663331	0.525058	1	NA	NA	NA	NA	NA	NA
WPW_Inoculation_Trinity_BBMerged_31May2016_TRINITY_DN119535_c1_g1_i1:241-2016(-)	5.71552	0.000149218	-2.27002	0.220493	1	A0A200QBR8	0	Protein DETOXIFICATION OS=Macleaya cordata OX=56857 GN=BVC80_8649g14 PE=3 SV=1	56857	Viridiplantae	GO:0016021; GO:0015297; GO:0042910
WPW_Inoculation_Trinity_BBMerged_31May2016_TRINITY_DN113384_c3_g2_i2:2-661(+)	5.70529	0.00806394	1.23017	0.643313	1	A0A074W4F7	2.9e-142	Alcohol oxidase p68 OS=Aureobasidium melanogenum CBS 110374 OX=1043003 GN=M437DRAFT_71514 PE=4 SV=1	1043003	Fungi	GO:0050660; GO:0016614
WPW_Inoculation_Trinity_BBMerged_31May2016_TRINITY_DN62511_c0_g1_i1:252-1064(+)	5.70518	0.000654569	0.250354	0.915962	1	V7BD74	1.66e-43	Uncharacterized protein OS=Phaseolus vulgaris OX=3885 GN=PHAVU_007G100100g PE=4 SV=1	3885	Viridiplantae	GO:0005634; GO:0003677
WPW_Inoculation_Trinity_BBMerged_31May2016_TRINITY_DN123460_c1_g6_i1:2-973(+)	5.70467	1.48319e-05	0.663331	0.688756	1	B8LS43	5.37e-74	AAA domain-containing protein OS=Picea sitchensis OX=3332 PE=2 SV=1	3332	Viridiplantae	GO:0043531
WPW_Inoculation_Trinity_BBMerged_31May2016_TRINITY_DN120698_c2_g3_i5:1-1107(+)	5.69735	2.1184e-06	0.663335	0.631274	1	C0PQE2	7.38e-122	TIR domain-containing protein OS=Picea sitchensis OX=3332 PE=2 SV=1	3332	Viridiplantae	GO:0043531; GO:0007165
WPW_Inoculation_Trinity_BBMerged_31May2016_TRINITY_DN122380_c0_g1_i3:320-2776(-)	5.69605	0.000498076	0.713848	0.760355	1	NA	NA	NA	NA	NA	NA
WPW_Inoculation_Trinity_BBMerged_31May2016_TRINITY_DN124321_c5_g1_i10:282-1712(-)	5.6957	0.010092	-2.14851	0.443551	1	A0A0K0M729	7.41e-158	LRK1 OS=Pinus tabuliformis OX=88731 PE=2 SV=1	88731	Viridiplantae	GO:0016021; GO:0005524; GO:0004672
WPW_Inoculation_Trinity_BBMerged_31May2016_TRINITY_DN97685_c0_g1_i2:3-524(+)	5.69281	0.0415743	-0.0659208	0.987556	1	A9P020	1.69e-49	J domain-containing protein OS=Picea sitchensis OX=3332 PE=2 SV=1	3332	Viridiplantae	NA
WPW_Inoculation_Trinity_BBMerged_31May2016_TRINITY_DN122213_c1_g1_i4:334-1923(+)	5.69154	0.00028432	3.273	0.062231	1	D8RB40	1.34e-177	Uncharacterized protein SmCNGC6_1 OS=Selaginella moellendorffii OX=88036 GN=SmCNGC6_1 PE=4 SV=1	88036	Viridiplantae	GO:0016021; GO:0005216
WPW_Inoculation_Trinity_BBMerged_31May2016_TRINITY_DN114559_c2_g7_i1:1-579(+)	5.68984	1.60277e-07	0.663331	0.55201	1	E9NZS7	9.97e-62	Putative truncated TIR-NBS-LRR protein OS=Pinus monticola OX=3345 GN=TNL1 PE=2 SV=1	3345	Viridiplantae	GO:0043531; GO:0007165
WPW_Inoculation_Trinity_BBMerged_31May2016_TRINITY_DN117177_c3_g1_i8:2-718(+)	5.68923	0.000139244	0.663331	0.738071	1	A0A2G3CNU7	5.25e-67	LRRNT_2 domain-containing protein OS=Capsicum chinense OX=80379 GN=BC332_11555 PE=4 SV=1	80379	Viridiplantae	NA
WPW_Inoculation_Trinity_BBMerged_31May2016_TRINITY_DN117914_c1_g2_i9:3-680(-)	5.68356	3.03933e-05	-0.454831	0.802971	1	U5D2N7	3.92e-52	Uncharacterized protein OS=Amborella trichopoda OX=13333 GN=AMTR_s00048p00209990 PE=4 SV=1	13333	Viridiplantae	GO:0009507; GO:0016021
WPW_Inoculation_Trinity_BBMerged_31May2016_TRINITY_DN107033_c0_g1_i2:581-1891(+)	5.68321	0.0166149	2.21828	0.464503	1	A0A5B7LJK7	6.08e-102	Rubisco accumulation factor OS=Papaver somniferum OX=3469 PE=4 SV=1	3469	Viridiplantae	NA
WPW_Inoculation_Trinity_BBMerged_31May2016_TRINITY_DN122742_c5_g6_i1:3-368(-)	5.68025	0.0327078	-4.09751	0.317858	1	A9NQ25	2.26e-74	Methyltransf_11 domain-containing protein OS=Picea sitchensis OX=3332 PE=2 SV=1	3332	Viridiplantae	GO:0008168; GO:0032259
WPW_Inoculation_Trinity_BBMerged_31May2016_TRINITY_DN113591_c0_g1_i4:124-3030(-)	5.67864	4.86004e-07	0.663331	0.614157	1	A0A1U7ZGF6	0	B3 domain-containing protein Os07g0679700-like isoform X1 OS=Nelumbo nucifera OX=4432 GN=LOC104593767 PE=4 SV=1	4432	Viridiplantae	GO:0005634; GO:0003677; GO:0008270
WPW_Inoculation_Trinity_BBMerged_31May2016_TRINITY_DN104806_c0_g1_i2:67-798(+)	5.67561	2.95973e-06	-0.136875	0.931571	1	A0A2K1LBX9	5.65e-56	PAP_fibrillin domain-containing protein OS=Physcomitrella patens subsp. patens OX=3218 GN=PHYPA_001970 PE=4 SV=1	3218	Viridiplantae	NA
WPW_Inoculation_Trinity_BBMerged_31May2016_TRINITY_DN120415_c3_g1_i2:231-2108(-)	5.66789	0.0168177	1.7198	0.628116	1	B8LMQ4	0	Methyltransferase OS=Picea sitchensis OX=3332 PE=2 SV=1	3332	Viridiplantae	GO:0016021; GO:0008168; GO:0032259
WPW_Inoculation_Trinity_BBMerged_31May2016_TRINITY_DN114559_c2_g8_i5:3-377(+)	5.66377	3.6044e-06	-0.075514	0.964278	1	Q8L8I9	1.31e-38	NBS (Fragment) OS=Pinus taeda OX=3352 PE=4 SV=1	3352	Viridiplantae	NA
WPW_Inoculation_Trinity_BBMerged_31May2016_TRINITY_DN123820_c2_g1_i6:2-607(+)	5.66353	9.24898e-07	0.663331	0.604958	1	B8LS43	1.03e-49	AAA domain-containing protein OS=Picea sitchensis OX=3332 PE=2 SV=1	3332	Viridiplantae	GO:0043531
WPW_Inoculation_Trinity_BBMerged_31May2016_TRINITY_DN125759_c0_g1_i1:564-926(+)	5.66283	0.00464192	0.663331	0.81797	1	NA	NA	NA	NA	NA	NA
WPW_Inoculation_Trinity_BBMerged_31May2016_TRINITY_DN118220_c2_g1_i6:718-1494(-)	5.66281	0.00484613	-0.418595	0.887877	1	Q7XYT3	5.64e-125	Auxin-responsive protein OS=Pinus taeda OX=3352 GN=IAA4 PE=2 SV=1	3352	Viridiplantae	GO:0005634; GO:0009734; GO:0006355
WPW_Inoculation_Trinity_BBMerged_31May2016_TRINITY_DN112029_c0_g1_i5:397-1059(-)	5.65823	5.67316e-05	-0.11393	0.955642	1	B8LP21	2.66e-110	Uncharacterized protein OS=Picea sitchensis OX=3332 PE=2 SV=1	3332	Viridiplantae	NA
WPW_Inoculation_Trinity_BBMerged_31May2016_TRINITY_DN110007_c0_g1_i1:477-2021(-)	5.65601	0.00984604	1.10108	0.703947	1	K7NQI6	1.05e-93	Uncharacterized protein (Fragment) OS=Pinus taeda OX=3352 GN=UMN_7550_02 PE=4 SV=1	3352	Viridiplantae	NA
WPW_Inoculation_Trinity_BBMerged_31May2016_TRINITY_DN103650_c0_g2_i2:1-336(+)	5.65479	1.05581e-07	0.663331	0.5343	1	B8LQH0	4.35e-26	AIG1-type G domain-containing protein OS=Picea sitchensis OX=3332 PE=2 SV=1	3332	Viridiplantae	GO:0005525
WPW_Inoculation_Trinity_BBMerged_31May2016_TRINITY_DN120490_c4_g1_i2:289-618(+)	5.65472	3.33488e-06	1.56616	0.226503	1	B8LP91	6.45e-30	Uncharacterized protein OS=Picea sitchensis OX=3332 PE=2 SV=1	3332	Viridiplantae	NA
WPW_Inoculation_Trinity_BBMerged_31May2016_TRINITY_DN119619_c0_g1_i6:893-1306(+)	5.65382	6.94545e-07	0.663331	0.595108	1	W9QQX5	1.26e-31	DNA-directed RNA polymerase III subunit RPC9 OS=Morus notabilis OX=981085 GN=L484_009118 PE=4 SV=1	981085	Viridiplantae	GO:0005666; GO:0003899; GO:0000166; GO:0006384
WPW_Inoculation_Trinity_BBMerged_31May2016_TRINITY_DN123300_c1_g2_i1:1-387(+)	5.65027	1.37996e-05	0.663331	0.678123	1	NA	NA	NA	NA	NA	NA
WPW_Inoculation_Trinity_BBMerged_31May2016_TRINITY_DN115415_c0_g1_i2:2-421(-)	5.64121	6.63742e-08	0.663331	0.517985	1	Q6WE63	1.19e-48	Putative NBS-LRR protein GM09 (Fragment) OS=Pinus monticola OX=3345 GN=RGA PE=4 SV=1	3345	Viridiplantae	GO:0043531
WPW_Inoculation_Trinity_BBMerged_31May2016_TRINITY_DN121003_c5_g4_i4:1-417(+)	5.64068	3.90522e-06	0.663331	0.643313	1	Q8L8I7	1.39e-39	Putative TIR/NBS/LRR disease resistance protein (Fragment) OS=Pinus taeda OX=3352 PE=2 SV=1	3352	Viridiplantae	GO:0043531; GO:0007165
WPW_Inoculation_Trinity_BBMerged_31May2016_TRINITY_DN95245_c0_g4_i1:2-364(-)	5.639	9.62145e-05	0.663331	0.725873	1	C0PPX1	5.39e-25	NB-ARC domain-containing protein OS=Picea sitchensis OX=3332 PE=2 SV=1	3332	Viridiplantae	GO:0043531
WPW_Inoculation_Trinity_BBMerged_31May2016_TRINITY_DN122588_c1_g1_i3:107-2797(+)	5.63774	0.0134742	-3.70161	0.214347	1	C0PPX1	0	NB-ARC domain-containing protein OS=Picea sitchensis OX=3332 PE=2 SV=1	3332	Viridiplantae	GO:0043531
WPW_Inoculation_Trinity_BBMerged_31May2016_TRINITY_DN161242_c0_g1_i1:3-332(+)	5.63591	1.29189e-05	-0.469332	0.779548	1	NA	NA	NA	NA	NA	NA
WPW_Inoculation_Trinity_BBMerged_31May2016_TRINITY_DN123237_c2_g3_i2:112-2070(+)	5.63217	0.0223371	3.28183	0.175652	1	S8BY62	0	Uncharacterized protein OS=Dactylellina haptotyla (strain CBS 200.50) OX=1284197 GN=H072_5909 PE=4 SV=1	1284197	Fungi	NA
WPW_Inoculation_Trinity_BBMerged_31May2016_TRINITY_DN113866_c2_g1_i3:3-353(-)	5.62485	1.73568e-06	0.663331	0.620007	1	A9NNS4	5.88e-74	Ribonucloprotein OS=Picea sitchensis OX=3332 PE=2 SV=1	3332	Viridiplantae	GO:0005730; GO:1990904; GO:0003723; GO:0042254
WPW_Inoculation_Trinity_BBMerged_31May2016_TRINITY_DN115818_c0_g1_i2:49-1848(-)	5.62428	0.0317863	3.24718	0.20378	1	A0A0I9XNI2	1.67e-53	Uncharacterized protein OS=Gibberella fujikuroi OX=5127 GN=LW93_14148 PE=4 SV=1	5127	Fungi	NA
WPW_Inoculation_Trinity_BBMerged_31May2016_TRINITY_DN16647_c0_g2_i1:530-1111(-)	5.62316	9.75605e-06	0.663331	0.66727	1	B8LQG6	2.06e-136	RING-type domain-containing protein OS=Picea sitchensis OX=3332 PE=2 SV=1	3332	Viridiplantae	NA
WPW_Inoculation_Trinity_BBMerged_31May2016_TRINITY_DN123754_c1_g1_i5:2-370(-)	5.62188	1.25293e-07	0.663331	0.536839	1	B8LQR4	5.64e-68	Uncharacterized protein OS=Picea sitchensis OX=3332 PE=2 SV=1	3332	Viridiplantae	NA
WPW_Inoculation_Trinity_BBMerged_31May2016_TRINITY_DN120710_c2_g2_i5:37-342(+)	5.62075	9.05821e-07	1.45808	0.22028	1	NA	NA	NA	NA	NA	NA
WPW_Inoculation_Trinity_BBMerged_31May2016_TRINITY_DN124326_c2_g5_i3:1-780(+)	5.61996	0.000474928	0.548311	0.803269	1	D5ACH5	2.84e-128	Protein kinase domain-containing protein OS=Picea sitchensis OX=3332 PE=2 SV=1	3332	Viridiplantae	GO:0005524; GO:0004672
WPW_Inoculation_Trinity_BBMerged_31May2016_TRINITY_DN123668_c4_g2_i4:3-1127(-)	5.61978	0.00106067	0.663322	0.780817	1	B8LQ68	0	Uncharacterized protein OS=Picea sitchensis OX=3332 PE=2 SV=1	3332	Viridiplantae	GO:0016021; GO:0022857
WPW_Inoculation_Trinity_BBMerged_31May2016_TRINITY_DN124386_c2_g14_i5:1-339(-)	5.61965	1.45447e-05	1.16191	0.471172	1	A9NW11	2.42e-60	Uncharacterized protein OS=Picea sitchensis OX=3332 PE=2 SV=1	3332	Viridiplantae	NA
WPW_Inoculation_Trinity_BBMerged_31May2016_TRINITY_DN121699_c4_g7_i8:1-309(+)	5.61484	8.91399e-08	0.663331	0.524486	1	A9P1C4	9.9e-58	Fe2OG dioxygenase domain-containing protein OS=Picea sitchensis OX=3332 PE=2 SV=1	3332	Viridiplantae	GO:0046872; GO:0016491
WPW_Inoculation_Trinity_BBMerged_31May2016_TRINITY_DN113384_c1_g3_i1:1-744(-)	5.61346	0.0193861	2.1134	0.472658	1	A0A4S9C7R1	4.12e-167	Alcohol oxidase p68 OS=Aureobasidium pullulans OX=5580 GN=D6D13_08104 PE=4 SV=1	5580	Fungi	GO:0050660; GO:0016614
WPW_Inoculation_Trinity_BBMerged_31May2016_TRINITY_DN23569_c0_g1_i1:26-580(-)	5.61245	0.00708454	0.663331	0.828303	1	E5FA68	2.61e-104	CYP720B17v2 (Fragment) OS=Picea sitchensis OX=3332 PE=2 SV=1	3332	Viridiplantae	GO:0020037; GO:0005506; GO:0004497; GO:0016705
WPW_Inoculation_Trinity_BBMerged_31May2016_TRINITY_DN119435_c0_g1_i1:3-314(+)	5.6114	5.27542e-05	-2.41869	0.211951	1	NA	NA	NA	NA	NA	NA
WPW_Inoculation_Trinity_BBMerged_31May2016_TRINITY_DN107559_c0_g1_i3:3-572(-)	5.60897	6.94545e-07	0.663331	0.59839	1	B8LRB4	1.14e-73	TIR domain-containing protein OS=Picea sitchensis OX=3332 PE=2 SV=1	3332	Viridiplantae	GO:0043531; GO:0007165
WPW_Inoculation_Trinity_BBMerged_31May2016_TRINITY_DN122034_c1_g11_i2:3-590(-)	5.60624	2.53935e-06	-1.88295	0.172943	1	C0PTA1	1.1e-77	LRRNT_2 domain-containing protein OS=Picea sitchensis OX=3332 PE=2 SV=1	3332	Viridiplantae	GO:0016021
WPW_Inoculation_Trinity_BBMerged_31May2016_TRINITY_DN122990_c0_g1_i5:278-3208(+)	5.60132	0.000140709	-1.50086	0.516917	1	A0A1U8BHK3	0	protein RRP6-like 3 isoform X3 OS=Nelumbo nucifera OX=4432 GN=LOC104610942 PE=4 SV=1	4432	Viridiplantae	GO:0016021; GO:0008408; GO:0003676; GO:0000166
WPW_Inoculation_Trinity_BBMerged_31May2016_TRINITY_DN119803_c1_g1_i5:84-515(-)	5.59964	0.000354639	0.663331	0.75412	1	E0ZK23	1.41e-60	Uncharacterized protein (Fragment) OS=Picea sitchensis OX=3332 PE=2 SV=1	3332	Viridiplantae	NA
WPW_Inoculation_Trinity_BBMerged_31May2016_TRINITY_DN124371_c11_g1_i7:1-549(-)	5.5977	2.23217e-05	1.51508	0.314498	1	R4HJ74	6.1e-72	Clavata 1-like protein OS=Pinus pinaster OX=71647 PE=2 SV=1	71647	Viridiplantae	GO:0016021; GO:0005524; GO:0004672
WPW_Inoculation_Trinity_BBMerged_31May2016_TRINITY_DN121987_c1_g2_i7:441-1682(-)	5.59403	0.00130454	0.33825	0.897446	1	A0A059AK22	1.64e-84	Uncharacterized protein OS=Eucalyptus grandis OX=71139 GN=EUGRSUZ_I00176 PE=4 SV=1	71139	Viridiplantae	NA
WPW_Inoculation_Trinity_BBMerged_31May2016_TRINITY_DN124212_c2_g8_i8:2-628(+)	5.59368	1.96205e-05	0.663331	0.688537	1	B8LRB4	2.02e-54	TIR domain-containing protein OS=Picea sitchensis OX=3332 PE=2 SV=1	3332	Viridiplantae	GO:0043531; GO:0007165
WPW_Inoculation_Trinity_BBMerged_31May2016_TRINITY_DN116596_c1_g8_i8:2-412(-)	5.59195	1.71804e-07	0.207942	0.866256	1	A9NS02	1.42e-45	Uncharacterized protein OS=Picea sitchensis OX=3332 PE=2 SV=1	3332	Viridiplantae	GO:0016021
WPW_Inoculation_Trinity_BBMerged_31May2016_TRINITY_DN122714_c0_g4_i17:1-684(-)	5.58778	2.01872e-05	0.663331	0.683706	1	A0A0K0M729	9.43e-88	LRK1 OS=Pinus tabuliformis OX=88731 PE=2 SV=1	88731	Viridiplantae	GO:0016021; GO:0005524; GO:0004672
WPW_Inoculation_Trinity_BBMerged_31May2016_TRINITY_DN123784_c0_g1_i1:252-2252(-)	5.5877	0.0147384	-0.305999	0.933657	1	NA	NA	NA	NA	NA	NA
WPW_Inoculation_Trinity_BBMerged_31May2016_TRINITY_DN111232_c1_g1_i6:1-375(-)	5.58676	4.31229e-05	-0.195602	0.919312	1	NA	NA	NA	NA	NA	NA
WPW_Inoculation_Trinity_BBMerged_31May2016_TRINITY_DN123033_c2_g1_i13:3-962(+)	5.58232	0.000104498	0.663331	0.72423	1	B8LS43	2.01e-76	AAA domain-containing protein OS=Picea sitchensis OX=3332 PE=2 SV=1	3332	Viridiplantae	GO:0043531
WPW_Inoculation_Trinity_BBMerged_31May2016_TRINITY_DN117374_c0_g2_i2:514-1581(+)	5.58229	4.2311e-06	-2.99641	0.0527948	1	Q8L8J1	1.8e-136	TIR/NBS (Fragment) OS=Pinus taeda OX=3352 PE=2 SV=1	3352	Viridiplantae	GO:0043531; GO:0007165
WPW_Inoculation_Trinity_BBMerged_31May2016_TRINITY_DN106534_c1_g5_i1:3-341(-)	5.58121	0.000711373	0.663331	0.77414	1	NA	NA	NA	NA	NA	NA
WPW_Inoculation_Trinity_BBMerged_31May2016_TRINITY_DN104713_c0_g1_i3:274-648(+)	5.57628	4.67703e-05	-0.59569	0.735647	1	NA	NA	NA	NA	NA	NA
WPW_Inoculation_Trinity_BBMerged_31May2016_TRINITY_DN123872_c1_g1_i2:596-1726(+)	5.57606	1.42735e-06	0.663331	0.610214	1	A0A443P4R7	1.68e-85	Peroxisome biogenesis protein 6 isoform X1 OS=Cinnamomum micranthum f. kanehirae OX=337451 GN=CKAN_01462100 PE=4 SV=1	337451	Viridiplantae	GO:0005524
WPW_Inoculation_Trinity_BBMerged_31May2016_TRINITY_DN122112_c0_g1_i3:35-1057(+)	5.57336	0.000975818	0.980734	0.700871	1	A9NMQ9	3.87e-73	Uncharacterized protein OS=Picea sitchensis OX=3332 PE=2 SV=1	3332	Viridiplantae	GO:0016021; GO:0030247
WPW_Inoculation_Trinity_BBMerged_31May2016_TRINITY_DN96156_c0_g1_i2:170-727(+)	5.57191	1.36889e-07	0.663331	0.535009	1	A0A0D6QS80	1.24e-60	Uncharacterized protein OS=Araucaria cunninghamii OX=56994 PE=4 SV=1	56994	Viridiplantae	GO:0016021; GO:0005524; GO:0004672
WPW_Inoculation_Trinity_BBMerged_31May2016_TRINITY_DN117917_c0_g2_i1:1133-1480(-)	5.55506	2.80959e-06	1.35562	0.285115	1	NA	NA	NA	NA	NA	NA
WPW_Inoculation_Trinity_BBMerged_31May2016_TRINITY_DN123439_c0_g2_i6:2-2281(+)	5.55336	0.000205726	0.663331	0.738783	1	E9NZS7	3.65e-97	Putative truncated TIR-NBS-LRR protein OS=Pinus monticola OX=3345 GN=TNL1 PE=2 SV=1	3345	Viridiplantae	GO:0043531; GO:0007165
WPW_Inoculation_Trinity_BBMerged_31May2016_TRINITY_DN108228_c0_g6_i6:1-471(+)	5.55129	0.00469928	1.10388	0.689275	1	A9P0Y5	2.43e-60	Uncharacterized protein OS=Picea sitchensis OX=3332 PE=2 SV=1	3332	Viridiplantae	NA
WPW_Inoculation_Trinity_BBMerged_31May2016_TRINITY_DN121190_c2_g1_i7:3-851(-)	5.54159	0.0282976	-1.03306	0.772125	1	A0A0D6QR66	2.6e-77	Uncharacterized protein OS=Araucaria cunninghamii OX=56994 PE=4 SV=1	56994	Viridiplantae	GO:0016021; GO:0005524; GO:0004672
WPW_Inoculation_Trinity_BBMerged_31May2016_TRINITY_DN119435_c2_g7_i7:3-515(+)	5.5306	5.31314e-07	-2.44911	0.0614253	1	A0A3S3MCD5	4.35e-43	Jacalin-related lectin 3 isoform X1 OS=Cinnamomum micranthum f. kanehirae OX=337451 GN=CKAN_00215100 PE=4 SV=1	337451	Viridiplantae	GO:0030246
WPW_Inoculation_Trinity_BBMerged_31May2016_TRINITY_DN89503_c0_g1_i1:2-298(+)	5.53041	6.32604e-07	0.663331	0.588223	1	D5AB91	1.05e-31	Uncharacterized protein OS=Picea sitchensis OX=3332 PE=2 SV=1	3332	Viridiplantae	NA
WPW_Inoculation_Trinity_BBMerged_31May2016_TRINITY_DN108720_c0_g1_i1:196-915(-)	5.52978	0.00814078	0.26709	0.933831	1	D5AB08	1.18e-81	Bidirectional sugar transporter SWEET OS=Picea sitchensis OX=3332 PE=2 SV=1	3332	Viridiplantae	GO:0016021; GO:0005886; GO:0008643
WPW_Inoculation_Trinity_BBMerged_31May2016_TRINITY_DN124157_c3_g3_i5:475-1614(-)	5.52875	1.613e-06	0.154925	0.917158	1	B8LRB4	1.03e-96	TIR domain-containing protein OS=Picea sitchensis OX=3332 PE=2 SV=1	3332	Viridiplantae	GO:0043531; GO:0007165
WPW_Inoculation_Trinity_BBMerged_31May2016_TRINITY_DN124406_c3_g9_i1:3-563(+)	5.52867	7.52729e-05	0.866101	0.631664	1	NA	NA	NA	NA	NA	NA
WPW_Inoculation_Trinity_BBMerged_31May2016_TRINITY_DN113810_c1_g1_i3:61-1404(+)	5.52474	0.000132701	1.72416	0.355526	1	B8LRR4	0	Uncharacterized protein OS=Picea sitchensis OX=3332 PE=2 SV=1	3332	Viridiplantae	NA
WPW_Inoculation_Trinity_BBMerged_31May2016_TRINITY_DN115927_c1_g9_i2:2-298(-)	5.52465	0.000105791	0.968929	0.595898	1	NA	NA	NA	NA	NA	NA
WPW_Inoculation_Trinity_BBMerged_31May2016_TRINITY_DN48380_c0_g2_i1:1-633(-)	5.52345	0.000868117	2.00705	0.345095	1	A0A2I7NAD2	7.02e-115	Beta-glucosidase 1 OS=Picea rubens OX=3333 GN=betaglu-1 PE=3 SV=1	3333	Viridiplantae	GO:0008422; GO:0102483; GO:0005975
WPW_Inoculation_Trinity_BBMerged_31May2016_TRINITY_DN123639_c1_g2_i2:1-3111(+)	5.52343	0.000554731	3.08301	0.114438	1	D5A7X2	0	IMS_C domain-containing protein OS=Picea sitchensis OX=3332 PE=2 SV=1	3332	Viridiplantae	GO:0003684; GO:0006281
WPW_Inoculation_Trinity_BBMerged_31May2016_TRINITY_DN123748_c4_g10_i1:3-473(+)	5.52327	5.75738e-06	0.663331	0.644869	1	B8LS43	1.97e-22	AAA domain-containing protein OS=Picea sitchensis OX=3332 PE=2 SV=1	3332	Viridiplantae	GO:0043531
WPW_Inoculation_Trinity_BBMerged_31May2016_TRINITY_DN120882_c4_g2_i1:2-331(+)	5.52159	0.00046495	0.913331	0.661031	1	D5ABJ6	1.07e-24	AP2/ERF domain-containing protein OS=Picea sitchensis OX=3332 PE=2 SV=1	3332	Viridiplantae	GO:0005634; GO:0003677; GO:0003700
WPW_Inoculation_Trinity_BBMerged_31May2016_TRINITY_DN54615_c0_g3_i1:21-338(-)	5.51972	9.10673e-07	1.05957	0.366714	1	A9P1N3	7.48e-67	Uncharacterized protein OS=Picea sitchensis OX=3332 PE=2 SV=1	3332	Viridiplantae	NA
WPW_Inoculation_Trinity_BBMerged_31May2016_TRINITY_DN124309_c4_g4_i1:3-335(-)	5.51768	1.02694e-06	0.147873	0.915962	1	C0PQE2	1.26e-62	TIR domain-containing protein OS=Picea sitchensis OX=3332 PE=2 SV=1	3332	Viridiplantae	GO:0043531; GO:0007165
WPW_Inoculation_Trinity_BBMerged_31May2016_TRINITY_DN124157_c3_g7_i5:2-865(-)	5.51264	2.32784e-06	-0.392536	0.77601	1	E9NZS7	8.39e-67	Putative truncated TIR-NBS-LRR protein OS=Pinus monticola OX=3345 GN=TNL1 PE=2 SV=1	3345	Viridiplantae	GO:0043531; GO:0007165
WPW_Inoculation_Trinity_BBMerged_31May2016_TRINITY_DN123404_c2_g4_i3:3-1124(+)	5.51176	0.00109631	0.0512916	0.984122	1	B8LQX6	1.5e-124	LRRNT_2 domain-containing protein OS=Picea sitchensis OX=3332 PE=2 SV=1	3332	Viridiplantae	GO:0016021
WPW_Inoculation_Trinity_BBMerged_31May2016_TRINITY_DN117543_c0_g1_i3:349-1665(+)	5.5097	0.015916	-1.68991	0.588223	1	D5ABL1	7.26e-148	Uncharacterized protein OS=Picea sitchensis OX=3332 PE=2 SV=1	3332	Viridiplantae	GO:0005634; GO:0005667; GO:0003677; GO:0003700; GO:0051726
WPW_Inoculation_Trinity_BBMerged_31May2016_TRINITY_DN120873_c0_g1_i1:222-1418(-)	5.50962	2.24538e-05	0.587408	0.717933	1	A0A0D6R8S9	3.37e-31	DUF4283 domain-containing protein OS=Araucaria cunninghamii OX=56994 PE=4 SV=1	56994	Viridiplantae	NA
WPW_Inoculation_Trinity_BBMerged_31May2016_TRINITY_DN122533_c0_g1_i2:207-1124(-)	5.50711	1.47019e-06	0.647585	0.620736	1	A9NP43	1.05e-158	Uncharacterized protein OS=Picea sitchensis OX=3332 PE=2 SV=1	3332	Viridiplantae	GO:0010020
WPW_Inoculation_Trinity_BBMerged_31May2016_TRINITY_DN96216_c0_g1_i2:1-507(-)	5.50707	6.88906e-06	2.18748	0.0848594	1	NA	NA	NA	NA	NA	NA
WPW_Inoculation_Trinity_BBMerged_31May2016_TRINITY_DN117498_c0_g1_i4:322-1242(+)	5.49951	0.00307329	0.226798	0.936192	1	A9P2L5	0	AB hydrolase-1 domain-containing protein OS=Picea sitchensis OX=3332 PE=2 SV=1	3332	Viridiplantae	GO:0003824
WPW_Inoculation_Trinity_BBMerged_31May2016_TRINITY_DN119253_c0_g2_i1:3-740(+)	5.49882	4.80699e-07	0.663331	0.569789	1	D5A823	2.88e-66	Uncharacterized protein OS=Picea sitchensis OX=3332 PE=2 SV=1	3332	Viridiplantae	NA
WPW_Inoculation_Trinity_BBMerged_31May2016_TRINITY_DN121784_c2_g6_i5:3-857(+)	5.49816	9.59861e-05	-0.892311	0.641146	1	E9NZS6	5.43e-75	Putative TIR-NBS-LRR protein OS=Pinus monticola OX=3345 GN=TNL1 PE=4 SV=1	3345	Viridiplantae	GO:0043531; GO:0007165
WPW_Inoculation_Trinity_BBMerged_31May2016_TRINITY_DN122844_c2_g12_i3:3-803(+)	5.49785	1.35151e-07	0.663331	0.527309	1	B8LRB4	2.5e-122	TIR domain-containing protein OS=Picea sitchensis OX=3332 PE=2 SV=1	3332	Viridiplantae	GO:0043531; GO:0007165
WPW_Inoculation_Trinity_BBMerged_31May2016_TRINITY_DN122057_c3_g2_i1:400-1281(-)	5.49588	0.000269422	1.22728	0.457852	1	B8LNH5	4.85e-81	BHLH domain-containing protein OS=Picea sitchensis OX=3332 PE=2 SV=1	3332	Viridiplantae	GO:0003677; GO:0046983; GO:0006357
WPW_Inoculation_Trinity_BBMerged_31May2016_TRINITY_DN74339_c0_g1_i1:3-1181(-)	5.4888	7.33287e-06	0.263439	0.866539	1	B8LRB4	0	TIR domain-containing protein OS=Picea sitchensis OX=3332 PE=2 SV=1	3332	Viridiplantae	GO:0043531; GO:0007165
WPW_Inoculation_Trinity_BBMerged_31May2016_TRINITY_DN95458_c0_g1_i2:2-397(-)	5.48775	9.71608e-07	0.663331	0.5908	1	NA	NA	NA	NA	NA	NA
WPW_Inoculation_Trinity_BBMerged_31May2016_TRINITY_DN119533_c0_g1_i5:296-1264(-)	5.4857	0.00180932	-0.650607	0.787834	1	A0A1U7ZDV3	9.35e-124	uncharacterized protein LOC104593592 OS=Nelumbo nucifera OX=4432 GN=LOC104593592 PE=4 SV=1	4432	Viridiplantae	GO:0016021
WPW_Inoculation_Trinity_BBMerged_31May2016_TRINITY_DN123648_c2_g2_i5:1-639(-)	5.48507	8.63686e-05	0.663331	0.718086	1	A9P007	2.94e-72	Uncharacterized protein OS=Picea sitchensis OX=3332 PE=2 SV=1	3332	Viridiplantae	GO:0016021
WPW_Inoculation_Trinity_BBMerged_31May2016_TRINITY_DN123466_c0_g1_i3:1-3435(+)	5.48209	0.000799585	3.95123	0.0911359	1	A0A2R6WLU8	0	Helicase ATP-binding domain-containing protein OS=Marchantia polymorpha OX=3197 GN=MARPO_0076s0066 PE=4 SV=1	3197	Viridiplantae	GO:0005634; GO:0005524; GO:0003677; GO:0003678; GO:0004181; GO:0008270; GO:0006139; GO:0006355
WPW_Inoculation_Trinity_BBMerged_31May2016_TRINITY_DN75535_c0_g1_i1:2-364(+)	5.48014	0.00196093	0.172048	0.954709	1	A9NUG4	3.84e-26	Uncharacterized protein OS=Picea sitchensis OX=3332 PE=2 SV=1	3332	Viridiplantae	NA
WPW_Inoculation_Trinity_BBMerged_31May2016_TRINITY_DN115728_c1_g1_i1:176-778(-)	5.47697	0.000773636	0.663331	0.765112	1	NA	NA	NA	NA	NA	NA
WPW_Inoculation_Trinity_BBMerged_31May2016_TRINITY_DN116804_c0_g2_i3:1-570(+)	5.47239	0.000180297	0.913331	0.632329	1	B8LS43	7.84e-44	AAA domain-containing protein OS=Picea sitchensis OX=3332 PE=2 SV=1	3332	Viridiplantae	GO:0043531
WPW_Inoculation_Trinity_BBMerged_31May2016_TRINITY_DN123961_c1_g1_i1:1-417(-)	5.46702	1.8565e-06	0.663331	0.608521	1	NA	NA	NA	NA	NA	NA
WPW_Inoculation_Trinity_BBMerged_31May2016_TRINITY_DN124392_c4_g7_i15:1-393(-)	5.46343	2.61092e-05	-1.41266	0.361781	1	B8LS43	2.77e-29	AAA domain-containing protein OS=Picea sitchensis OX=3332 PE=2 SV=1	3332	Viridiplantae	GO:0043531
WPW_Inoculation_Trinity_BBMerged_31May2016_TRINITY_DN117324_c1_g1_i6:120-581(-)	5.46281	9.34921e-06	1.15246	0.408538	1	A9NPZ3	1.72e-24	Uncharacterized protein OS=Picea sitchensis OX=3332 PE=2 SV=1	3332	Viridiplantae	GO:0010112
WPW_Inoculation_Trinity_BBMerged_31May2016_TRINITY_DN118726_c4_g2_i1:2-766(+)	5.46118	0.0209476	-0.130821	0.971875	1	A9NNV3	2.1e-177	Uncharacterized protein OS=Picea sitchensis OX=3332 PE=2 SV=1	3332	Viridiplantae	GO:0008234
WPW_Inoculation_Trinity_BBMerged_31May2016_TRINITY_DN113583_c0_g1_i1:301-735(+)	5.45906	0.00621458	1.61489	0.534248	1	A0A5B7BH86	5.29e-22	Protein kinase domain-containing protein (Fragment) OS=Davidia involucrata OX=16924 GN=Din_037039 PE=4 SV=1	16924	Viridiplantae	GO:0016021
WPW_Inoculation_Trinity_BBMerged_31May2016_TRINITY_DN103141_c0_g1_i1:260-574(-)	5.45811	0.0118278	-1.2346	0.653675	1	NA	NA	NA	NA	NA	NA
WPW_Inoculation_Trinity_BBMerged_31May2016_TRINITY_DN118609_c2_g3_i4:41-583(-)	5.45644	6.90024e-05	-0.30249	0.874547	1	NA	NA	NA	NA	NA	NA
WPW_Inoculation_Trinity_BBMerged_31May2016_TRINITY_DN120687_c0_g2_i3:1-381(-)	5.45354	1.71804e-07	0.663331	0.538135	1	B8LRB4	3.38e-66	TIR domain-containing protein OS=Picea sitchensis OX=3332 PE=2 SV=1	3332	Viridiplantae	GO:0043531; GO:0007165
WPW_Inoculation_Trinity_BBMerged_31May2016_TRINITY_DN100114_c0_g1_i1:260-1666(-)	5.45342	9.55339e-06	0.663331	0.652583	1	A0A4Y7LDN6	2.12e-163	Amidohydro_3 domain-containing protein OS=Papaver somniferum OX=3469 GN=C5167_045527 PE=4 SV=1	3469	Viridiplantae	GO:0016810
WPW_Inoculation_Trinity_BBMerged_31May2016_TRINITY_DN99475_c0_g1_i2:198-1166(+)	5.4528	0.000182152	-0.341292	0.865448	1	A0A061ETS7	6.39e-111	Farnesylated protein-converting enzyme 2 isoform 1 OS=Theobroma cacao OX=3641 GN=TCM_022555 PE=4 SV=1	3641	Viridiplantae	GO:0030176; GO:0004197; GO:0004222; GO:0071586
WPW_Inoculation_Trinity_BBMerged_31May2016_TRINITY_DN120533_c0_g1_i1:146-1867(-)	5.43965	1.99464e-06	-0.856113	0.535214	1	A9NVW4	5.09e-162	Uncharacterized protein OS=Picea sitchensis OX=3332 PE=2 SV=1	3332	Viridiplantae	GO:0016021
WPW_Inoculation_Trinity_BBMerged_31May2016_TRINITY_DN124406_c2_g1_i5:3-371(-)	5.43752	1.11308e-05	1.68063	0.220775	1	NA	NA	NA	NA	NA	NA
WPW_Inoculation_Trinity_BBMerged_31May2016_TRINITY_DN95878_c0_g1_i1:22-879(+)	5.43568	0.00461706	0.663331	0.807234	1	NA	NA	NA	NA	NA	NA
WPW_Inoculation_Trinity_BBMerged_31May2016_TRINITY_DN71252_c0_g1_i1:3-497(-)	5.43477	2.50324e-07	0.663331	0.541925	1	NA	NA	NA	NA	NA	NA
WPW_Inoculation_Trinity_BBMerged_31May2016_TRINITY_DN117670_c1_g13_i4:3-839(-)	5.43305	0.000757393	-0.0776255	0.974713	1	A0A0C9S6I8	1.86e-58	TSA: Wollemia nobilis Ref_Wollemi_Transcript_14780_2565 transcribed RNA sequence OS=Wollemia nobilis OX=56998 PE=4 SV=1	56998	Viridiplantae	GO:0016021; GO:0005524; GO:0004672
WPW_Inoculation_Trinity_BBMerged_31May2016_TRINITY_DN79333_c0_g1_i1:2-916(+)	5.43233	0.000353119	-0.31118	0.884971	1	A0A1S2YFF7	5.25e-153	uncharacterized protein LOC101490185 OS=Cicer arietinum OX=3827 GN=LOC101490185 PE=4 SV=1	3827	Viridiplantae	GO:0016021; GO:0005524; GO:0004222
WPW_Inoculation_Trinity_BBMerged_31May2016_TRINITY_DN51432_c0_g1_i1:1-351(-)	5.42831	1.77448e-06	0.663331	0.616985	1	B8LQX6	4.96e-33	LRRNT_2 domain-containing protein OS=Picea sitchensis OX=3332 PE=2 SV=1	3332	Viridiplantae	GO:0016021
WPW_Inoculation_Trinity_BBMerged_31May2016_TRINITY_DN117311_c1_g1_i2:2-1144(-)	5.42555	0.0157408	0.663331	0.838262	1	A0A1U7ZD95	2.04e-142	uncharacterized protein LOC104593453 isoform X1 OS=Nelumbo nucifera OX=4432 GN=LOC104593453 PE=4 SV=1	4432	Viridiplantae	GO:0005524
WPW_Inoculation_Trinity_BBMerged_31May2016_TRINITY_DN98080_c0_g1_i9:1-792(-)	5.42019	2.66395e-05	1.06095	0.486726	1	A0A2D1V7J8	1.71e-63	Uncharacterized protein (Fragment) OS=Pinus pinaster OX=71647 GN=0_15072_02 PE=4 SV=1	71647	Viridiplantae	NA
WPW_Inoculation_Trinity_BBMerged_31May2016_TRINITY_DN118980_c0_g1_i5:336-704(+)	5.41833	2.19785e-05	-0.298578	0.865056	1	NA	NA	NA	NA	NA	NA
WPW_Inoculation_Trinity_BBMerged_31May2016_TRINITY_DN120283_c5_g1_i1:1-312(-)	5.41495	0.000450312	0.663331	0.748923	1	A0A0C9QPU4	8.3e-39	TSA: Wollemia nobilis Ref_Wollemi_Transcript_14376_3413 transcribed RNA sequence OS=Wollemia nobilis OX=56998 PE=4 SV=1	56998	Viridiplantae	GO:0016021; GO:0005524; GO:0004672
WPW_Inoculation_Trinity_BBMerged_31May2016_TRINITY_DN122060_c0_g1_i5:835-1677(-)	5.41159	2.14269e-05	-0.610452	0.725199	1	A0A2I0JFP0	1.02e-77	CMP/dCMP-type deaminase domain-containing protein OS=Punica granatum OX=22663 GN=CRG98_024533 PE=4 SV=1	22663	Viridiplantae	GO:0003824
WPW_Inoculation_Trinity_BBMerged_31May2016_TRINITY_DN117588_c2_g2_i1:2-1138(+)	5.40889	0.000258458	-0.0704619	0.974131	1	B8LQX6	5.32e-76	LRRNT_2 domain-containing protein OS=Picea sitchensis OX=3332 PE=2 SV=1	3332	Viridiplantae	GO:0016021
WPW_Inoculation_Trinity_BBMerged_31May2016_TRINITY_DN124262_c0_g2_i4:165-1844(+)	5.40816	0.001205	0.663331	0.772125	1	B8LRB4	1.19e-169	TIR domain-containing protein OS=Picea sitchensis OX=3332 PE=2 SV=1	3332	Viridiplantae	GO:0043531; GO:0007165
WPW_Inoculation_Trinity_BBMerged_31May2016_TRINITY_DN122950_c3_g5_i1:2-427(+)	5.4079	5.37015e-06	-1.09309	0.426517	1	NA	NA	NA	NA	NA	NA
WPW_Inoculation_Trinity_BBMerged_31May2016_TRINITY_DN53151_c2_g1_i2:72-554(-)	5.40669	5.91193e-06	1.05957	0.42747	1	B8LRB4	3.37e-51	TIR domain-containing protein OS=Picea sitchensis OX=3332 PE=2 SV=1	3332	Viridiplantae	GO:0043531; GO:0007165
WPW_Inoculation_Trinity_BBMerged_31May2016_TRINITY_DN124307_c3_g3_i2:2-637(+)	5.40659	6.56773e-05	0.633343	0.745964	1	B8LMZ7	5.49e-42	Uncharacterized protein OS=Picea sitchensis OX=3332 PE=2 SV=1	3332	Viridiplantae	NA
WPW_Inoculation_Trinity_BBMerged_31May2016_TRINITY_DN123442_c7_g1_i6:167-1330(-)	5.39825	1.52194e-05	0.284861	0.898985	1	W1PN31	1.38e-117	Protein kinase domain-containing protein OS=Amborella trichopoda OX=13333 GN=AMTR_s00022p00058190 PE=4 SV=1	13333	Viridiplantae	GO:0005524; GO:0004672
WPW_Inoculation_Trinity_BBMerged_31May2016_TRINITY_DN122712_c4_g14_i1:1-369(+)	5.39528	4.475e-07	0.663331	0.556102	1	Q8L8J2	3.98e-44	NBS/LRR (Fragment) OS=Pinus taeda OX=3352 PE=2 SV=1	3352	Viridiplantae	NA
WPW_Inoculation_Trinity_BBMerged_31May2016_TRINITY_DN124108_c0_g1_i3:197-4534(+)	5.39359	0.0420327	-1.78483	0.546024	1	A0A200QHD4	0	Pentatricopeptide repeat OS=Macleaya cordata OX=56857 GN=BVC80_1751g5 PE=4 SV=1	56857	Viridiplantae	NA
WPW_Inoculation_Trinity_BBMerged_31May2016_TRINITY_DN123784_c0_g1_i4:252-1253(-)	5.3914	0.000501225	-1.30261	0.536063	1	NA	NA	NA	NA	NA	NA
WPW_Inoculation_Trinity_BBMerged_31May2016_TRINITY_DN123936_c5_g5_i5:1-330(+)	5.38473	6.87983e-05	1.42178	0.370882	1	A0A2G3BPV9	6.82e-21	Uncharacterized protein OS=Capsicum chinense OX=80379 GN=BC332_20363 PE=4 SV=1	80379	Viridiplantae	NA
WPW_Inoculation_Trinity_BBMerged_31May2016_TRINITY_DN121038_c2_g12_i1:1-501(+)	5.38412	5.89268e-06	0.000672033	0.999658	1	A0A5B9ZTT0	7.85e-36	Putative TIR-NBS-LRR protein OS=Pinus monticola OX=3345 GN=TNL2 PE=2 SV=1	3345	Viridiplantae	NA
WPW_Inoculation_Trinity_BBMerged_31May2016_TRINITY_DN124307_c3_g3_i11:2-646(+)	5.37692	7.18666e-05	-2.1102	0.190892	1	B8LMZ7	7.65e-52	Uncharacterized protein OS=Picea sitchensis OX=3332 PE=2 SV=1	3332	Viridiplantae	NA
WPW_Inoculation_Trinity_BBMerged_31May2016_TRINITY_DN112351_c8_g1_i3:3-1085(-)	5.3768	0.0129893	0.080014	0.981321	1	B8LRW5	5.38e-121	LRRNT_2 domain-containing protein OS=Picea sitchensis OX=3332 PE=2 SV=1	3332	Viridiplantae	NA
WPW_Inoculation_Trinity_BBMerged_31May2016_TRINITY_DN123428_c0_g5_i3:2-397(+)	5.37444	1.68808e-05	1.03083	0.512597	1	A9NW35	9.06e-83	Fe2OG dioxygenase domain-containing protein OS=Picea sitchensis OX=3332 PE=2 SV=1	3332	Viridiplantae	GO:0046872; GO:0016491
WPW_Inoculation_Trinity_BBMerged_31May2016_TRINITY_DN124387_c5_g16_i1:2-316(+)	5.37245	0.0274537	-0.831432	0.803326	1	NA	NA	NA	NA	NA	NA
WPW_Inoculation_Trinity_BBMerged_31May2016_TRINITY_DN122588_c1_g2_i1:2-937(+)	5.35698	0.00472927	-0.208315	0.945604	1	C0PPX1	8.47e-41	NB-ARC domain-containing protein OS=Picea sitchensis OX=3332 PE=2 SV=1	3332	Viridiplantae	GO:0043531
WPW_Inoculation_Trinity_BBMerged_31May2016_TRINITY_DN123263_c3_g1_i1:3-902(+)	5.35274	3.10546e-05	0.256687	0.884976	1	E9NZS6	1.03e-105	Putative TIR-NBS-LRR protein OS=Pinus monticola OX=3345 GN=TNL1 PE=4 SV=1	3345	Viridiplantae	GO:0043531; GO:0007165
WPW_Inoculation_Trinity_BBMerged_31May2016_TRINITY_DN120698_c2_g3_i10:1-573(+)	5.35175	1.35942e-06	0.256138	0.84741	1	A0A5B9ZTT0	2.01e-51	Putative TIR-NBS-LRR protein OS=Pinus monticola OX=3345 GN=TNL2 PE=2 SV=1	3345	Viridiplantae	NA
WPW_Inoculation_Trinity_BBMerged_31May2016_TRINITY_DN121547_c2_g2_i8:447-2378(+)	5.3512	0.00283293	0.663331	0.791103	1	A0A0D6QTC3	0	Protein kinase domain-containing protein OS=Araucaria cunninghamii OX=56994 PE=4 SV=1	56994	Viridiplantae	GO:0016021; GO:0005524; GO:0004672
WPW_Inoculation_Trinity_BBMerged_31May2016_TRINITY_DN72826_c0_g2_i1:3-299(-)	5.34483	0.000797651	0.358382	0.898907	1	C0PST4	2.89e-66	Uncharacterized protein OS=Picea sitchensis OX=3332 PE=2 SV=1	3332	Viridiplantae	GO:0005737; GO:0004427; GO:0000287; GO:0006796
WPW_Inoculation_Trinity_BBMerged_31May2016_TRINITY_DN122079_c3_g2_i4:2-415(+)	5.34451	3.89902e-06	-0.0162079	0.99097	1	B8LRB7	4.46e-41	Uncharacterized protein OS=Picea sitchensis OX=3332 PE=2 SV=1	3332	Viridiplantae	GO:0003690; GO:0006355
WPW_Inoculation_Trinity_BBMerged_31May2016_TRINITY_DN124392_c4_g15_i1:1-393(-)	5.34132	3.06145e-05	0.0275884	0.988255	1	B8LS43	8.52e-29	AAA domain-containing protein OS=Picea sitchensis OX=3332 PE=2 SV=1	3332	Viridiplantae	GO:0043531
WPW_Inoculation_Trinity_BBMerged_31May2016_TRINITY_DN73643_c1_g1_i1:244-1830(-)	5.34095	2.44114e-05	-3.95426	0.0636538	1	A0A445DB09	1.31e-55	Uncharacterized protein OS=Arachis hypogaea OX=3818 GN=Ahy_A04g017429 PE=4 SV=1	3818	Viridiplantae	GO:0016021
WPW_Inoculation_Trinity_BBMerged_31May2016_TRINITY_DN122228_c0_g1_i1:176-4288(+)	5.3402	0.0236483	0.663331	0.844427	1	U5CZ71	9.31e-136	Fip1 domain-containing protein OS=Amborella trichopoda OX=13333 GN=AMTR_s00065p00171490 PE=4 SV=1	13333	Viridiplantae	NA
WPW_Inoculation_Trinity_BBMerged_31May2016_TRINITY_DN114559_c2_g8_i4:2-478(+)	5.33669	0.00014761	0.663331	0.722507	1	B8LMZ7	1.81e-48	Uncharacterized protein OS=Picea sitchensis OX=3332 PE=2 SV=1	3332	Viridiplantae	NA
WPW_Inoculation_Trinity_BBMerged_31May2016_TRINITY_DN56483_c0_g1_i1:48-590(-)	5.3356	2.89259e-06	0.663331	0.616277	1	NA	NA	NA	NA	NA	NA
WPW_Inoculation_Trinity_BBMerged_31May2016_TRINITY_DN120277_c0_g1_i1:3-341(+)	5.3344	0.000538793	0.0262083	0.990854	1	B8LLB4	1.02e-22	NB-ARC domain-containing protein OS=Picea sitchensis OX=3332 PE=2 SV=1	3332	Viridiplantae	GO:0043531
WPW_Inoculation_Trinity_BBMerged_31May2016_TRINITY_DN124297_c1_g3_i8:1-459(+)	5.33266	3.26695e-06	0.19332	0.896797	1	A0A446JG37	1.21e-35	Protein kinase domain-containing protein OS=Triticum turgidum subsp. durum OX=4567 GN=TRITD_1Bv1G001440 PE=4 SV=1	4567	Viridiplantae	GO:0016021; GO:0005524; GO:0004672
WPW_Inoculation_Trinity_BBMerged_31May2016_TRINITY_DN124341_c0_g9_i9:1-747(+)	5.32793	5.79369e-08	0.663331	0.478585	1	B8LS43	2.42e-50	AAA domain-containing protein OS=Picea sitchensis OX=3332 PE=2 SV=1	3332	Viridiplantae	GO:0043531
WPW_Inoculation_Trinity_BBMerged_31May2016_TRINITY_DN122347_c2_g6_i1:2-301(+)	5.32393	8.14997e-06	-0.543309	0.713767	1	NA	NA	NA	NA	NA	NA
WPW_Inoculation_Trinity_BBMerged_31May2016_TRINITY_DN118057_c3_g3_i2:521-1468(-)	5.31781	0.00156336	0.263847	0.911249	1	B8LMZ7	4.52e-65	Uncharacterized protein OS=Picea sitchensis OX=3332 PE=2 SV=1	3332	Viridiplantae	NA
WPW_Inoculation_Trinity_BBMerged_31May2016_TRINITY_DN122181_c2_g4_i1:3-299(-)	5.31729	0.0126493	0.760862	0.800856	1	A9P099	1.07e-35	Uncharacterized protein OS=Picea sitchensis OX=3332 PE=2 SV=1	3332	Viridiplantae	GO:0008171
WPW_Inoculation_Trinity_BBMerged_31May2016_TRINITY_DN124378_c4_g10_i5:1-990(-)	5.31678	7.13744e-05	-0.219736	0.912879	1	B8LMX8	1.72e-104	TIR domain-containing protein OS=Picea sitchensis OX=3332 PE=2 SV=1	3332	Viridiplantae	GO:0043531; GO:0007165
WPW_Inoculation_Trinity_BBMerged_31May2016_TRINITY_DN118827_c0_g2_i1:75-743(+)	5.3165	0.0394501	-0.841445	0.814374	1	A0A3S3MLQ2	9.53e-85	Germin-like protein OS=Cinnamomum micranthum f. kanehirae OX=337451 GN=CKAN_00438600 PE=3 SV=1	337451	Viridiplantae	GO:0048046; GO:0005618; GO:0030145; GO:0045735
WPW_Inoculation_Trinity_BBMerged_31May2016_TRINITY_DN124232_c4_g9_i1:3-311(-)	5.31568	0.000123725	2.50311	0.100935	1	NA	NA	NA	NA	NA	NA
WPW_Inoculation_Trinity_BBMerged_31May2016_TRINITY_DN122714_c0_g4_i6:1-342(-)	5.31429	2.89623e-07	0.663331	0.541822	1	A0A0K0M729	1.5e-46	LRK1 OS=Pinus tabuliformis OX=88731 PE=2 SV=1	88731	Viridiplantae	GO:0016021; GO:0005524; GO:0004672
WPW_Inoculation_Trinity_BBMerged_31May2016_TRINITY_DN121745_c1_g13_i2:3-635(-)	5.31179	0.00376941	-3.59961	0.274271	1	B8LPN4	1.64e-111	Uncharacterized protein OS=Picea sitchensis OX=3332 PE=2 SV=1	3332	Viridiplantae	NA
WPW_Inoculation_Trinity_BBMerged_31May2016_TRINITY_DN121381_c1_g4_i1:137-571(-)	5.30484	0.0408357	0.627425	0.858019	1	K7NGL8	5.56e-72	Uncharacterized protein (Fragment) OS=Pinus radiata OX=3347 GN=0_1077_01 PE=4 SV=1	3347	Viridiplantae	GO:0016021
WPW_Inoculation_Trinity_BBMerged_31May2016_TRINITY_DN46691_c0_g2_i1:2-379(-)	5.28665	1.01873e-06	0.913331	0.420998	1	A0A3N7FR64	4.01e-57	Protein kinase domain-containing protein OS=Populus trichocarpa OX=3694 GN=POPTR_011G075301 PE=4 SV=1	3694	Viridiplantae	GO:0005524; GO:0004672
WPW_Inoculation_Trinity_BBMerged_31May2016_TRINITY_DN120888_c5_g2_i1:1-330(+)	5.28127	6.65688e-05	0.352813	0.844998	1	C0PR21	2.89e-71	UDPGT domain-containing protein OS=Picea sitchensis OX=3332 PE=2 SV=1	3332	Viridiplantae	GO:0016758
WPW_Inoculation_Trinity_BBMerged_31May2016_TRINITY_DN106903_c6_g1_i2:2-781(-)	5.27787	0.0202779	3.62263	0.10494	1	A0A0D1ZLZ7	3.4e-152	ATP synthase subunit beta OS=Cladophialophora immunda OX=569365 GN=PV07_04817 PE=3 SV=1	569365	Fungi	GO:0005754; GO:0043531; GO:0005524; GO:0016887; GO:0046933; GO:0046961; GO:0042776
WPW_Inoculation_Trinity_BBMerged_31May2016_TRINITY_DN124174_c0_g1_i2:2-430(+)	5.27511	3.56453e-06	0.663331	0.610416	1	B8LP88	1.73e-65	Uncharacterized protein OS=Picea sitchensis OX=3332 PE=2 SV=1	3332	Viridiplantae	GO:0016021; GO:0016760; GO:0030244
WPW_Inoculation_Trinity_BBMerged_31May2016_TRINITY_DN121811_c1_g6_i10:1-444(-)	5.27485	0.000422437	0.663331	0.739637	1	A0A0D6QSL1	8.46e-73	Protein kinase domain-containing protein OS=Araucaria cunninghamii OX=56994 PE=4 SV=1	56994	Viridiplantae	GO:0016021; GO:0005524; GO:0004672
WPW_Inoculation_Trinity_BBMerged_31May2016_TRINITY_DN121854_c1_g2_i1:1-738(-)	5.27335	3.5847e-06	1.09716	0.384231	1	E9NZS6	1.65e-63	Putative TIR-NBS-LRR protein OS=Pinus monticola OX=3345 GN=TNL1 PE=4 SV=1	3345	Viridiplantae	GO:0043531; GO:0007165
WPW_Inoculation_Trinity_BBMerged_31May2016_TRINITY_DN123784_c0_g3_i2:43-522(-)	5.27153	6.46268e-06	-0.217282	0.888592	1	A0A2I4DLQ1	7.75e-50	putative cyclin-B3-1 OS=Juglans regia OX=51240 GN=LOC108981390 PE=3 SV=1	51240	Viridiplantae	GO:0005634
WPW_Inoculation_Trinity_BBMerged_31May2016_TRINITY_DN109080_c0_g1_i2:447-2000(-)	5.26902	0.0193503	4.20323	0.0686232	1	A0A0D2AX13	0	BZIP domain-containing protein OS=Exophiala spinifera OX=91928 GN=PV08_10259 PE=4 SV=1	91928	Fungi	GO:0003677; GO:0003700
WPW_Inoculation_Trinity_BBMerged_31May2016_TRINITY_DN121872_c2_g2_i1:60-1559(-)	5.25795	0.00135452	-0.117169	0.964214	1	D5AAU5	1.59e-59	Uncharacterized protein OS=Picea sitchensis OX=3332 PE=2 SV=1	3332	Viridiplantae	NA
WPW_Inoculation_Trinity_BBMerged_31May2016_TRINITY_DN121745_c1_g13_i4:1-588(-)	5.25767	0.0207883	-1.06972	0.793675	1	B8LPN4	1.37e-111	Uncharacterized protein OS=Picea sitchensis OX=3332 PE=2 SV=1	3332	Viridiplantae	NA
WPW_Inoculation_Trinity_BBMerged_31May2016_TRINITY_DN122714_c0_g4_i19:1-402(-)	5.25431	1.35542e-06	0.663331	0.578734	1	A0A0K0M729	2.41e-51	LRK1 OS=Pinus tabuliformis OX=88731 PE=2 SV=1	88731	Viridiplantae	GO:0016021; GO:0005524; GO:0004672
WPW_Inoculation_Trinity_BBMerged_31May2016_TRINITY_DN117218_c0_g4_i2:1-402(-)	5.25385	0.00108494	-1.76074	0.387304	1	K7NIT6	8.99e-37	Uncharacterized protein (Fragment) OS=Pinus taeda OX=3352 GN=0_9550_02 PE=4 SV=1	3352	Viridiplantae	NA
WPW_Inoculation_Trinity_BBMerged_31May2016_TRINITY_DN56209_c0_g3_i1:2-328(-)	5.25255	2.25151e-06	0.663331	0.594702	1	C0PSC7	5.37e-60	Uncharacterized protein OS=Picea sitchensis OX=3332 PE=2 SV=1	3332	Viridiplantae	GO:0016021; GO:0022857
WPW_Inoculation_Trinity_BBMerged_31May2016_TRINITY_DN118204_c3_g17_i1:1-474(+)	5.24756	0.000133944	-0.122692	0.95139	1	E9NZS6	1.5e-48	Putative TIR-NBS-LRR protein OS=Pinus monticola OX=3345 GN=TNL1 PE=4 SV=1	3345	Viridiplantae	GO:0043531; GO:0007165
WPW_Inoculation_Trinity_BBMerged_31May2016_TRINITY_DN116835_c0_g1_i1:1-708(-)	5.24629	0.000539463	2.37912	0.172255	1	A9NMQ9	3.49e-42	Uncharacterized protein OS=Picea sitchensis OX=3332 PE=2 SV=1	3332	Viridiplantae	GO:0016021; GO:0030247
WPW_Inoculation_Trinity_BBMerged_31May2016_TRINITY_DN123264_c0_g2_i1:3-662(-)	5.24319	2.79953e-05	-0.15258	0.931013	1	B8LR16	5.18e-34	NB-ARC domain-containing protein OS=Picea sitchensis OX=3332 PE=2 SV=1	3332	Viridiplantae	GO:0043531
WPW_Inoculation_Trinity_BBMerged_31May2016_TRINITY_DN119827_c1_g1_i1:151-513(-)	5.23636	2.51282e-05	0.322159	0.862976	1	D5AAL6	5.14e-62	Uncharacterized protein OS=Picea sitchensis OX=3332 PE=2 SV=1	3332	Viridiplantae	GO:0016021; GO:0010374
WPW_Inoculation_Trinity_BBMerged_31May2016_TRINITY_DN123836_c0_g1_i1:103-594(-)	5.22542	6.26888e-08	0.663331	0.488675	1	NA	NA	NA	NA	NA	NA
WPW_Inoculation_Trinity_BBMerged_31May2016_TRINITY_DN121942_c0_g1_i1:1033-5391(-)	5.2242	0.0427489	2.13043	0.529257	1	NA	NA	NA	NA	NA	NA
WPW_Inoculation_Trinity_BBMerged_31May2016_TRINITY_DN124277_c3_g1_i2:2-1162(+)	5.22268	3.07634e-06	0.663331	0.611905	1	B8LMZ7	4.71e-115	Uncharacterized protein OS=Picea sitchensis OX=3332 PE=2 SV=1	3332	Viridiplantae	NA
WPW_Inoculation_Trinity_BBMerged_31May2016_TRINITY_DN122921_c1_g1_i1:530-2182(-)	5.22183	7.49663e-05	-0.247577	0.896843	1	B8LRB4	6.57e-87	TIR domain-containing protein OS=Picea sitchensis OX=3332 PE=2 SV=1	3332	Viridiplantae	GO:0043531; GO:0007165
WPW_Inoculation_Trinity_BBMerged_31May2016_TRINITY_DN120442_c0_g1_i6:468-812(+)	5.21744	0.000689454	1.05957	0.600726	1	NA	NA	NA	NA	NA	NA
WPW_Inoculation_Trinity_BBMerged_31May2016_TRINITY_DN123825_c0_g2_i4:3-449(+)	5.21677	0.00116017	2.1971	0.28853	1	A0A401FQW2	1.34e-36	Peptidase_C25 domain-containing protein OS=Desulfonema ishimotonii OX=45657 GN=DENIS_0291 PE=4 SV=1	45657	Bacteria	GO:0008234
WPW_Inoculation_Trinity_BBMerged_31May2016_TRINITY_DN124308_c0_g1_i7:185-3283(-)	5.21405	0.00142382	-0.632842	0.785668	1	A0A0D6QRI0	6.6e-140	NB-ARC domain-containing protein OS=Araucaria cunninghamii OX=56994 PE=4 SV=1	56994	Viridiplantae	GO:0043531
WPW_Inoculation_Trinity_BBMerged_31May2016_TRINITY_DN107696_c1_g2_i2:6-452(-)	5.21016	0.0202039	3.19538	0.217295	1	A0A3B4WQP3	1.53e-77	Transcription factor BTF3 OS=Seriola lalandi dorsalis OX=1841481 PE=3 SV=1	1841481	Chordata	NA
WPW_Inoculation_Trinity_BBMerged_31May2016_TRINITY_DN110254_c0_g1_i2:104-1033(-)	5.20804	1.39805e-05	1.54681	0.265549	1	A0A4Y7K974	3.1e-124	zf-C2HC5 domain-containing protein OS=Papaver somniferum OX=3469 GN=C5167_033543 PE=4 SV=1	3469	Viridiplantae	GO:0005634; GO:0008270; GO:0006355
WPW_Inoculation_Trinity_BBMerged_31May2016_TRINITY_DN109693_c0_g2_i1:2-397(+)	5.20439	0.00657583	1.17907	0.645258	1	NA	NA	NA	NA	NA	NA
WPW_Inoculation_Trinity_BBMerged_31May2016_TRINITY_DN124410_c6_g18_i1:3-368(+)	5.20376	8.7391e-06	0.275444	0.861424	1	NA	NA	NA	NA	NA	NA
WPW_Inoculation_Trinity_BBMerged_31May2016_TRINITY_DN124195_c0_g1_i1:3-344(-)	5.2028	2.63177e-05	-0.235417	0.888188	1	A0A251TFP2	3.51e-35	Putative RAB geranylgeranyl transferase alpha subunit 1 OS=Helianthus annuus OX=4232 GN=RGTA1 PE=4 SV=1	4232	Viridiplantae	GO:0005737; GO:0005968; GO:0008318; GO:0018344
WPW_Inoculation_Trinity_BBMerged_31May2016_TRINITY_DN123949_c0_g9_i1:1-297(-)	5.2	2.12024e-05	-1.18887	0.39315	1	H9M9V9	3.18e-52	BTB domain-containing protein (Fragment) OS=Pinus radiata OX=3347 GN=0_14083_01 PE=4 SV=1	3347	Viridiplantae	NA
WPW_Inoculation_Trinity_BBMerged_31May2016_TRINITY_DN122266_c4_g2_i3:53-1312(+)	5.18451	0.000402754	2.05797	0.26385	1	Q19AV8	3.28e-93	Clavata-like receptor OS=Picea glauca OX=3330 GN=CLV PE=2 SV=1	3330	Viridiplantae	GO:0016021; GO:0005524; GO:0004672
WPW_Inoculation_Trinity_BBMerged_31May2016_TRINITY_DN117483_c0_g2_i9:734-2029(+)	5.18359	0.010598	-0.250719	0.934773	1	A9NWI3	0	Pectin acetylesterase OS=Picea sitchensis OX=3332 PE=2 SV=1	3332	Viridiplantae	GO:0005618; GO:0005576; GO:0016787; GO:0071555
WPW_Inoculation_Trinity_BBMerged_31May2016_TRINITY_DN124399_c0_g9_i2:1-603(+)	5.17662	9.09555e-05	-1.78001	0.284358	1	A0A0D6QRI0	1.84e-24	NB-ARC domain-containing protein OS=Araucaria cunninghamii OX=56994 PE=4 SV=1	56994	Viridiplantae	GO:0043531
WPW_Inoculation_Trinity_BBMerged_31May2016_TRINITY_DN120233_c0_g1_i1:400-1194(+)	5.17649	0.00510354	-0.970185	0.707308	1	A0A2K1KHE9	2.53e-29	AP2/ERF domain-containing protein OS=Physcomitrella patens subsp. patens OX=3218 GN=PHYPA_009581 PE=4 SV=1	3218	Viridiplantae	GO:0005634; GO:0003677; GO:0003700
WPW_Inoculation_Trinity_BBMerged_31May2016_TRINITY_DN106127_c0_g1_i2:272-904(+)	5.17258	9.75605e-06	0.663331	0.630423	1	D5AAB3	1.55e-68	H15 domain-containing protein OS=Picea sitchensis OX=3332 PE=2 SV=1	3332	Viridiplantae	GO:0000786; GO:0005634; GO:0003677; GO:0006334
WPW_Inoculation_Trinity_BBMerged_31May2016_TRINITY_DN122311_c4_g1_i3:168-773(+)	5.17231	0.000641025	-2.45492	0.245019	1	A9NNM8	4.1e-49	TIR domain-containing protein OS=Picea sitchensis OX=3332 PE=2 SV=1	3332	Viridiplantae	GO:0007165
WPW_Inoculation_Trinity_BBMerged_31May2016_TRINITY_DN115170_c0_g1_i1:422-802(+)	5.16755	9.03686e-05	2.0774	0.188666	1	A9NWX5	2.07e-79	ANK_REP_REGION domain-containing protein OS=Picea sitchensis OX=3332 PE=2 SV=1	3332	Viridiplantae	GO:0005524
WPW_Inoculation_Trinity_BBMerged_31May2016_TRINITY_DN113242_c1_g8_i1:3-326(-)	5.16747	0.00816391	0.663331	0.814699	1	NA	NA	NA	NA	NA	NA
WPW_Inoculation_Trinity_BBMerged_31May2016_TRINITY_DN106551_c0_g2_i2:1-642(-)	5.16022	7.10333e-05	1.26321	0.429969	1	B8LS41	9.55e-122	Pectate lyase OS=Picea sitchensis OX=3332 PE=2 SV=1	3332	Viridiplantae	GO:0016021; GO:0046872; GO:0030570; GO:0045490
WPW_Inoculation_Trinity_BBMerged_31May2016_TRINITY_DN122480_c5_g3_i2:1-744(-)	5.15833	0.00738047	-0.736998	0.772083	1	B8LQX6	4.52e-51	LRRNT_2 domain-containing protein OS=Picea sitchensis OX=3332 PE=2 SV=1	3332	Viridiplantae	GO:0016021
WPW_Inoculation_Trinity_BBMerged_31May2016_TRINITY_DN33166_c0_g1_i1:2-394(+)	5.15682	2.29014e-05	-0.453668	0.771929	1	NA	NA	NA	NA	NA	NA
WPW_Inoculation_Trinity_BBMerged_31May2016_TRINITY_DN118597_c0_g4_i1:1-306(-)	5.15405	5.34239e-06	0.663331	0.626849	1	A9NTN6	4.18e-39	Uncharacterized protein OS=Picea sitchensis OX=3332 PE=2 SV=1	3332	Viridiplantae	GO:0005840; GO:0003723; GO:0003735; GO:0006412
WPW_Inoculation_Trinity_BBMerged_31May2016_TRINITY_DN124392_c4_g13_i1:1-357(-)	5.15384	4.54434e-06	0.261934	0.855203	1	B8LS43	6.53e-41	AAA domain-containing protein OS=Picea sitchensis OX=3332 PE=2 SV=1	3332	Viridiplantae	GO:0043531
WPW_Inoculation_Trinity_BBMerged_31May2016_TRINITY_DN124279_c1_g1_i1:3-452(+)	5.15348	0.000305285	0.26709	0.894141	1	A0A101LYY5	6.78e-56	Uncharacterized protein OS=Picea glauca OX=3330 GN=ABT39_MTgene4936 PE=4 SV=1	3330	Viridiplantae	GO:0005739
WPW_Inoculation_Trinity_BBMerged_31May2016_TRINITY_DN113746_c0_g4_i1:2-301(-)	5.14498	0.00911786	-0.236361	0.939505	1	D5A8C1	8.97e-61	Uncharacterized protein OS=Picea sitchensis OX=3332 PE=2 SV=1	3332	Viridiplantae	GO:0016021; GO:0005509
WPW_Inoculation_Trinity_BBMerged_31May2016_TRINITY_DN100968_c3_g4_i1:30-845(+)	5.14248	7.06723e-06	-0.534159	0.711544	1	B8LKN6	1.31e-65	Uncharacterized protein OS=Picea sitchensis OX=3332 PE=2 SV=1	3332	Viridiplantae	NA
WPW_Inoculation_Trinity_BBMerged_31May2016_TRINITY_DN116278_c0_g1_i2:474-1181(-)	5.14026	7.00172e-06	0.663331	0.61737	1	A9NXP1	2.72e-169	Uncharacterized protein OS=Picea sitchensis OX=3332 PE=2 SV=1	3332	Viridiplantae	GO:0016021
WPW_Inoculation_Trinity_BBMerged_31May2016_TRINITY_DN119450_c1_g1_i2:3-461(-)	5.14002	0.00194779	-2.15102	0.367925	1	D5ADF3	4.08e-82	ABC transporter domain-containing protein OS=Picea sitchensis OX=3332 PE=2 SV=1	3332	Viridiplantae	GO:0016020; GO:0005524; GO:0016887; GO:0005315; GO:0035435
WPW_Inoculation_Trinity_BBMerged_31May2016_TRINITY_DN123706_c3_g1_i2:2-577(+)	5.13618	0.00180738	-1.67681	0.405285	1	NA	NA	NA	NA	NA	NA
WPW_Inoculation_Trinity_BBMerged_31May2016_TRINITY_DN114527_c0_g3_i2:2-559(-)	5.13432	0.0150819	2.27771	0.366117	1	NA	NA	NA	NA	NA	NA
WPW_Inoculation_Trinity_BBMerged_31May2016_TRINITY_DN112409_c1_g1_i1:2-322(-)	5.13246	0.0392905	2.66391	0.353624	1	B6VFQ2	1.53e-41	Uncharacterized protein OS=Pectinaria gouldii OX=260746 PE=2 SV=1	260746	Annelida	GO:0005840; GO:0003735; GO:0006412
WPW_Inoculation_Trinity_BBMerged_31May2016_TRINITY_DN119296_c0_g1_i1:181-993(+)	5.1312	0.0288709	-0.0462301	0.989955	1	C0PRB1	0	Uncharacterized protein OS=Picea sitchensis OX=3332 PE=2 SV=1	3332	Viridiplantae	GO:0016021; GO:0008375
WPW_Inoculation_Trinity_BBMerged_31May2016_TRINITY_DN117775_c2_g1_i4:1-1107(-)	5.11607	7.82469e-05	0.663331	0.684332	1	B8LRB4	3.32e-104	TIR domain-containing protein OS=Picea sitchensis OX=3332 PE=2 SV=1	3332	Viridiplantae	GO:0043531; GO:0007165
WPW_Inoculation_Trinity_BBMerged_31May2016_TRINITY_DN124406_c2_g1_i14:3-368(-)	5.11002	0.000795013	0.663331	0.744972	1	NA	NA	NA	NA	NA	NA
WPW_Inoculation_Trinity_BBMerged_31May2016_TRINITY_DN113432_c1_g1_i2:93-1022(-)	5.10993	0.00177676	1.91221	0.225475	1	A0A0D6QTZ7	2.05e-56	Uncharacterized protein OS=Araucaria cunninghamii OX=56994 PE=4 SV=1	56994	Viridiplantae	GO:0016021; GO:0005524; GO:0004672
WPW_Inoculation_Trinity_BBMerged_31May2016_TRINITY_DN109864_c3_g2_i3:413-1942(+)	5.10884	1.32121e-07	0.699106	0.484429	1	B8LP10	0	MFS domain-containing protein OS=Picea sitchensis OX=3332 PE=2 SV=1	3332	Viridiplantae	GO:0016021; GO:0055085
WPW_Inoculation_Trinity_BBMerged_31May2016_TRINITY_DN122347_c2_g4_i1:1-660(+)	5.10744	8.49046e-06	-1.05898	0.468461	1	NA	NA	NA	NA	NA	NA
WPW_Inoculation_Trinity_BBMerged_31May2016_TRINITY_DN122544_c0_g1_i3:1-1407(+)	5.10261	3.89902e-06	-0.628163	0.650714	1	D5AAU5	5.58e-54	Uncharacterized protein OS=Picea sitchensis OX=3332 PE=2 SV=1	3332	Viridiplantae	NA
WPW_Inoculation_Trinity_BBMerged_31May2016_TRINITY_DN120750_c3_g4_i5:3-578(+)	5.10239	7.2254e-06	0.254267	0.859043	1	B8LRB4	6.27e-69	TIR domain-containing protein OS=Picea sitchensis OX=3332 PE=2 SV=1	3332	Viridiplantae	GO:0043531; GO:0007165
WPW_Inoculation_Trinity_BBMerged_31May2016_TRINITY_DN73924_c0_g3_i4:1-537(-)	5.10137	4.25463e-05	-0.159182	0.926837	1	A0A2D1V7J8	1.26e-50	Uncharacterized protein (Fragment) OS=Pinus pinaster OX=71647 GN=0_15072_02 PE=4 SV=1	71647	Viridiplantae	NA
WPW_Inoculation_Trinity_BBMerged_31May2016_TRINITY_DN124140_c1_g3_i1:45-926(-)	5.08273	8.30119e-07	-0.846689	0.512718	1	K7NJR4	8.01e-47	Uncharacterized protein (Fragment) OS=Pinus radiata OX=3347 GN=0_12373_02 PE=4 SV=1	3347	Viridiplantae	NA
WPW_Inoculation_Trinity_BBMerged_31May2016_TRINITY_DN121686_c1_g3_i2:1-912(-)	5.08215	0.00357195	0.224235	0.931013	1	NA	NA	NA	NA	NA	NA
WPW_Inoculation_Trinity_BBMerged_31May2016_TRINITY_DN110900_c0_g3_i1:1-309(-)	5.07615	0.0439278	3.56767	0.213958	1	A9NL35	8.94e-44	Uncharacterized protein OS=Picea sitchensis OX=3332 PE=2 SV=1	3332	Viridiplantae	NA
WPW_Inoculation_Trinity_BBMerged_31May2016_TRINITY_DN77404_c0_g2_i1:202-1470(-)	5.07428	0.000240877	0.511242	0.780102	1	NA	NA	NA	NA	NA	NA
WPW_Inoculation_Trinity_BBMerged_31May2016_TRINITY_DN120531_c2_g2_i2:682-1245(+)	5.07221	1.20919e-06	-1.46766	0.203452	1	A0A2D1VBF2	4.9e-35	Uncharacterized protein (Fragment) OS=Pinus sylvestris OX=3349 GN=0_5341_01 PE=4 SV=1	3349	Viridiplantae	NA
WPW_Inoculation_Trinity_BBMerged_31May2016_TRINITY_DN123285_c1_g2_i1:1-351(+)	5.06659	0.00034293	-1.12376	0.523348	1	NA	NA	NA	NA	NA	NA
WPW_Inoculation_Trinity_BBMerged_31May2016_TRINITY_DN123748_c4_g9_i2:3-404(+)	5.06262	0.00240295	0.663331	0.770167	1	K7NM91	5.35e-34	Uncharacterized protein (Fragment) OS=Pinus taeda OX=3352 GN=0_9550_02 PE=4 SV=1	3352	Viridiplantae	NA
WPW_Inoculation_Trinity_BBMerged_31May2016_TRINITY_DN104589_c0_g1_i1:230-532(+)	5.05959	0.00330206	0.913331	0.693139	1	NA	NA	NA	NA	NA	NA
WPW_Inoculation_Trinity_BBMerged_31May2016_TRINITY_DN124306_c4_g8_i5:739-2088(+)	5.05531	0.000765288	-2.37371	0.277958	1	B8LR16	0	NB-ARC domain-containing protein OS=Picea sitchensis OX=3332 PE=2 SV=1	3332	Viridiplantae	GO:0043531
WPW_Inoculation_Trinity_BBMerged_31May2016_TRINITY_DN116765_c0_g1_i5:2-760(-)	5.05513	0.00724268	0.231554	0.93589	1	NA	NA	NA	NA	NA	NA
WPW_Inoculation_Trinity_BBMerged_31May2016_TRINITY_DN121872_c2_g2_i4:222-3089(-)	5.04721	0.00443251	-2.83056	0.229185	1	A0A0D6QS67	4.2e-118	Uncharacterized protein OS=Araucaria cunninghamii OX=56994 PE=4 SV=1	56994	Viridiplantae	GO:0043531
WPW_Inoculation_Trinity_BBMerged_31May2016_TRINITY_DN124112_c0_g1_i1:2-679(+)	5.04104	1.20657e-05	1.26841	0.362124	1	B8LMZ7	1.43e-52	Uncharacterized protein OS=Picea sitchensis OX=3332 PE=2 SV=1	3332	Viridiplantae	NA
WPW_Inoculation_Trinity_BBMerged_31May2016_TRINITY_DN79916_c1_g2_i1:247-663(-)	5.04025	0.00228938	-0.0785398	0.975178	1	NA	NA	NA	NA	NA	NA
WPW_Inoculation_Trinity_BBMerged_31May2016_TRINITY_DN117264_c0_g1_i1:124-783(-)	5.03114	6.87207e-06	-2.95475	0.0541295	1	A9NTK7	1.4e-156	Thioredoxin domain-containing protein OS=Picea sitchensis OX=3332 PE=2 SV=1	3332	Viridiplantae	GO:0005623; GO:0016209; GO:0016491; GO:0045454
WPW_Inoculation_Trinity_BBMerged_31May2016_TRINITY_DN114369_c2_g2_i6:2-688(+)	5.03029	0.00150657	-2.04302	0.328317	1	M0RSB8	7.36e-21	Uncharacterized protein OS=Musa acuminata subsp. malaccensis OX=214687 PE=4 SV=1	214687	Viridiplantae	GO:0005730; GO:0003723
WPW_Inoculation_Trinity_BBMerged_31May2016_TRINITY_DN76047_c0_g1_i1:23-586(-)	5.02905	0.000356991	0.663331	0.75342	1	NA	NA	NA	NA	NA	NA
WPW_Inoculation_Trinity_BBMerged_31May2016_TRINITY_DN124321_c5_g1_i3:282-1784(-)	5.02871	0.0124788	-0.256528	0.940132	1	A0A0K0M729	1.37e-170	LRK1 OS=Pinus tabuliformis OX=88731 PE=2 SV=1	88731	Viridiplantae	GO:0016021; GO:0005524; GO:0004672
WPW_Inoculation_Trinity_BBMerged_31May2016_TRINITY_DN116560_c1_g1_i1:1-351(-)	5.02842	6.61973e-07	0.663331	0.530006	1	D5AAU5	5.87e-62	Uncharacterized protein OS=Picea sitchensis OX=3332 PE=2 SV=1	3332	Viridiplantae	NA
WPW_Inoculation_Trinity_BBMerged_31May2016_TRINITY_DN111571_c0_g2_i4:589-3288(-)	5.02757	0.0070254	-1.30965	0.65565	1	A0A397XSI0	0	Calcium-transporting ATPase OS=Brassica campestris OX=3711 GN=BRARA_J01134 PE=3 SV=1	3711	Viridiplantae	GO:0016021; GO:0005524; GO:0005388; GO:0005516
WPW_Inoculation_Trinity_BBMerged_31May2016_TRINITY_DN122039_c2_g5_i2:2-367(-)	5.02603	5.34076e-06	0.663331	0.598396	1	NA	NA	NA	NA	NA	NA
WPW_Inoculation_Trinity_BBMerged_31May2016_TRINITY_DN124343_c5_g7_i1:3-455(-)	5.02527	5.54282e-05	0.663331	0.673468	1	C0PQE2	9.75e-47	TIR domain-containing protein OS=Picea sitchensis OX=3332 PE=2 SV=1	3332	Viridiplantae	GO:0043531; GO:0007165
WPW_Inoculation_Trinity_BBMerged_31May2016_TRINITY_DN124015_c0_g1_i1:2-442(+)	5.0102	0.000402754	-1.01208	0.601379	1	A0A0K0M729	1.02e-42	LRK1 OS=Pinus tabuliformis OX=88731 PE=2 SV=1	88731	Viridiplantae	GO:0016021; GO:0005524; GO:0004672
WPW_Inoculation_Trinity_BBMerged_31May2016_TRINITY_DN123090_c5_g13_i18:3-551(+)	5.0096	5.88565e-05	0.217721	0.898689	1	D5AB91	1.24e-66	Uncharacterized protein OS=Picea sitchensis OX=3332 PE=2 SV=1	3332	Viridiplantae	NA
WPW_Inoculation_Trinity_BBMerged_31May2016_TRINITY_DN121872_c0_g1_i1:2-430(+)	4.99927	1.53604e-06	0.663331	0.564283	1	NA	NA	NA	NA	NA	NA
WPW_Inoculation_Trinity_BBMerged_31May2016_TRINITY_DN118057_c2_g4_i1:2-463(-)	4.99746	4.59797e-06	-0.323537	0.810044	1	B8LMG9	9.85e-28	Uncharacterized protein OS=Picea sitchensis OX=3332 PE=2 SV=1	3332	Viridiplantae	NA
WPW_Inoculation_Trinity_BBMerged_31May2016_TRINITY_DN115641_c0_g2_i1:1-444(+)	4.99524	0.0116883	3.13797	0.162841	1	A0A2P6MYZ7	7.12e-40	ADF-H domain-containing protein OS=Planoprotostelium fungivorum OX=1890364 GN=PROFUN_06210 PE=3 SV=1	1890364	Evosea	GO:0015629; GO:0003779; GO:0030042
WPW_Inoculation_Trinity_BBMerged_31May2016_TRINITY_DN111221_c0_g1_i2:429-1274(+)	4.98888	1.00794e-06	-0.592724	0.600914	1	A0A1U7ZSX5	2.83e-98	ribonuclease 2-like OS=Nelumbo nucifera OX=4432 GN=LOC104593325 PE=3 SV=1	4432	Viridiplantae	GO:0033897; GO:0003723
WPW_Inoculation_Trinity_BBMerged_31May2016_TRINITY_DN119283_c2_g1_i1:1-411(+)	4.98872	2.32784e-06	-0.385701	0.764264	1	NA	NA	NA	NA	NA	NA
WPW_Inoculation_Trinity_BBMerged_31May2016_TRINITY_DN123841_c1_g10_i2:3-377(+)	4.98073	0.0433749	-1.10941	0.740643	1	A9P0K4	8.36e-79	Uncharacterized protein OS=Picea sitchensis OX=3332 PE=2 SV=1	3332	Viridiplantae	GO:0016021
WPW_Inoculation_Trinity_BBMerged_31May2016_TRINITY_DN119702_c1_g5_i7:112-999(+)	4.97857	0.000339004	0.663331	0.723687	1	A9NKC8	1.36e-136	Abhydrolase_2 domain-containing protein OS=Picea sitchensis OX=3332 PE=2 SV=1	3332	Viridiplantae	GO:0016787
WPW_Inoculation_Trinity_BBMerged_31May2016_TRINITY_DN109808_c2_g1_i3:1-990(+)	4.97416	5.21756e-05	0.663331	0.66002	1	B8LM17	2.21e-121	AP2/ERF domain-containing protein OS=Picea sitchensis OX=3332 PE=2 SV=1	3332	Viridiplantae	GO:0005634; GO:0003677; GO:0003700
WPW_Inoculation_Trinity_BBMerged_31May2016_TRINITY_DN113115_c0_g1_i3:360-827(-)	4.97329	0.000259601	0.0467773	0.981597	1	NA	NA	NA	NA	NA	NA
WPW_Inoculation_Trinity_BBMerged_31May2016_TRINITY_DN124078_c0_g9_i1:2-325(+)	4.97253	0.00150677	-2.65051	0.22725	1	A0A0G7ZNX8	8.92e-64	Cytochrome P450 CYP74A44 OS=Picea glauca OX=3330 GN=cytochrome P450 CYP74A44 PE=4 SV=1	3330	Viridiplantae	GO:0020037; GO:0005506; GO:0016705
WPW_Inoculation_Trinity_BBMerged_31May2016_TRINITY_DN112654_c1_g2_i1:1-453(+)	4.97157	7.31684e-05	-0.642725	0.682958	1	A9NWC6	7.94e-78	Uncharacterized protein OS=Picea sitchensis OX=3332 PE=2 SV=1	3332	Viridiplantae	GO:0043531
WPW_Inoculation_Trinity_BBMerged_31May2016_TRINITY_DN110975_c1_g2_i3:166-588(+)	4.96235	4.17614e-05	0.663331	0.676158	1	NA	NA	NA	NA	NA	NA
WPW_Inoculation_Trinity_BBMerged_31May2016_TRINITY_DN124222_c0_g2_i6:1-3315(+)	4.94943	0.0357744	2.09226	0.496644	1	W1NH35	0	PPR_long domain-containing protein OS=Amborella trichopoda OX=13333 GN=AMTR_s00011p00265800 PE=4 SV=1	13333	Viridiplantae	GO:0009793
WPW_Inoculation_Trinity_BBMerged_31May2016_TRINITY_DN124410_c5_g2_i4:1-642(+)	4.94764	6.94545e-07	-1.97931	0.0844454	1	D5AAU5	1.29e-70	Uncharacterized protein OS=Picea sitchensis OX=3332 PE=2 SV=1	3332	Viridiplantae	NA
WPW_Inoculation_Trinity_BBMerged_31May2016_TRINITY_DN116644_c0_g1_i2:243-623(-)	4.94531	5.35805e-05	0.0522438	0.976242	1	B8LM41	1.43e-45	Protein kinase domain-containing protein OS=Picea sitchensis OX=3332 PE=2 SV=1	3332	Viridiplantae	GO:0016021; GO:0005524; GO:0004672
WPW_Inoculation_Trinity_BBMerged_31May2016_TRINITY_DN105215_c0_g1_i1:2-1084(-)	4.94328	0.00427286	0.26709	0.926139	1	NA	NA	NA	NA	NA	NA
WPW_Inoculation_Trinity_BBMerged_31May2016_TRINITY_DN57168_c0_g1_i1:19-345(-)	4.93851	0.0011171	0.282323	0.909915	1	A0A1W0WM20	1.91e-69	Tubulin beta chain OS=Hypsibius dujardini OX=232323 GN=BV898_09557 PE=3 SV=1	232323	Tardigrada	GO:0005737; GO:0005874; GO:0005525; GO:0003924; GO:0005200; GO:0007017
WPW_Inoculation_Trinity_BBMerged_31May2016_TRINITY_DN124228_c5_g3_i1:3-362(-)	4.92922	3.47965e-05	0.0472946	0.979023	1	Q8L8J7	6.68e-32	Putative TIR/NBS/LRR disease resistance protein (Fragment) OS=Pinus taeda OX=3352 PE=2 SV=1	3352	Viridiplantae	GO:0007165
WPW_Inoculation_Trinity_BBMerged_31May2016_TRINITY_DN139540_c0_g1_i1:1-375(-)	4.92783	0.00104651	0.663331	0.739923	1	A9NUB5	4.16e-55	Uncharacterized protein OS=Picea sitchensis OX=3332 PE=2 SV=1	3332	Viridiplantae	NA
WPW_Inoculation_Trinity_BBMerged_31May2016_TRINITY_DN124307_c3_g11_i1:2-307(+)	4.92504	7.76015e-05	-0.445252	0.791531	1	NA	NA	NA	NA	NA	NA
WPW_Inoculation_Trinity_BBMerged_31May2016_TRINITY_DN114036_c0_g2_i1:527-1402(-)	4.92204	1.38915e-09	0.993696	0.119812	1	A9NR70	0	Pribosyltran domain-containing protein OS=Picea sitchensis OX=3332 PE=2 SV=1	3332	Viridiplantae	GO:0005737; GO:0003999; GO:0006168; GO:0009116
WPW_Inoculation_Trinity_BBMerged_31May2016_TRINITY_DN116444_c0_g4_i1:164-559(+)	4.91715	2.6118e-05	-0.112151	0.950581	1	A0A2K1XVB3	4.87e-21	Uncharacterized protein OS=Populus trichocarpa OX=3694 GN=POPTR_014G138500 PE=4 SV=1	3694	Viridiplantae	GO:0009501; GO:0009507; GO:0042644; GO:0009509; GO:0009513; GO:0009537; GO:0043621; GO:0019843; GO:0071482; GO:0010239; GO:0009658; GO:0009965; GO:0042254
WPW_Inoculation_Trinity_BBMerged_31May2016_TRINITY_DN123354_c2_g1_i2:496-1548(-)	4.90862	0.00329429	2.23144	0.216984	1	A0A0K8TTG2	0	Cytochrome P450 CYP90D15 OS=Picea glauca OX=3330 GN=Cytochrome P450 CYP90D15 PE=3 SV=1	3330	Viridiplantae	GO:0016021; GO:0020037; GO:0005506; GO:0004497; GO:0016705
WPW_Inoculation_Trinity_BBMerged_31May2016_TRINITY_DN112560_c0_g11_i1:1-333(-)	4.90628	4.70889e-05	-0.658972	0.671239	1	NA	NA	NA	NA	NA	NA
WPW_Inoculation_Trinity_BBMerged_31May2016_TRINITY_DN121619_c0_g1_i6:2-1432(+)	4.89826	0.0100902	1.83109	0.479426	1	NA	NA	NA	NA	NA	NA
WPW_Inoculation_Trinity_BBMerged_31May2016_TRINITY_DN122788_c2_g1_i6:314-1372(-)	4.89044	0.00349329	-0.0823941	0.974289	1	A9NVV3	0	Uncharacterized protein OS=Picea sitchensis OX=3332 PE=2 SV=1	3332	Viridiplantae	GO:0016021; GO:0022857
WPW_Inoculation_Trinity_BBMerged_31May2016_TRINITY_DN123460_c1_g11_i1:2-316(+)	4.88846	3.78357e-05	-0.154156	0.928636	1	B8LS43	4.17e-22	AAA domain-containing protein OS=Picea sitchensis OX=3332 PE=2 SV=1	3332	Viridiplantae	GO:0043531
WPW_Inoculation_Trinity_BBMerged_31May2016_TRINITY_DN124297_c1_g6_i1:3-305(+)	4.87855	6.41544e-06	1.55488	0.221134	1	C0PTA1	5.6e-29	LRRNT_2 domain-containing protein OS=Picea sitchensis OX=3332 PE=2 SV=1	3332	Viridiplantae	GO:0016021
WPW_Inoculation_Trinity_BBMerged_31May2016_TRINITY_DN124410_c4_g15_i2:274-618(+)	4.8768	0.00120652	1.06469	0.604945	1	A9NWC6	8.91e-43	Uncharacterized protein OS=Picea sitchensis OX=3332 PE=2 SV=1	3332	Viridiplantae	GO:0043531
WPW_Inoculation_Trinity_BBMerged_31May2016_TRINITY_DN116490_c0_g11_i1:3-323(-)	4.87239	0.00166357	-1.69062	0.430264	1	A9P0K4	3.32e-71	Uncharacterized protein OS=Picea sitchensis OX=3332 PE=2 SV=1	3332	Viridiplantae	GO:0016021
WPW_Inoculation_Trinity_BBMerged_31May2016_TRINITY_DN124131_c1_g1_i8:3-1448(+)	4.87137	0.00214003	0.663331	0.754482	1	A0A1U7ZHY5	0	regulator of nonsense transcripts UPF2 isoform X1 OS=Nelumbo nucifera OX=4432 GN=LOC104594732 PE=4 SV=1	4432	Viridiplantae	GO:0003723; GO:0000184
WPW_Inoculation_Trinity_BBMerged_31May2016_TRINITY_DN109012_c0_g1_i2:270-719(-)	4.86558	4.70889e-05	0.663331	0.648165	1	NA	NA	NA	NA	NA	NA
WPW_Inoculation_Trinity_BBMerged_31May2016_TRINITY_DN115500_c0_g4_i1:3-332(+)	4.86473	0.00228929	0.61456	0.791873	1	NA	NA	NA	NA	NA	NA
WPW_Inoculation_Trinity_BBMerged_31May2016_TRINITY_DN122997_c9_g3_i1:3-461(+)	4.86346	2.50969e-05	0.663331	0.67821	1	A0A0D6QTZ7	8.2e-77	Uncharacterized protein OS=Araucaria cunninghamii OX=56994 PE=4 SV=1	56994	Viridiplantae	GO:0016021; GO:0005524; GO:0004672
WPW_Inoculation_Trinity_BBMerged_31May2016_TRINITY_DN124275_c0_g3_i2:3-533(+)	4.85787	0.00163998	0.26709	0.910167	1	Q8L8J2	2.73e-39	NBS/LRR (Fragment) OS=Pinus taeda OX=3352 PE=2 SV=1	3352	Viridiplantae	NA
WPW_Inoculation_Trinity_BBMerged_31May2016_TRINITY_DN115724_c2_g4_i2:2-664(-)	4.84792	0.00187115	1.76832	0.371593	1	A0A2K3L9U4	1.09e-87	Oligopeptide transporter 7-like protein OS=Trifolium pratense OX=57577 GN=L195_g031239 PE=4 SV=1	57577	Viridiplantae	GO:0016021; GO:0055085
WPW_Inoculation_Trinity_BBMerged_31May2016_TRINITY_DN122665_c1_g3_i5:1-450(+)	4.84567	1.60067e-06	0.663331	0.564299	1	Q8L8J2	4.02e-43	NBS/LRR (Fragment) OS=Pinus taeda OX=3352 PE=2 SV=1	3352	Viridiplantae	NA
WPW_Inoculation_Trinity_BBMerged_31May2016_TRINITY_DN120013_c0_g2_i1:2-601(-)	4.84496	0.000131343	0.663331	0.675887	1	A9P0R9	1.12e-83	Uncharacterized protein OS=Picea sitchensis OX=3332 PE=2 SV=1	3332	Viridiplantae	GO:0030246; GO:0007165
WPW_Inoculation_Trinity_BBMerged_31May2016_TRINITY_DN124287_c1_g2_i1:3-308(+)	4.84433	2.96683e-05	1.13711	0.384845	1	B8LLL8	5.68e-37	Protein kinase domain-containing protein OS=Picea sitchensis OX=3332 PE=2 SV=1	3332	Viridiplantae	GO:0005524; GO:0004672
WPW_Inoculation_Trinity_BBMerged_31May2016_TRINITY_DN123135_c0_g2_i1:3-308(-)	4.82457	0.000134003	-0.840265	0.614975	1	D5A7Y8	1.99e-27	Uncharacterized protein OS=Picea sitchensis OX=3332 PE=2 SV=1	3332	Viridiplantae	NA
WPW_Inoculation_Trinity_BBMerged_31May2016_TRINITY_DN121782_c1_g10_i1:1-318(+)	4.82431	0.00328048	-1.0368	0.626768	1	I4DUG2	3.66e-22	LRRNT_2 domain-containing protein OS=Cryptomeria japonica OX=3369 PE=2 SV=1	3369	Viridiplantae	NA
WPW_Inoculation_Trinity_BBMerged_31May2016_TRINITY_DN107594_c0_g1_i1:357-686(+)	4.82365	0.00193132	-1.68294	0.490869	1	D5AE00	6.66e-73	Uncharacterized protein OS=Picea sitchensis OX=3332 PE=2 SV=1	3332	Viridiplantae	NA
WPW_Inoculation_Trinity_BBMerged_31May2016_TRINITY_DN36233_c0_g2_i1:178-522(-)	4.82149	0.000413196	0.144831	0.941624	1	D5AEB2	8.59e-28	Uncharacterized protein OS=Picea sitchensis OX=3332 PE=2 SV=1	3332	Viridiplantae	GO:0016021
WPW_Inoculation_Trinity_BBMerged_31May2016_TRINITY_DN120288_c0_g1_i1:220-903(-)	4.8145	0.00396688	-2.62498	0.191012	1	S5MYM3	2.54e-155	DAL22 protein (Fragment) OS=Picea abies OX=3329 GN=DAL22 PE=2 SV=1	3329	Viridiplantae	GO:0005634; GO:0003700; GO:0046983; GO:0000977; GO:0045944
WPW_Inoculation_Trinity_BBMerged_31May2016_TRINITY_DN123848_c0_g1_i11:290-1369(+)	4.8121	0.0413859	0.0769645	0.982439	1	C0PRW6	1.78e-136	Lipase_GDSL domain-containing protein OS=Picea sitchensis OX=3332 PE=2 SV=1	3332	Viridiplantae	GO:0016021; GO:0016788
WPW_Inoculation_Trinity_BBMerged_31May2016_TRINITY_DN123964_c1_g3_i11:911-1678(+)	4.81136	0.000215215	1.74452	0.252978	1	A0A4S8JIS1	6.41e-50	Amino_oxidase domain-containing protein OS=Musa balbisiana OX=52838 GN=C4D60_Mb01t00150 PE=4 SV=1	52838	Viridiplantae	GO:0016491
WPW_Inoculation_Trinity_BBMerged_31May2016_TRINITY_DN100067_c0_g1_i6:3-323(+)	4.81005	2.10273e-05	-0.796869	0.56477	1	D5AA61	3.81e-28	Uncharacterized protein OS=Picea sitchensis OX=3332 PE=2 SV=1	3332	Viridiplantae	NA
WPW_Inoculation_Trinity_BBMerged_31May2016_TRINITY_DN124388_c0_g5_i1:3-1868(+)	4.80904	0.000114103	-2.05902	0.241245	1	A9NWK9	2.8e-133	Uncharacterized protein OS=Picea sitchensis OX=3332 PE=2 SV=1	3332	Viridiplantae	NA
WPW_Inoculation_Trinity_BBMerged_31May2016_TRINITY_DN117509_c0_g1_i5:1-705(-)	4.80821	0.000230978	1.12471	0.412901	1	B8LPT7	1.1e-167	BHLH domain-containing protein OS=Picea sitchensis OX=3332 PE=2 SV=1	3332	Viridiplantae	GO:0046983
WPW_Inoculation_Trinity_BBMerged_31May2016_TRINITY_DN121418_c8_g2_i2:372-1079(+)	4.80771	4.148e-05	0.663331	0.661537	1	B8LLJ0	1.28e-56	Uncharacterized protein OS=Picea sitchensis OX=3332 PE=2 SV=1	3332	Viridiplantae	NA
WPW_Inoculation_Trinity_BBMerged_31May2016_TRINITY_DN122529_c2_g3_i4:2-436(-)	4.80284	0.012166	3.16958	0.159975	1	A9NQ36	1.56e-102	Tify domain-containing protein OS=Picea sitchensis OX=3332 PE=2 SV=1	3332	Viridiplantae	NA
WPW_Inoculation_Trinity_BBMerged_31May2016_TRINITY_DN123585_c4_g8_i1:79-375(+)	4.79788	6.20622e-06	-1.77403	0.143817	1	A9NW30	1.15e-41	Uncharacterized protein OS=Picea sitchensis OX=3332 PE=2 SV=1	3332	Viridiplantae	GO:0016021; GO:0004672
WPW_Inoculation_Trinity_BBMerged_31May2016_TRINITY_DN121348_c0_g4_i8:3-776(+)	4.7975	0.000567292	-0.466226	0.802487	1	A9P2M9	7.58e-92	Uncharacterized protein OS=Picea sitchensis OX=3332 PE=2 SV=1	3332	Viridiplantae	GO:0016021
WPW_Inoculation_Trinity_BBMerged_31May2016_TRINITY_DN123071_c2_g1_i1:2-877(+)	4.79509	0.00320166	-0.996371	0.708008	1	A0A0K0M729	1.99e-86	LRK1 OS=Pinus tabuliformis OX=88731 PE=2 SV=1	88731	Viridiplantae	GO:0016021; GO:0005524; GO:0004672
WPW_Inoculation_Trinity_BBMerged_31May2016_TRINITY_DN117490_c3_g1_i11:43-933(+)	4.79036	0.000737742	-1.29602	0.449416	1	A9NYX3	1.76e-28	Uncharacterized protein OS=Picea sitchensis OX=3332 PE=2 SV=1	3332	Viridiplantae	NA
WPW_Inoculation_Trinity_BBMerged_31May2016_TRINITY_DN121583_c4_g2_i1:1-1071(-)	4.79014	0.000103278	-0.452622	0.789686	1	A0A0D6QTZ7	7.86e-80	Uncharacterized protein OS=Araucaria cunninghamii OX=56994 PE=4 SV=1	56994	Viridiplantae	GO:0016021; GO:0005524; GO:0004672
WPW_Inoculation_Trinity_BBMerged_31May2016_TRINITY_DN111766_c1_g3_i1:268-567(-)	4.78626	0.0370602	1.79232	0.523415	1	A9NRD0	2.93e-62	EF-hand domain-containing protein OS=Picea sitchensis OX=3332 PE=2 SV=1	3332	Viridiplantae	GO:0005509
WPW_Inoculation_Trinity_BBMerged_31May2016_TRINITY_DN118539_c2_g9_i4:2-652(-)	4.78362	0.000373999	0.663331	0.708609	1	C0PTA1	2.91e-53	LRRNT_2 domain-containing protein OS=Picea sitchensis OX=3332 PE=2 SV=1	3332	Viridiplantae	GO:0016021
WPW_Inoculation_Trinity_BBMerged_31May2016_TRINITY_DN120538_c3_g2_i8:425-895(+)	4.78173	9.75187e-05	0.0674974	0.971254	1	NA	NA	NA	NA	NA	NA
WPW_Inoculation_Trinity_BBMerged_31May2016_TRINITY_DN118180_c0_g1_i1:1-1431(+)	4.78113	0.00262867	-2.4986	0.262578	1	A0A2I7NAD2	0	Beta-glucosidase 1 OS=Picea rubens OX=3333 GN=betaglu-1 PE=3 SV=1	3333	Viridiplantae	GO:0008422; GO:0102483; GO:0005975
WPW_Inoculation_Trinity_BBMerged_31May2016_TRINITY_DN67713_c0_g1_i1:379-804(-)	4.77507	0.000468617	0.663331	0.734227	1	A9NMV1	6.55e-86	Uncharacterized protein OS=Picea sitchensis OX=3332 PE=2 SV=1	3332	Viridiplantae	GO:0004751; GO:0009052
WPW_Inoculation_Trinity_BBMerged_31May2016_TRINITY_DN124215_c0_g7_i4:144-689(-)	4.77281	9.32365e-05	-1.66447	0.28818	1	A0A0K0M6Y6	2.11e-107	HEN1 OS=Pinus tabuliformis OX=88731 PE=2 SV=1	88731	Viridiplantae	GO:0008171; GO:0003755; GO:0008173
WPW_Inoculation_Trinity_BBMerged_31May2016_TRINITY_DN124359_c3_g21_i1:1-741(-)	4.76962	0.00136564	0.202095	0.931384	1	A0A0D6QRI0	1.94e-43	NB-ARC domain-containing protein OS=Araucaria cunninghamii OX=56994 PE=4 SV=1	56994	Viridiplantae	GO:0043531
WPW_Inoculation_Trinity_BBMerged_31May2016_TRINITY_DN124364_c2_g10_i2:127-522(-)	4.76065	0.00012622	-0.049364	0.978293	1	K7NJD9	9.6e-24	Uncharacterized protein (Fragment) OS=Pinus taeda OX=3352 GN=0_11127_01 PE=4 SV=1	3352	Viridiplantae	NA
WPW_Inoculation_Trinity_BBMerged_31May2016_TRINITY_DN119390_c2_g17_i3:2-493(-)	4.75806	0.00285605	0.663331	0.75598	1	A0A0K0M7B5	8.34e-39	NB-ARC OS=Pinus tabuliformis OX=88731 PE=2 SV=1	88731	Viridiplantae	GO:0043531; GO:0007165
WPW_Inoculation_Trinity_BBMerged_31May2016_TRINITY_DN123424_c3_g1_i1:1-621(+)	4.75301	0.00448868	3.42071	0.0569621	1	A0A0D6QRX4	9.76e-67	Uncharacterized protein OS=Araucaria cunninghamii OX=56994 PE=4 SV=1	56994	Viridiplantae	GO:0016021; GO:0005524; GO:0004674; GO:0048544
WPW_Inoculation_Trinity_BBMerged_31May2016_TRINITY_DN124051_c2_g1_i6:3-599(+)	4.74828	0.00012774	-0.297594	0.862198	1	Q6WE76	3.03e-36	Putative NBS-LRR protein G6205 (Fragment) OS=Pinus monticola OX=3345 GN=RGA PE=4 SV=1	3345	Viridiplantae	GO:0043531
WPW_Inoculation_Trinity_BBMerged_31May2016_TRINITY_DN121959_c1_g7_i4:235-702(-)	4.74827	0.0251544	0.913331	0.746443	1	NA	NA	NA	NA	NA	NA
WPW_Inoculation_Trinity_BBMerged_31May2016_TRINITY_DN123742_c0_g1_i1:654-4322(-)	4.74635	0.00244043	0.770741	0.787534	1	A0A3S3PRV0	2e-111	Uncharacterized protein OS=Cinnamomum micranthum f. kanehirae OX=337451 GN=CKAN_02589200 PE=4 SV=1	337451	Viridiplantae	GO:0005634; GO:0006260; GO:0033314; GO:0010212
WPW_Inoculation_Trinity_BBMerged_31May2016_TRINITY_DN123337_c3_g1_i7:173-2014(-)	4.74589	6.79319e-05	0.163206	0.926746	1	A0A0C9S9Q4	0	TSA: Wollemia nobilis Ref_Wollemi_Transcript_7128_2215 transcribed RNA sequence OS=Wollemia nobilis OX=56998 PE=4 SV=1	56998	Viridiplantae	NA
WPW_Inoculation_Trinity_BBMerged_31May2016_TRINITY_DN102082_c0_g1_i3:1-513(+)	4.74537	0.0249472	1.68422	0.48762	1	A0A166C3R3	3.01e-33	Ricin B-type lectin domain-containing protein OS=Fibularhizoctonia sp. CBS 109695 OX=436010 GN=FIBSPDRAFT_753619 PE=4 SV=1	436010	Fungi	NA
WPW_Inoculation_Trinity_BBMerged_31May2016_TRINITY_DN119492_c1_g7_i1:243-593(-)	4.74374	7.80893e-06	0.806917	0.540125	1	B8LLL8	1.6e-46	Protein kinase domain-containing protein OS=Picea sitchensis OX=3332 PE=2 SV=1	3332	Viridiplantae	GO:0005524; GO:0004672
WPW_Inoculation_Trinity_BBMerged_31May2016_TRINITY_DN122413_c2_g3_i2:84-764(-)	4.73998	0.000184451	0.663331	0.677223	1	A9NQY5	7.3e-52	SHSP domain-containing protein OS=Picea sitchensis OX=3332 PE=2 SV=1	3332	Viridiplantae	GO:0016021
WPW_Inoculation_Trinity_BBMerged_31May2016_TRINITY_DN109459_c0_g1_i4:122-697(+)	4.73444	0.00462554	0.663331	0.781212	1	A0A0C9S801	3.99e-70	TSA: Wollemia nobilis Ref_Wollemi_Transcript_7075_640 transcribed RNA sequence OS=Wollemia nobilis OX=56998 PE=4 SV=1	56998	Viridiplantae	GO:0005623; GO:0045454
WPW_Inoculation_Trinity_BBMerged_31May2016_TRINITY_DN115379_c2_g1_i1:53-607(-)	4.73112	0.0303368	3.25848	0.17538	1	A0A2R5LJ52	2.31e-59	Putative 60s ribosomal protein l23 OS=Ornithodoros turicata OX=34597 PE=3 SV=1	34597	Arthropoda	GO:0005840; GO:0003735; GO:0006412
WPW_Inoculation_Trinity_BBMerged_31May2016_TRINITY_DN124244_c0_g5_i7:1-381(+)	4.73051	0.000202243	0.663331	0.692543	1	B8LLA8	3.7e-34	LRRNT_2 domain-containing protein OS=Picea sitchensis OX=3332 PE=2 SV=1	3332	Viridiplantae	GO:0016021
WPW_Inoculation_Trinity_BBMerged_31May2016_TRINITY_DN124013_c0_g1_i4:499-2064(+)	4.72032	0.0408574	-0.641571	0.827485	1	A0A2P5I063	0	Transcriptional activator hac1 OS=Diaporthe helianthi OX=158607 GN=DHEL01_v205719 PE=4 SV=1	158607	Fungi	GO:0003700
WPW_Inoculation_Trinity_BBMerged_31May2016_TRINITY_DN118626_c1_g1_i2:512-1120(+)	4.71695	9.62815e-08	-1.74099	0.0716185	1	NA	NA	NA	NA	NA	NA
WPW_Inoculation_Trinity_BBMerged_31May2016_TRINITY_DN121148_c0_g1_i3:112-420(-)	4.71468	0.00247651	-0.795744	0.642512	1	NA	NA	NA	NA	NA	NA
WPW_Inoculation_Trinity_BBMerged_31May2016_TRINITY_DN112458_c0_g2_i1:213-2066(-)	4.70258	0.0073251	-2.38586	0.306196	1	A0A317YJK5	1.85e-174	HIPL1 protein OS=Zea mays OX=4577 GN=HIPL1_2 PE=4 SV=1	4577	Viridiplantae	GO:0003824
WPW_Inoculation_Trinity_BBMerged_31May2016_TRINITY_DN124359_c3_g23_i4:2-565(-)	4.70141	2.44114e-05	0.308483	0.83793	1	A5WZ02	1.03e-65	Putative CC-NBS-LRR protein (Fragment) OS=Pinus monticola OX=3345 GN=GKD11-7 PE=4 SV=1	3345	Viridiplantae	GO:0043531
WPW_Inoculation_Trinity_BBMerged_31May2016_TRINITY_DN123689_c0_g1_i4:3-1271(+)	4.70009	0.000482027	-1.14227	0.51201	1	B8LMZ7	1.78e-89	Uncharacterized protein OS=Picea sitchensis OX=3332 PE=2 SV=1	3332	Viridiplantae	NA
WPW_Inoculation_Trinity_BBMerged_31May2016_TRINITY_DN122944_c1_g2_i6:904-1917(-)	4.696	0.000212699	0.663331	0.701822	1	A0A0D6QYQ9	9.39e-176	MFS domain-containing protein OS=Araucaria cunninghamii OX=56994 PE=4 SV=1	56994	Viridiplantae	GO:0016021; GO:0055085
WPW_Inoculation_Trinity_BBMerged_31May2016_TRINITY_DN114073_c0_g3_i1:3-425(-)	4.69489	0.00123582	0.117085	0.95689	1	L7S1R3	1.12e-81	Tau class glutathione S-transferase OS=Pinus tabuliformis OX=88731 GN=GSTU26 PE=2 SV=1	88731	Viridiplantae	GO:0004364
WPW_Inoculation_Trinity_BBMerged_31May2016_TRINITY_DN106670_c0_g1_i1:656-1144(-)	4.69372	0.00501193	0.38219	0.852648	1	D5A8U6	4.73e-118	BAH domain-containing protein OS=Picea sitchensis OX=3332 PE=2 SV=1	3332	Viridiplantae	GO:0003682; GO:0046872
WPW_Inoculation_Trinity_BBMerged_31May2016_TRINITY_DN76807_c0_g1_i1:3-1349(+)	4.6905	0.0131813	2.4256	0.284019	1	A0A3D8QHY8	0	Glucanase OS=Coleophoma crateriformis OX=565419 GN=BP5796_11281 PE=3 SV=1	565419	Fungi	GO:0004553; GO:0030245
WPW_Inoculation_Trinity_BBMerged_31May2016_TRINITY_DN123117_c0_g1_i2:1-768(+)	4.68964	2.9095e-08	0.313966	0.700418	1	A9NSS9	2.02e-160	C1_2 domain-containing protein OS=Picea sitchensis OX=3332 PE=2 SV=1	3332	Viridiplantae	NA
WPW_Inoculation_Trinity_BBMerged_31May2016_TRINITY_DN118166_c7_g2_i3:2-601(-)	4.68417	0.00303743	1.9299	0.350857	1	A0A2G2ZE44	5.2e-42	Protein kinase domain-containing protein OS=Capsicum annuum OX=4072 GN=T459_18325 PE=3 SV=1	4072	Viridiplantae	GO:0016021; GO:0005524; GO:0004674
WPW_Inoculation_Trinity_BBMerged_31May2016_TRINITY_DN94499_c0_g1_i1:3-566(-)	4.67131	0.00119414	-2.23103	0.300725	1	C0PSF9	1.75e-126	Uncharacterized protein OS=Picea sitchensis OX=3332 PE=2 SV=1	3332	Viridiplantae	GO:0016021; GO:0020037; GO:0005506; GO:0004497; GO:0016705
WPW_Inoculation_Trinity_BBMerged_31May2016_TRINITY_DN102829_c0_g2_i1:3-323(-)	4.66892	0.0163766	3.42542	0.097005	1	A9P183	1.39e-21	RING-type domain-containing protein OS=Picea sitchensis OX=3332 PE=2 SV=1	3332	Viridiplantae	GO:0016021
WPW_Inoculation_Trinity_BBMerged_31May2016_TRINITY_DN99605_c0_g1_i1:87-479(-)	4.66268	0.00134526	-0.438883	0.834067	1	A9P0Z3	5.65e-55	Uncharacterized protein OS=Picea sitchensis OX=3332 PE=2 SV=1	3332	Viridiplantae	GO:0004672
WPW_Inoculation_Trinity_BBMerged_31May2016_TRINITY_DN105147_c0_g1_i2:291-2798(-)	4.66052	6.79319e-05	-0.433008	0.780895	1	A0A1U8BLA6	0	DNA repair helicase XPD isoform X1 OS=Nelumbo nucifera OX=4432 GN=LOC104612362 PE=4 SV=1	4432	Viridiplantae	GO:0005634; GO:0005524; GO:0003677; GO:0003678; GO:0006289
WPW_Inoculation_Trinity_BBMerged_31May2016_TRINITY_DN120416_c0_g1_i2:60-1373(+)	4.65801	9.2434e-05	-0.978864	0.48522	1	B8LMX1	0	Uncharacterized protein OS=Picea sitchensis OX=3332 PE=2 SV=1	3332	Viridiplantae	GO:0046872; GO:0016702
WPW_Inoculation_Trinity_BBMerged_31May2016_TRINITY_DN118057_c3_g3_i1:520-1716(-)	4.65663	0.00136098	1.51555	0.416355	1	B8LMZ7	8.43e-96	Uncharacterized protein OS=Picea sitchensis OX=3332 PE=2 SV=1	3332	Viridiplantae	NA
WPW_Inoculation_Trinity_BBMerged_31May2016_TRINITY_DN88640_c0_g6_i2:3-350(+)	4.64578	0.00748782	-1.1731	0.598623	1	A0A5A7R7D2	3.1e-62	Pectate lyase OS=Striga asiatica OX=4170 GN=STAS_30689 PE=3 SV=1	4170	Viridiplantae	GO:0046872; GO:0030570; GO:0045490
WPW_Inoculation_Trinity_BBMerged_31May2016_TRINITY_DN99475_c0_g1_i3:198-1091(+)	4.64057	0.000382248	-0.921369	0.552915	1	D7TJ57	2.67e-98	Uncharacterized protein OS=Vitis vinifera OX=29760 GN=VIT_08s0007g03470 PE=4 SV=1	29760	Viridiplantae	GO:0030176; GO:0004197; GO:0004222; GO:0071586; GO:0034613
WPW_Inoculation_Trinity_BBMerged_31May2016_TRINITY_DN100966_c2_g1_i1:677-1171(+)	4.63933	0.019611	-1.7991	0.486084	1	D5A7Y8	9.92e-25	Uncharacterized protein OS=Picea sitchensis OX=3332 PE=2 SV=1	3332	Viridiplantae	NA
WPW_Inoculation_Trinity_BBMerged_31May2016_TRINITY_DN123058_c0_g1_i2:770-1327(+)	4.63923	0.000251772	0.663331	0.686068	1	NA	NA	NA	NA	NA	NA
WPW_Inoculation_Trinity_BBMerged_31May2016_TRINITY_DN124098_c0_g2_i2:2-2722(+)	4.63365	0.000572211	1.81245	0.233801	1	A0A176VYH9	8.63e-170	Protein kinase domain-containing protein OS=Marchantia polymorpha subsp. ruderalis OX=1480154 GN=AXG93_2210s1190 PE=4 SV=1	1480154	Viridiplantae	GO:0016021; GO:0005524; GO:0004672
WPW_Inoculation_Trinity_BBMerged_31May2016_TRINITY_DN111373_c0_g1_i3:276-1430(+)	4.63218	0.000312463	-1.44048	0.405388	1	A9NU35	0	Uncharacterized protein OS=Picea sitchensis OX=3332 PE=2 SV=1	3332	Viridiplantae	GO:0008171; GO:0046983; GO:0032259
WPW_Inoculation_Trinity_BBMerged_31May2016_TRINITY_DN110586_c0_g14_i2:3-371(-)	4.62928	0.000563242	-1.15134	0.486158	1	B8LRI6	1.1e-41	Uncharacterized protein OS=Picea sitchensis OX=3332 PE=2 SV=1	3332	Viridiplantae	GO:0016021; GO:0016787; GO:0006629
WPW_Inoculation_Trinity_BBMerged_31May2016_TRINITY_DN110975_c1_g1_i2:423-806(+)	4.62859	3.21876e-07	0.0732365	0.948715	1	NA	NA	NA	NA	NA	NA
WPW_Inoculation_Trinity_BBMerged_31May2016_TRINITY_DN90522_c0_g1_i1:314-643(-)	4.62562	0.00241339	0.913331	0.642512	1	NA	NA	NA	NA	NA	NA
WPW_Inoculation_Trinity_BBMerged_31May2016_TRINITY_DN103635_c0_g2_i1:1-321(+)	4.62547	0.0095032	1.28582	0.575033	1	B8LMA7	4.01e-70	Uncharacterized protein OS=Picea sitchensis OX=3332 PE=2 SV=1	3332	Viridiplantae	GO:0008234
WPW_Inoculation_Trinity_BBMerged_31May2016_TRINITY_DN121608_c1_g9_i32:2-790(+)	4.62415	0.00146584	0.344456	0.8301	1	A9NV86	9.72e-158	FRIGIDA-like protein OS=Picea sitchensis OX=3332 PE=2 SV=1	3332	Viridiplantae	GO:0030154; GO:0007275
WPW_Inoculation_Trinity_BBMerged_31May2016_TRINITY_DN115098_c0_g4_i2:3-446(-)	4.62214	0.000216959	-0.668447	0.698496	1	B8LLJ6	1.72e-69	Protein kinase domain-containing protein OS=Picea sitchensis OX=3332 PE=2 SV=1	3332	Viridiplantae	GO:0016021; GO:0005524; GO:0030246; GO:0004672
WPW_Inoculation_Trinity_BBMerged_31May2016_TRINITY_DN91509_c0_g2_i1:1-384(+)	4.62152	0.00685918	-0.25528	0.924093	1	B8LQZ9	8.35e-72	Uncharacterized protein OS=Picea sitchensis OX=3332 PE=2 SV=1	3332	Viridiplantae	GO:0005623; GO:0045454
WPW_Inoculation_Trinity_BBMerged_31May2016_TRINITY_DN107665_c2_g1_i3:1-645(+)	4.61296	1.31906e-06	0.287478	0.816228	1	D5ABP6	4.7e-56	Uncharacterized protein OS=Picea sitchensis OX=3332 PE=2 SV=1	3332	Viridiplantae	NA
WPW_Inoculation_Trinity_BBMerged_31May2016_TRINITY_DN106673_c0_g2_i2:3-338(+)	4.61272	0.00308839	-2.21035	0.34064	1	NA	NA	NA	NA	NA	NA
WPW_Inoculation_Trinity_BBMerged_31May2016_TRINITY_DN108228_c0_g7_i1:1-345(+)	4.61265	0.0113107	-0.676905	0.795546	1	A9NTC5	5.83e-41	Uncharacterized protein OS=Picea sitchensis OX=3332 PE=2 SV=1	3332	Viridiplantae	NA
WPW_Inoculation_Trinity_BBMerged_31May2016_TRINITY_DN123819_c5_g1_i4:3-647(-)	4.61083	0.0289778	2.84126	0.271556	1	A9NW44	8.12e-143	Fe2OG dioxygenase domain-containing protein OS=Picea sitchensis OX=3332 PE=2 SV=1	3332	Viridiplantae	GO:0046872; GO:0016491
WPW_Inoculation_Trinity_BBMerged_31May2016_TRINITY_DN121927_c0_g1_i2:102-719(-)	4.60981	8.56946e-05	0.312636	0.846744	1	A9P1W7	1.01e-84	RING-type domain-containing protein OS=Picea sitchensis OX=3332 PE=2 SV=1	3332	Viridiplantae	GO:0016021
WPW_Inoculation_Trinity_BBMerged_31May2016_TRINITY_DN124388_c0_g1_i2:2-538(+)	4.60718	0.00111172	-0.815171	0.680672	1	NA	NA	NA	NA	NA	NA
WPW_Inoculation_Trinity_BBMerged_31May2016_TRINITY_DN76054_c0_g1_i2:206-1030(-)	4.6002	0.00107235	-1.06042	0.587513	1	A0A167V911	9.72e-88	Transcription factor MYB31 OS=Picea abies OX=3329 PE=2 SV=1	3329	Viridiplantae	GO:0005634; GO:0003677
WPW_Inoculation_Trinity_BBMerged_31May2016_TRINITY_DN121791_c4_g2_i1:2-454(-)	4.5951	0.000677912	-0.363668	0.856271	1	B8LQX6	1.34e-43	LRRNT_2 domain-containing protein OS=Picea sitchensis OX=3332 PE=2 SV=1	3332	Viridiplantae	GO:0016021
WPW_Inoculation_Trinity_BBMerged_31May2016_TRINITY_DN124071_c1_g2_i1:3-2189(+)	4.59447	0.0366645	0.663331	0.824409	1	B8LS43	0	AAA domain-containing protein OS=Picea sitchensis OX=3332 PE=2 SV=1	3332	Viridiplantae	GO:0043531
WPW_Inoculation_Trinity_BBMerged_31May2016_TRINITY_DN107323_c1_g1_i2:749-2443(-)	4.59242	0.00041799	-1.41385	0.427675	1	A0A1U7YW73	0	DEAD-box ATP-dependent RNA helicase 1 OS=Nelumbo nucifera OX=4432 GN=LOC104588479 PE=4 SV=1	4432	Viridiplantae	GO:0005524; GO:0004386; GO:0003676
WPW_Inoculation_Trinity_BBMerged_31May2016_TRINITY_DN124024_c1_g1_i2:459-1523(-)	4.59136	0.0105404	1.11013	0.557856	1	A0A0D2FIA7	1.06e-166	Rhinocladiella mackenziei CBS 650.93 unplaced genomic scaffold supercont1.7, whole genome shotgun sequence OS=Rhinocladiella mackenziei CBS 650.93 OX=1442369 GN=Z518_09484 PE=4 SV=1	1442369	Fungi	GO:0003676
WPW_Inoculation_Trinity_BBMerged_31May2016_TRINITY_DN112806_c2_g5_i4:383-880(+)	4.58332	0.000457266	-0.0897531	0.963129	1	D5AAB8	5.11e-73	Uncharacterized protein OS=Picea sitchensis OX=3332 PE=2 SV=1	3332	Viridiplantae	NA
WPW_Inoculation_Trinity_BBMerged_31May2016_TRINITY_DN116803_c0_g1_i2:445-1929(-)	4.5705	0.0134428	2.07863	0.360859	1	A0A0C9SAU7	0	TSA: Wollemia nobilis Ref_Wollemi_Transcript_1834_2037 transcribed RNA sequence OS=Wollemia nobilis OX=56998 PE=3 SV=1	56998	Viridiplantae	GO:0016021; GO:0022857
WPW_Inoculation_Trinity_BBMerged_31May2016_TRINITY_DN115414_c1_g2_i2:1-342(-)	4.56976	0.00367139	0.227366	0.926614	1	A0A2H3YCA3	5.61e-42	protein SULFUR DEFICIENCY-INDUCED 1-like OS=Phoenix dactylifera OX=42345 GN=LOC103712062 PE=4 SV=1	42345	Viridiplantae	NA
WPW_Inoculation_Trinity_BBMerged_31May2016_TRINITY_DN120949_c4_g4_i1:1-423(+)	4.56856	0.000232176	0.574933	0.725353	1	D5A987	1.52e-27	Uncharacterized protein OS=Picea sitchensis OX=3332 PE=2 SV=1	3332	Viridiplantae	NA
WPW_Inoculation_Trinity_BBMerged_31May2016_TRINITY_DN119416_c0_g1_i4:78-584(+)	4.56139	0.000201602	0.529143	0.817763	1	A9NVT4	7.27e-42	RING-type domain-containing protein OS=Picea sitchensis OX=3332 PE=2 SV=1	3332	Viridiplantae	NA
WPW_Inoculation_Trinity_BBMerged_31May2016_TRINITY_DN101431_c0_g4_i1:3-350(-)	4.5573	0.00649804	0.66039	0.768494	1	NA	NA	NA	NA	NA	NA
WPW_Inoculation_Trinity_BBMerged_31May2016_TRINITY_DN122646_c2_g1_i2:2-955(+)	4.5572	0.031893	0.663331	0.818489	1	B8LMZ7	5.87e-58	Uncharacterized protein OS=Picea sitchensis OX=3332 PE=2 SV=1	3332	Viridiplantae	NA
WPW_Inoculation_Trinity_BBMerged_31May2016_TRINITY_DN110266_c0_g2_i2:1-327(+)	4.55416	0.000124664	-0.310806	0.851832	1	NA	NA	NA	NA	NA	NA
WPW_Inoculation_Trinity_BBMerged_31May2016_TRINITY_DN122872_c0_g1_i4:274-5235(+)	4.5518	0.0183825	0.709185	0.801902	1	A0A2R6WHX9	1.52e-43	PHD domain-containing protein OS=Marchantia polymorpha OX=3197 GN=MARPO_0088s0014 PE=4 SV=1	3197	Viridiplantae	GO:0046872
WPW_Inoculation_Trinity_BBMerged_31May2016_TRINITY_DN123761_c3_g1_i3:3-632(-)	4.55167	0.00660562	0.292572	0.900864	1	C0PTA1	4.85e-40	LRRNT_2 domain-containing protein OS=Picea sitchensis OX=3332 PE=2 SV=1	3332	Viridiplantae	GO:0016021
WPW_Inoculation_Trinity_BBMerged_31May2016_TRINITY_DN120490_c6_g6_i2:131-1225(-)	4.5505	5.56535e-06	-1.89472	0.110851	1	B8LMZ7	8.62e-76	Uncharacterized protein OS=Picea sitchensis OX=3332 PE=2 SV=1	3332	Viridiplantae	NA
WPW_Inoculation_Trinity_BBMerged_31May2016_TRINITY_DN122824_c0_g1_i12:1-324(+)	4.54515	0.000301668	0.474909	0.790282	1	A9NYF8	3.34e-24	Uncharacterized protein OS=Picea sitchensis OX=3332 PE=2 SV=1	3332	Viridiplantae	NA
WPW_Inoculation_Trinity_BBMerged_31May2016_TRINITY_DN110586_c0_g5_i1:3-437(-)	4.54364	0.00092525	0.750106	0.657412	1	A9NPY6	4.52e-64	Lipase_3 domain-containing protein OS=Picea sitchensis OX=3332 PE=2 SV=1	3332	Viridiplantae	GO:0016021; GO:0016787; GO:0006629
WPW_Inoculation_Trinity_BBMerged_31May2016_TRINITY_DN123184_c2_g1_i6:1-1110(-)	4.54118	0.0105808	2.84656	0.167096	1	NA	NA	NA	NA	NA	NA
WPW_Inoculation_Trinity_BBMerged_31May2016_TRINITY_DN62729_c0_g2_i1:1-2583(+)	4.53345	9.45598e-06	-1.62778	0.165923	1	W1PF87	2.37e-150	Uncharacterized protein OS=Amborella trichopoda OX=13333 GN=AMTR_s00016p00250070 PE=4 SV=1	13333	Viridiplantae	GO:0042138
WPW_Inoculation_Trinity_BBMerged_31May2016_TRINITY_DN115604_c0_g2_i1:210-911(-)	4.53229	1.92348e-05	-1.59786	0.192294	1	A0A200QP50	1.98e-34	GCK OS=Macleaya cordata OX=56857 GN=BVC80_1777g37 PE=4 SV=1	56857	Viridiplantae	NA
WPW_Inoculation_Trinity_BBMerged_31May2016_TRINITY_DN121780_c4_g1_i2:1-510(+)	4.53161	0.000132954	-1.09531	0.396713	1	A9NVC0	3.39e-101	Protein kinase domain-containing protein OS=Picea sitchensis OX=3332 PE=2 SV=1	3332	Viridiplantae	GO:0016021; GO:0005524; GO:0030246; GO:0004672
WPW_Inoculation_Trinity_BBMerged_31May2016_TRINITY_DN122057_c3_g2_i6:147-926(-)	4.5304	0.00478214	0.540774	0.829606	1	B8LNH5	8.15e-62	BHLH domain-containing protein OS=Picea sitchensis OX=3332 PE=2 SV=1	3332	Viridiplantae	GO:0003677; GO:0046983; GO:0006357
WPW_Inoculation_Trinity_BBMerged_31May2016_TRINITY_DN89503_c0_g2_i1:2-298(+)	4.52369	2.48939e-05	0.663331	0.603047	1	D5AB91	1.35e-32	Uncharacterized protein OS=Picea sitchensis OX=3332 PE=2 SV=1	3332	Viridiplantae	NA
WPW_Inoculation_Trinity_BBMerged_31May2016_TRINITY_DN117854_c4_g1_i4:1-1071(+)	4.50862	0.036978	2.79599	0.174116	1	A0A4V3SI36	0	Glyceraldehyde-3-phosphate dehydrogenase OS=Ascodesmis nigricans OX=341454 GN=EX30DRAFT_373746 PE=3 SV=1	341454	Fungi	GO:0004365; GO:0051287; GO:0050661; GO:0006006; GO:0006096
WPW_Inoculation_Trinity_BBMerged_31May2016_TRINITY_DN123071_c4_g1_i7:117-1325(+)	4.4989	0.000187963	0.663331	0.695179	1	A0A0K0M729	1.33e-113	LRK1 OS=Pinus tabuliformis OX=88731 PE=2 SV=1	88731	Viridiplantae	GO:0016021; GO:0005524; GO:0004672
WPW_Inoculation_Trinity_BBMerged_31May2016_TRINITY_DN123281_c2_g6_i4:2-706(-)	4.48815	0.0253795	0.380725	0.898292	1	B8LMX8	1.31e-62	TIR domain-containing protein OS=Picea sitchensis OX=3332 PE=2 SV=1	3332	Viridiplantae	GO:0043531; GO:0007165
WPW_Inoculation_Trinity_BBMerged_31May2016_TRINITY_DN116740_c3_g3_i3:383-1297(-)	4.48564	0.0219477	-0.0688234	0.977945	1	D5ACJ2	1.2e-170	Uncharacterized protein OS=Picea sitchensis OX=3332 PE=2 SV=1	3332	Viridiplantae	GO:0004519; GO:0003676; GO:0006308
WPW_Inoculation_Trinity_BBMerged_31May2016_TRINITY_DN124140_c4_g1_i3:62-778(-)	4.47813	0.000889805	0.474776	0.799216	1	NA	NA	NA	NA	NA	NA
WPW_Inoculation_Trinity_BBMerged_31May2016_TRINITY_DN116780_c0_g1_i2:1-330(+)	4.47087	0.000237166	-0.546292	0.744438	1	NA	NA	NA	NA	NA	NA
WPW_Inoculation_Trinity_BBMerged_31May2016_TRINITY_DN89283_c0_g1_i2:233-586(-)	4.45091	0.00145032	1.70243	0.379023	1	M0SXN4	6.58e-24	Uncharacterized protein OS=Musa acuminata subsp. malaccensis OX=214687 GN=103984545 PE=3 SV=1	214687	Viridiplantae	NA
WPW_Inoculation_Trinity_BBMerged_31May2016_TRINITY_DN116490_c0_g11_i3:2-319(-)	4.44832	0.00143356	-0.424684	0.848617	1	A9P0K4	1.64e-70	Uncharacterized protein OS=Picea sitchensis OX=3332 PE=2 SV=1	3332	Viridiplantae	GO:0016021
WPW_Inoculation_Trinity_BBMerged_31May2016_TRINITY_DN122597_c0_g1_i1:3-923(+)	4.44429	0.000142823	1.05957	0.463034	1	A9NWC6	1.33e-25	Uncharacterized protein OS=Picea sitchensis OX=3332 PE=2 SV=1	3332	Viridiplantae	GO:0043531
WPW_Inoculation_Trinity_BBMerged_31May2016_TRINITY_DN117540_c1_g2_i1:288-1589(-)	4.43512	0.00493353	-1.86369	0.331244	1	A0A0D6QV66	0	Uncharacterized protein OS=Araucaria cunninghamii OX=56994 PE=3 SV=1	56994	Viridiplantae	GO:0005524; GO:0004674; GO:0007165
WPW_Inoculation_Trinity_BBMerged_31May2016_TRINITY_DN120341_c0_g3_i1:1-1182(-)	4.43111	0.041938	-0.832118	0.770563	1	C0PTA1	3.78e-99	LRRNT_2 domain-containing protein OS=Picea sitchensis OX=3332 PE=2 SV=1	3332	Viridiplantae	GO:0016021
WPW_Inoculation_Trinity_BBMerged_31May2016_TRINITY_DN112351_c7_g2_i2:3-833(-)	4.42988	0.00147332	-0.830677	0.648307	1	B8LRW5	7.9e-91	LRRNT_2 domain-containing protein OS=Picea sitchensis OX=3332 PE=2 SV=1	3332	Viridiplantae	NA
WPW_Inoculation_Trinity_BBMerged_31May2016_TRINITY_DN117010_c124_g1_i1:236-607(-)	4.4263	5.1855e-05	-0.745749	0.603576	1	Q8L8J0	6.09e-25	TIR/P-loop/LRR OS=Pinus taeda OX=3352 PE=4 SV=1	3352	Viridiplantae	GO:0007165
WPW_Inoculation_Trinity_BBMerged_31May2016_TRINITY_DN120494_c5_g2_i3:2-946(+)	4.42385	0.022577	0.181385	0.941863	1	A0A0D6QT00	0	Malate synthase OS=Araucaria cunninghamii OX=56994 PE=3 SV=1	56994	Viridiplantae	GO:0004474; GO:0006097; GO:0006099
WPW_Inoculation_Trinity_BBMerged_31May2016_TRINITY_DN117367_c1_g3_i6:3-554(-)	4.40995	0.00685918	-0.950354	0.695179	1	B8LQ36	6.42e-103	Pectate lyase OS=Picea sitchensis OX=3332 PE=2 SV=1	3332	Viridiplantae	GO:0046872; GO:0030570; GO:0045490
WPW_Inoculation_Trinity_BBMerged_31May2016_TRINITY_DN124243_c2_g9_i3:2-1027(+)	4.40011	0.000468753	-1.39466	0.419564	1	A9P294	1.33e-138	TPR_REGION domain-containing protein OS=Picea sitchensis OX=3332 PE=2 SV=1	3332	Viridiplantae	NA
WPW_Inoculation_Trinity_BBMerged_31May2016_TRINITY_DN122549_c5_g2_i13:1-786(-)	4.39888	1.30485e-05	-0.498235	0.712543	1	A0A5B9ZTT0	4.42e-51	Putative TIR-NBS-LRR protein OS=Pinus monticola OX=3345 GN=TNL2 PE=2 SV=1	3345	Viridiplantae	NA
WPW_Inoculation_Trinity_BBMerged_31May2016_TRINITY_DN120314_c1_g1_i4:3-533(-)	4.39459	0.00609513	0.890837	0.662164	1	NA	NA	NA	NA	NA	NA
WPW_Inoculation_Trinity_BBMerged_31May2016_TRINITY_DN118918_c0_g1_i2:3-1589(+)	4.38704	0.000104336	-1.5592	0.323031	1	W1NK01	7.39e-146	Uncharacterized protein OS=Amborella trichopoda OX=13333 GN=AMTR_s00023p00065960 PE=4 SV=1	13333	Viridiplantae	NA
WPW_Inoculation_Trinity_BBMerged_31May2016_TRINITY_DN121030_c0_g1_i4:315-1331(-)	4.38032	0.0109478	1.23465	0.579862	1	A0A0G2FFJ4	7.32e-147	Putative ribosomal protein s17 OS=Diaporthe ampelina OX=1214573 GN=UCDDA912_g07178 PE=4 SV=1	1214573	Fungi	GO:0005840
WPW_Inoculation_Trinity_BBMerged_31May2016_TRINITY_DN122852_c1_g11_i5:230-1018(-)	4.37927	0.0102342	-1.71951	0.424818	1	A9NVM4	2.6e-87	Uncharacterized protein OS=Picea sitchensis OX=3332 PE=2 SV=1	3332	Viridiplantae	GO:0016787; GO:0006629
WPW_Inoculation_Trinity_BBMerged_31May2016_TRINITY_DN123717_c3_g3_i1:2-304(-)	4.37798	0.0243851	0.663331	0.803767	1	K7NYR1	5.9e-49	RING-type domain-containing protein (Fragment) OS=Abies alba OX=45372 GN=0_15036_01 PE=4 SV=1	45372	Viridiplantae	GO:0016021
WPW_Inoculation_Trinity_BBMerged_31May2016_TRINITY_DN122992_c0_g2_i5:347-2191(-)	4.37495	0.0009079	-0.933805	0.690979	1	A0A0C9QQA8	0	Purple acid phosphatase OS=Wollemia nobilis OX=56998 PE=3 SV=1	56998	Viridiplantae	GO:0016021; GO:0003993; GO:0046872
WPW_Inoculation_Trinity_BBMerged_31May2016_TRINITY_DN122883_c2_g5_i3:2-379(+)	4.3719	0.000108096	-0.410121	0.784018	1	D5AAI8	8.93e-60	LRAT domain-containing protein OS=Picea sitchensis OX=3332 PE=2 SV=1	3332	Viridiplantae	NA
WPW_Inoculation_Trinity_BBMerged_31May2016_TRINITY_DN123442_c7_g1_i2:167-1282(-)	4.36814	0.00755361	-1.77679	0.322245	1	W1PN31	6.45e-115	Protein kinase domain-containing protein OS=Amborella trichopoda OX=13333 GN=AMTR_s00022p00058190 PE=4 SV=1	13333	Viridiplantae	GO:0005524; GO:0004672
WPW_Inoculation_Trinity_BBMerged_31May2016_TRINITY_DN123301_c1_g1_i7:310-2178(-)	4.36332	0.00805488	-3.11828	0.136899	1	A9NVW4	8.79e-117	Uncharacterized protein OS=Picea sitchensis OX=3332 PE=2 SV=1	3332	Viridiplantae	GO:0016021
WPW_Inoculation_Trinity_BBMerged_31May2016_TRINITY_DN112536_c2_g1_i2:1-543(+)	4.36043	0.015431	-0.290472	0.918385	1	R9QMY8	7.2e-106	(-)-camphene / (+)-alpha-pinene synthase OS=Pinus contorta OX=3339 GN=(+)apin1 PE=2 SV=1	3339	Viridiplantae	GO:0000287; GO:0010333
WPW_Inoculation_Trinity_BBMerged_31May2016_TRINITY_DN121780_c5_g9_i2:3-440(+)	4.35947	0.00703812	1.373	0.525046	1	B8LLJ6	1.13e-55	Protein kinase domain-containing protein OS=Picea sitchensis OX=3332 PE=2 SV=1	3332	Viridiplantae	GO:0016021; GO:0005524; GO:0030246; GO:0004672
WPW_Inoculation_Trinity_BBMerged_31May2016_TRINITY_DN123825_c1_g3_i7:2-559(-)	4.35686	0.00115019	-1.71412	0.322097	1	B8LQX6	1.4e-41	LRRNT_2 domain-containing protein OS=Picea sitchensis OX=3332 PE=2 SV=1	3332	Viridiplantae	GO:0016021
WPW_Inoculation_Trinity_BBMerged_31May2016_TRINITY_DN119870_c1_g1_i5:147-467(+)	4.35572	6.60032e-07	-0.315014	0.752566	1	A9NMF5	1.12e-41	Fe2OG dioxygenase domain-containing protein OS=Picea sitchensis OX=3332 PE=2 SV=1	3332	Viridiplantae	GO:0046872; GO:0016491
WPW_Inoculation_Trinity_BBMerged_31May2016_TRINITY_DN80251_c0_g1_i1:3-401(+)	4.35423	0.0239651	0.171622	0.954475	1	A9NVC0	1.78e-69	Protein kinase domain-containing protein OS=Picea sitchensis OX=3332 PE=2 SV=1	3332	Viridiplantae	GO:0016021; GO:0005524; GO:0030246; GO:0004672
WPW_Inoculation_Trinity_BBMerged_31May2016_TRINITY_DN123702_c7_g1_i1:2-781(-)	4.33443	0.00137242	0.082849	0.970301	1	Q8L8J2	1.6e-32	NBS/LRR (Fragment) OS=Pinus taeda OX=3352 PE=2 SV=1	3352	Viridiplantae	NA
WPW_Inoculation_Trinity_BBMerged_31May2016_TRINITY_DN102757_c0_g3_i1:1-303(+)	4.33309	0.00161813	0.663331	0.708346	1	NA	NA	NA	NA	NA	NA
WPW_Inoculation_Trinity_BBMerged_31May2016_TRINITY_DN113853_c4_g1_i1:2-409(-)	4.33172	0.000227526	-0.0144216	0.993795	1	D5ACW0	1.85e-90	RBR-type E3 ubiquitin transferase OS=Picea sitchensis OX=3332 PE=2 SV=1	3332	Viridiplantae	GO:0046872; GO:0004842
WPW_Inoculation_Trinity_BBMerged_31May2016_TRINITY_DN101695_c0_g1_i1:333-920(+)	4.33054	0.00174288	0.0874765	0.969343	1	NA	NA	NA	NA	NA	NA
WPW_Inoculation_Trinity_BBMerged_31May2016_TRINITY_DN115694_c3_g4_i1:1-381(-)	4.32901	4.99819e-07	-0.574588	0.580966	1	A9NPY6	1.81e-82	Lipase_3 domain-containing protein OS=Picea sitchensis OX=3332 PE=2 SV=1	3332	Viridiplantae	GO:0016021; GO:0016787; GO:0006629
WPW_Inoculation_Trinity_BBMerged_31May2016_TRINITY_DN97858_c0_g3_i1:209-1159(-)	4.32722	0.0345196	-0.954758	0.716927	1	A0A0D2AIG4	7.56e-134	Uncharacterized protein OS=Verruconis gallopava OX=253628 GN=PV09_02812 PE=4 SV=1	253628	Fungi	GO:0016021
WPW_Inoculation_Trinity_BBMerged_31May2016_TRINITY_DN119988_c0_g3_i1:2-376(-)	4.32637	0.00654207	-0.406026	0.855225	1	A9NSI2	8.02e-27	LRRNT_2 domain-containing protein OS=Picea sitchensis OX=3332 PE=2 SV=1	3332	Viridiplantae	GO:0016021
WPW_Inoculation_Trinity_BBMerged_31May2016_TRINITY_DN99490_c0_g1_i5:465-1478(+)	4.32386	0.000692896	-1.16179	0.465471	1	A0A2Z7BCG0	7.01e-159	Beta-ketoacyl OS=Dorcoceras hygrometricum OX=472368 GN=F511_00559 PE=3 SV=1	472368	Viridiplantae	GO:0016740
WPW_Inoculation_Trinity_BBMerged_31May2016_TRINITY_DN118188_c0_g1_i1:217-690(+)	4.3225	0.00317089	-0.779769	0.763159	1	NA	NA	NA	NA	NA	NA
WPW_Inoculation_Trinity_BBMerged_31May2016_TRINITY_DN117442_c2_g1_i2:2-1144(+)	4.31731	0.00191068	-1.49037	0.345358	1	A9NXN6	0	Uncharacterized protein OS=Picea sitchensis OX=3332 PE=2 SV=1	3332	Viridiplantae	NA
WPW_Inoculation_Trinity_BBMerged_31May2016_TRINITY_DN44118_c0_g1_i1:266-850(-)	4.30984	0.0177757	1.34787	0.614207	1	A9NTA9	3.5e-140	Uncharacterized protein OS=Picea sitchensis OX=3332 PE=2 SV=1	3332	Viridiplantae	NA
WPW_Inoculation_Trinity_BBMerged_31May2016_TRINITY_DN118204_c3_g3_i1:2-319(+)	4.30003	0.000544411	1.3951	0.358297	1	E9NZS6	2.31e-31	Putative TIR-NBS-LRR protein OS=Pinus monticola OX=3345 GN=TNL1 PE=4 SV=1	3345	Viridiplantae	GO:0043531; GO:0007165
WPW_Inoculation_Trinity_BBMerged_31May2016_TRINITY_DN122570_c0_g1_i6:1-501(+)	4.29804	0.000917771	-0.26955	0.888684	1	A9NKZ0	3.3e-107	LEA_2 domain-containing protein OS=Picea sitchensis OX=3332 PE=2 SV=1	3332	Viridiplantae	GO:0016021
WPW_Inoculation_Trinity_BBMerged_31May2016_TRINITY_DN119138_c5_g3_i1:3-422(-)	4.29595	0.00202408	0.716037	0.695276	1	A9NP70	1.11e-75	Uncharacterized protein OS=Picea sitchensis OX=3332 PE=2 SV=1	3332	Viridiplantae	NA
WPW_Inoculation_Trinity_BBMerged_31May2016_TRINITY_DN124392_c4_g17_i1:1-384(-)	4.28909	8.27819e-05	-0.946568	0.473646	1	B8LS43	1.43e-40	AAA domain-containing protein OS=Picea sitchensis OX=3332 PE=2 SV=1	3332	Viridiplantae	GO:0043531
WPW_Inoculation_Trinity_BBMerged_31May2016_TRINITY_DN123281_c2_g6_i1:3-488(-)	4.27801	0.0355381	-0.601194	0.838595	1	B8LMX8	2.17e-63	TIR domain-containing protein OS=Picea sitchensis OX=3332 PE=2 SV=1	3332	Viridiplantae	GO:0043531; GO:0007165
WPW_Inoculation_Trinity_BBMerged_31May2016_TRINITY_DN124000_c2_g18_i1:3-449(-)	4.27035	8.16316e-05	0.215377	0.883952	1	NA	NA	NA	NA	NA	NA
WPW_Inoculation_Trinity_BBMerged_31May2016_TRINITY_DN83080_c0_g2_i3:2-379(+)	4.26294	0.00150792	-1.18182	0.442542	1	NA	NA	NA	NA	NA	NA
WPW_Inoculation_Trinity_BBMerged_31May2016_TRINITY_DN88973_c0_g1_i1:3-536(+)	4.25964	0.000365361	0.663331	0.669569	1	B8LLJ6	9.02e-96	Protein kinase domain-containing protein OS=Picea sitchensis OX=3332 PE=2 SV=1	3332	Viridiplantae	GO:0016021; GO:0005524; GO:0030246; GO:0004672
WPW_Inoculation_Trinity_BBMerged_31May2016_TRINITY_DN123405_c0_g1_i4:1-1137(-)	4.25186	0.0381973	0.663331	0.808134	1	A9NMQ9	2.31e-66	Uncharacterized protein OS=Picea sitchensis OX=3332 PE=2 SV=1	3332	Viridiplantae	GO:0016021; GO:0030247
WPW_Inoculation_Trinity_BBMerged_31May2016_TRINITY_DN153392_c0_g1_i1:1-753(+)	4.24982	3.89112e-05	-0.514488	0.71472	1	NA	NA	NA	NA	NA	NA
WPW_Inoculation_Trinity_BBMerged_31May2016_TRINITY_DN116569_c3_g8_i2:182-868(+)	4.24792	0.0234963	-1.8132	0.40468	1	B8LKC3	2.01e-68	RPW8 domain-containing protein OS=Picea sitchensis OX=3332 PE=2 SV=1	3332	Viridiplantae	GO:0043531
WPW_Inoculation_Trinity_BBMerged_31May2016_TRINITY_DN91169_c0_g1_i1:128-880(-)	4.24392	0.0320454	-0.250126	0.935752	1	A0A517LKS3	5.48e-77	Uncharacterized protein OS=Venturia effusa OX=50376 GN=FKW77_000809 PE=4 SV=1	50376	Fungi	NA
WPW_Inoculation_Trinity_BBMerged_31May2016_TRINITY_DN123262_c2_g2_i6:267-1982(+)	4.23575	0.00404729	-1.41656	0.463621	1	A0A1S6YCR5	0	NPF family transporter OS=Pinus pinaster OX=71647 GN=NPF7.8 PE=2 SV=1	71647	Viridiplantae	GO:0016021; GO:0022857; GO:0006857
WPW_Inoculation_Trinity_BBMerged_31May2016_TRINITY_DN120290_c0_g6_i1:2-298(+)	4.22283	0.00152175	2.11924	0.175229	1	H9W9G9	1.38e-27	Uncharacterized protein (Fragment) OS=Pinus taeda OX=3352 GN=2_3883_01 PE=4 SV=1	3352	Viridiplantae	NA
WPW_Inoculation_Trinity_BBMerged_31May2016_TRINITY_DN123091_c6_g10_i9:54-431(+)	4.21842	0.0282248	1.62514	0.535214	1	A9P1W7	3.52e-50	RING-type domain-containing protein OS=Picea sitchensis OX=3332 PE=2 SV=1	3332	Viridiplantae	GO:0016021
WPW_Inoculation_Trinity_BBMerged_31May2016_TRINITY_DN123752_c0_g1_i6:1-2457(+)	4.21758	0.0366645	3.24303	0.148077	1	A0A2P5HQY5	0	E3 ubiquitin-protein ligase OS=Diaporthe helianthi OX=158607 GN=DHEL01_v208937 PE=4 SV=1	158607	Fungi	GO:0061630; GO:0006511
WPW_Inoculation_Trinity_BBMerged_31May2016_TRINITY_DN99608_c0_g1_i3:2-325(+)	4.21749	0.00199287	2.16129	0.169866	1	NA	NA	NA	NA	NA	NA
WPW_Inoculation_Trinity_BBMerged_31May2016_TRINITY_DN92967_c0_g1_i1:1-438(-)	4.21493	0.000606195	1.4688	0.299066	1	D5ABM3	2.74e-88	Pectate lyase OS=Picea sitchensis OX=3332 PE=2 SV=1	3332	Viridiplantae	GO:0016021; GO:0046872; GO:0030570; GO:0045490
WPW_Inoculation_Trinity_BBMerged_31May2016_TRINITY_DN121835_c1_g3_i10:136-930(+)	4.20642	7.61507e-05	1.12125	0.378833	1	A9NMQ9	4.02e-52	Uncharacterized protein OS=Picea sitchensis OX=3332 PE=2 SV=1	3332	Viridiplantae	GO:0016021; GO:0030247
WPW_Inoculation_Trinity_BBMerged_31May2016_TRINITY_DN114632_c4_g1_i2:3-329(-)	4.2013	0.00024764	-0.153889	0.930116	1	D5A7Y8	6e-34	Uncharacterized protein OS=Picea sitchensis OX=3332 PE=2 SV=1	3332	Viridiplantae	NA
WPW_Inoculation_Trinity_BBMerged_31May2016_TRINITY_DN119056_c0_g1_i6:276-1718(-)	4.19429	0.0109583	-1.47716	0.593309	1	B8LQX9	4.28e-178	Uncharacterized protein OS=Picea sitchensis OX=3332 PE=2 SV=1	3332	Viridiplantae	GO:0004650; GO:0005975
WPW_Inoculation_Trinity_BBMerged_31May2016_TRINITY_DN91712_c0_g1_i2:56-724(-)	4.18843	0.0457316	1.99514	0.342268	1	NA	NA	NA	NA	NA	NA
WPW_Inoculation_Trinity_BBMerged_31May2016_TRINITY_DN87186_c1_g1_i1:1-324(-)	4.18686	0.0333799	-1.31441	0.626864	1	H9MAI6	3.98e-56	Uncharacterized protein (Fragment) OS=Pinus radiata OX=3347 GN=2_588_02 PE=4 SV=1	3347	Viridiplantae	NA
WPW_Inoculation_Trinity_BBMerged_31May2016_TRINITY_DN56126_c0_g2_i1:1-324(+)	4.18576	0.0219021	1.859	0.346717	1	NA	NA	NA	NA	NA	NA
WPW_Inoculation_Trinity_BBMerged_31May2016_TRINITY_DN116835_c0_g4_i2:2-562(-)	4.18551	0.00172663	0.101918	0.962893	1	A9NMQ9	7.9e-36	Uncharacterized protein OS=Picea sitchensis OX=3332 PE=2 SV=1	3332	Viridiplantae	GO:0016021; GO:0030247
WPW_Inoculation_Trinity_BBMerged_31May2016_TRINITY_DN93702_c1_g1_i1:1-387(+)	4.18141	0.0106608	1.80179	0.271082	1	A0A0D1ZI36	2.42e-24	Uncharacterized protein OS=Exophiala mesophila OX=212818 GN=PV10_04720 PE=4 SV=1	212818	Fungi	NA
WPW_Inoculation_Trinity_BBMerged_31May2016_TRINITY_DN116540_c0_g1_i2:230-637(-)	4.17239	0.000216367	1.34792	0.357439	1	NA	NA	NA	NA	NA	NA
WPW_Inoculation_Trinity_BBMerged_31May2016_TRINITY_DN122714_c0_g4_i10:1-411(-)	4.17076	0.000104212	1.32403	0.284478	1	A0A0K0M729	5.78e-53	LRK1 OS=Pinus tabuliformis OX=88731 PE=2 SV=1	88731	Viridiplantae	GO:0016021; GO:0005524; GO:0004672
WPW_Inoculation_Trinity_BBMerged_31May2016_TRINITY_DN121964_c0_g1_i2:63-1715(-)	4.16675	0.00804236	0.368204	0.875248	1	A0A200QQ37	5.92e-172	Leucine-rich repeat OS=Macleaya cordata OX=56857 GN=BVC80_9013g21 PE=4 SV=1	56857	Viridiplantae	NA
WPW_Inoculation_Trinity_BBMerged_31May2016_TRINITY_DN107159_c0_g1_i1:2-685(+)	4.14991	0.0310342	3.48197	0.0613873	1	A0A0D1X985	3.6e-53	Uncharacterized protein OS=Exophiala sideris OX=1016849 GN=PV11_00161 PE=4 SV=1	1016849	Fungi	NA
WPW_Inoculation_Trinity_BBMerged_31May2016_TRINITY_DN124247_c1_g9_i11:167-1501(-)	4.14912	0.00539641	-1.92886	0.328946	1	NA	NA	NA	NA	NA	NA
WPW_Inoculation_Trinity_BBMerged_31May2016_TRINITY_DN124287_c1_g3_i4:2-403(+)	4.14741	0.000160397	0.359808	0.81177	1	A5HIY3	1.02e-58	Thaumatin-like protein OS=Pinus taeda OX=3352 GN=THN PE=2 SV=1	3352	Viridiplantae	NA
WPW_Inoculation_Trinity_BBMerged_31May2016_TRINITY_DN121255_c2_g1_i2:2-373(-)	4.14139	0.00235282	0.663331	0.703624	1	NA	NA	NA	NA	NA	NA
WPW_Inoculation_Trinity_BBMerged_31May2016_TRINITY_DN108038_c0_g1_i2:456-1829(+)	4.14138	3.80539e-09	0.366466	0.562921	1	A0A0D6QYA3	0	Uncharacterized protein OS=Araucaria cunninghamii OX=56994 PE=3 SV=1	56994	Viridiplantae	GO:0005524; GO:0031072; GO:0046872; GO:0051082; GO:0006457; GO:0009408
WPW_Inoculation_Trinity_BBMerged_31May2016_TRINITY_DN115577_c0_g1_i1:228-1319(+)	4.1385	0.0409091	3.21671	0.100168	1	NA	NA	NA	NA	NA	NA
WPW_Inoculation_Trinity_BBMerged_31May2016_TRINITY_DN122795_c1_g2_i4:2-436(-)	4.13544	0.000414947	1.7633	0.202375	1	A0A2K3P7C6	3.18e-67	Glutamate receptor-like protein (Fragment) OS=Trifolium pratense OX=57577 GN=L195_g007783 PE=4 SV=1	57577	Viridiplantae	GO:0016021; GO:0005262; GO:0008066; GO:0015276; GO:0007267; GO:0071230; GO:0050832; GO:0009630; GO:0009864; GO:0009611
WPW_Inoculation_Trinity_BBMerged_31May2016_TRINITY_DN123746_c0_g1_i3:266-3292(+)	4.13457	0.00624456	-2.50216	0.161733	1	A5WZ02	1.18e-172	Putative CC-NBS-LRR protein (Fragment) OS=Pinus monticola OX=3345 GN=GKD11-7 PE=4 SV=1	3345	Viridiplantae	GO:0043531
WPW_Inoculation_Trinity_BBMerged_31May2016_TRINITY_DN121608_c1_g9_i9:2-793(+)	4.13334	0.0204162	-1.95387	0.274597	1	A9NV86	3.86e-157	FRIGIDA-like protein OS=Picea sitchensis OX=3332 PE=2 SV=1	3332	Viridiplantae	GO:0030154; GO:0007275
WPW_Inoculation_Trinity_BBMerged_31May2016_TRINITY_DN121902_c0_g1_i4:303-1721(-)	4.12961	0.0186144	0.663331	0.772477	1	U5DF55	0	F-box domain-containing protein OS=Amborella trichopoda OX=13333 GN=AMTR_s00061p00061880 PE=3 SV=1	13333	Viridiplantae	GO:0005623; GO:0099738; GO:0005813; GO:0005869; GO:0000132; GO:0030473
WPW_Inoculation_Trinity_BBMerged_31May2016_TRINITY_DN122576_c0_g1_i2:518-2608(-)	4.12811	0.0475369	-2.75495	0.286674	1	NA	NA	NA	NA	NA	NA
WPW_Inoculation_Trinity_BBMerged_31May2016_TRINITY_DN123442_c7_g1_i1:167-1366(-)	4.12198	2.78441e-05	1.90321	0.250541	1	W1PN31	7.75e-117	Protein kinase domain-containing protein OS=Amborella trichopoda OX=13333 GN=AMTR_s00022p00058190 PE=4 SV=1	13333	Viridiplantae	GO:0005524; GO:0004672
WPW_Inoculation_Trinity_BBMerged_31May2016_TRINITY_DN102158_c0_g1_i4:2-802(-)	4.1198	0.0267378	0.663331	0.79354	1	B8LKB6	2.73e-156	Lipase_3 domain-containing protein OS=Picea sitchensis OX=3332 PE=2 SV=1	3332	Viridiplantae	GO:0016787; GO:0006629
WPW_Inoculation_Trinity_BBMerged_31May2016_TRINITY_DN106657_c0_g3_i1:1-303(-)	4.11859	0.0280058	0.663331	0.797523	1	NA	NA	NA	NA	NA	NA
WPW_Inoculation_Trinity_BBMerged_31May2016_TRINITY_DN123927_c2_g7_i1:1-354(-)	4.11728	0.00134526	-1.08159	0.520974	1	NA	NA	NA	NA	NA	NA
WPW_Inoculation_Trinity_BBMerged_31May2016_TRINITY_DN122407_c0_g9_i9:99-539(-)	4.11579	0.000166158	0.000490121	0.999723	1	NA	NA	NA	NA	NA	NA
WPW_Inoculation_Trinity_BBMerged_31May2016_TRINITY_DN76331_c0_g1_i1:96-473(-)	4.11507	0.0150812	-0.82087	0.745401	1	NA	NA	NA	NA	NA	NA
WPW_Inoculation_Trinity_BBMerged_31May2016_TRINITY_DN103298_c1_g1_i1:1-318(-)	4.11422	0.00366535	-2.09098	0.235751	1	A0A2R6WPX3	1.89e-30	Uncharacterized protein OS=Marchantia polymorpha OX=3197 GN=MARPO_0067s0007 PE=4 SV=1	3197	Viridiplantae	NA
WPW_Inoculation_Trinity_BBMerged_31May2016_TRINITY_DN119469_c0_g1_i1:163-1974(-)	4.10406	0.0270065	2.54062	0.169344	1	A0A2J6TTR3	0	MFS general substrate transporter OS=Hyaloscypha bicolor E OX=1095630 GN=K444DRAFT_649582 PE=4 SV=1	1095630	Fungi	GO:0016021; GO:0055085
WPW_Inoculation_Trinity_BBMerged_31May2016_TRINITY_DN117374_c0_g2_i1:1-786(+)	4.10199	5.4229e-05	-1.43651	0.326385	1	B8LRB4	1.4e-79	TIR domain-containing protein OS=Picea sitchensis OX=3332 PE=2 SV=1	3332	Viridiplantae	GO:0043531; GO:0007165
WPW_Inoculation_Trinity_BBMerged_31May2016_TRINITY_DN113740_c0_g1_i2:168-1289(-)	4.09633	0.0471382	2.72366	0.191621	1	A0A0D2D3N1	0	Malate dehydrogenase OS=Exophiala xenobiotica OX=348802 GN=PV05_05559 PE=3 SV=1	348802	Fungi	GO:0030060; GO:0005975; GO:0006108; GO:0006099
WPW_Inoculation_Trinity_BBMerged_31May2016_TRINITY_DN108297_c1_g1_i2:227-652(+)	4.09319	5.27329e-08	1.32259	0.0273335	1	A9NPW6	1.03e-99	Cysteine proteinase inhibitor OS=Picea sitchensis OX=3332 PE=2 SV=1	3332	Viridiplantae	GO:0004869
WPW_Inoculation_Trinity_BBMerged_31May2016_TRINITY_DN123633_c2_g1_i1:76-2238(+)	4.087	0.0304286	3.05494	0.207637	1	B8LS43	0	AAA domain-containing protein OS=Picea sitchensis OX=3332 PE=2 SV=1	3332	Viridiplantae	GO:0043531
WPW_Inoculation_Trinity_BBMerged_31May2016_TRINITY_DN113568_c0_g1_i1:268-855(-)	4.08573	0.0153308	-2.28727	0.266601	1	NA	NA	NA	NA	NA	NA
WPW_Inoculation_Trinity_BBMerged_31May2016_TRINITY_DN124333_c4_g9_i3:757-1386(+)	4.08508	0.000156556	-0.908654	0.551882	1	C0PPW7	2.18e-65	Uncharacterized protein OS=Picea sitchensis OX=3332 PE=2 SV=1	3332	Viridiplantae	GO:0016021; GO:0005524; GO:0004674
WPW_Inoculation_Trinity_BBMerged_31May2016_TRINITY_DN106953_c4_g1_i1:188-547(-)	4.08129	0.0108878	0.26709	0.908892	1	C0PTA1	2.44e-33	LRRNT_2 domain-containing protein OS=Picea sitchensis OX=3332 PE=2 SV=1	3332	Viridiplantae	GO:0016021
WPW_Inoculation_Trinity_BBMerged_31May2016_TRINITY_DN118701_c2_g3_i4:321-1913(-)	4.07852	0.0013299	-1.06211	0.524363	1	B8LLC9	0	Glycosyltransferase OS=Picea sitchensis OX=3332 PE=2 SV=1	3332	Viridiplantae	GO:0016758
WPW_Inoculation_Trinity_BBMerged_31May2016_TRINITY_DN123022_c0_g1_i1:3-2252(+)	4.07722	0.00653272	-0.923918	0.649734	1	B8LQX6	0	LRRNT_2 domain-containing protein OS=Picea sitchensis OX=3332 PE=2 SV=1	3332	Viridiplantae	GO:0016021
WPW_Inoculation_Trinity_BBMerged_31May2016_TRINITY_DN123413_c2_g3_i1:1-501(+)	4.07661	7.05719e-06	-0.184767	0.88209	1	NA	NA	NA	NA	NA	NA
WPW_Inoculation_Trinity_BBMerged_31May2016_TRINITY_DN122898_c4_g2_i14:1-2448(+)	4.07586	0.00611373	2.0013	0.288398	1	B8LS43	4.31e-113	AAA domain-containing protein OS=Picea sitchensis OX=3332 PE=2 SV=1	3332	Viridiplantae	GO:0043531
WPW_Inoculation_Trinity_BBMerged_31May2016_TRINITY_DN124364_c2_g10_i3:1-339(-)	4.07482	0.00418366	-1.03234	0.584086	1	NA	NA	NA	NA	NA	NA
WPW_Inoculation_Trinity_BBMerged_31May2016_TRINITY_DN123075_c3_g2_i1:2-391(+)	4.0732	0.00602738	0.330485	0.878316	1	B8LLC6	8.99e-65	PPR_long domain-containing protein OS=Picea sitchensis OX=3332 PE=2 SV=1	3332	Viridiplantae	NA
WPW_Inoculation_Trinity_BBMerged_31May2016_TRINITY_DN88582_c0_g1_i1:133-582(+)	4.07247	0.000648283	-0.18082	0.914555	1	NA	NA	NA	NA	NA	NA
WPW_Inoculation_Trinity_BBMerged_31May2016_TRINITY_DN122840_c2_g2_i2:116-817(+)	4.07128	2.54585e-07	-0.485218	0.587488	1	NA	NA	NA	NA	NA	NA
WPW_Inoculation_Trinity_BBMerged_31May2016_TRINITY_DN124232_c4_g14_i1:3-311(-)	4.0602	0.00443872	-1.18432	0.505931	1	NA	NA	NA	NA	NA	NA
WPW_Inoculation_Trinity_BBMerged_31May2016_TRINITY_DN118501_c2_g1_i1:314-1906(-)	4.05984	1.23534e-08	-0.52632	0.364264	1	B8LLK4	0	Amidohydro-rel domain-containing protein OS=Picea sitchensis OX=3332 PE=2 SV=1	3332	Viridiplantae	GO:0005737; GO:0016810
WPW_Inoculation_Trinity_BBMerged_31May2016_TRINITY_DN124327_c2_g8_i2:1-537(-)	4.05393	0.000373999	0.156242	0.932912	1	B8LPT1	1.55e-54	NB-ARC domain-containing protein OS=Picea sitchensis OX=3332 PE=2 SV=1	3332	Viridiplantae	GO:0043531
WPW_Inoculation_Trinity_BBMerged_31May2016_TRINITY_DN100080_c0_g1_i1:1-309(-)	4.05213	0.000249635	-0.611596	0.675855	1	NA	NA	NA	NA	NA	NA
WPW_Inoculation_Trinity_BBMerged_31May2016_TRINITY_DN123869_c0_g2_i20:3-371(+)	4.04932	0.000274949	0.663331	0.67601	1	B8LR16	4.21e-25	NB-ARC domain-containing protein OS=Picea sitchensis OX=3332 PE=2 SV=1	3332	Viridiplantae	GO:0043531
WPW_Inoculation_Trinity_BBMerged_31May2016_TRINITY_DN102757_c0_g4_i1:1-303(+)	4.04756	0.0227835	0.663331	0.782445	1	NA	NA	NA	NA	NA	NA
WPW_Inoculation_Trinity_BBMerged_31May2016_TRINITY_DN122144_c0_g12_i1:3-347(+)	4.04466	0.0264057	-0.0632355	0.980859	1	A9NYK8	5.9e-77	BHLH domain-containing protein OS=Picea sitchensis OX=3332 PE=2 SV=1	3332	Viridiplantae	GO:0046983
WPW_Inoculation_Trinity_BBMerged_31May2016_TRINITY_DN118609_c2_g2_i6:151-1059(-)	4.04355	0.00309868	-3.21653	0.0870916	1	NA	NA	NA	NA	NA	NA
WPW_Inoculation_Trinity_BBMerged_31May2016_TRINITY_DN120710_c2_g2_i6:264-734(-)	4.03668	0.000460368	0.161545	0.931527	1	A0A0K9Q8R4	3.83e-38	Ribos_L4_asso_C domain-containing protein OS=Spinacia oleracea OX=3562 GN=SOVF_207050 PE=4 SV=1	3562	Viridiplantae	GO:0005840; GO:0003735; GO:0006412
WPW_Inoculation_Trinity_BBMerged_31May2016_TRINITY_DN115200_c3_g1_i1:3-974(+)	4.03617	0.0415995	0.217579	0.928166	1	A0A178CRH9	0	Aldehyde dehydrogenase OS=Fonsecaea multimorphosa OX=979981 GN=AYO22_00632 PE=3 SV=1	979981	Fungi	GO:0016620
WPW_Inoculation_Trinity_BBMerged_31May2016_TRINITY_DN100111_c1_g1_i1:2-970(-)	4.03347	0.000139977	1.79202	0.154278	1	A0A2R6XQG9	2.91e-54	Uncharacterized protein OS=Marchantia polymorpha OX=3197 GN=MARPO_0005s0025 PE=4 SV=1	3197	Viridiplantae	GO:0016021; GO:0005886; GO:1903425
WPW_Inoculation_Trinity_BBMerged_31May2016_TRINITY_DN123883_c3_g14_i2:2-502(-)	4.02433	0.000251786	-1.15677	0.384723	1	B8LMG9	2.45e-45	Uncharacterized protein OS=Picea sitchensis OX=3332 PE=2 SV=1	3332	Viridiplantae	NA
WPW_Inoculation_Trinity_BBMerged_31May2016_TRINITY_DN115980_c0_g3_i4:3-545(+)	4.02424	0.0067956	-0.0983381	0.96948	1	B8LPH5	7.98e-125	Uncharacterized protein OS=Picea sitchensis OX=3332 PE=2 SV=1	3332	Viridiplantae	GO:0016021; GO:0015267
WPW_Inoculation_Trinity_BBMerged_31May2016_TRINITY_DN119015_c1_g1_i1:393-1442(-)	4.02406	2.57366e-05	1.47346	0.161376	1	D5A9B2	0	Protein kinase domain-containing protein OS=Picea sitchensis OX=3332 PE=2 SV=1	3332	Viridiplantae	GO:0005524; GO:0004672
WPW_Inoculation_Trinity_BBMerged_31May2016_TRINITY_DN122172_c4_g2_i1:1-324(+)	4.02301	0.0157071	0.899819	0.637986	1	A9NZA1	2.31e-33	Peroxidase OS=Picea sitchensis OX=3332 PE=2 SV=1	3332	Viridiplantae	GO:0005576; GO:0020037; GO:0046872; GO:0004601; GO:0042744; GO:0006979
WPW_Inoculation_Trinity_BBMerged_31May2016_TRINITY_DN119910_c0_g4_i4:3-332(-)	4.01958	4.11261e-05	-0.698146	0.59351	1	NA	NA	NA	NA	NA	NA
WPW_Inoculation_Trinity_BBMerged_31May2016_TRINITY_DN120557_c7_g10_i2:3-1082(+)	4.01913	0.0156815	1.73187	0.372247	1	A9NVW4	6.34e-62	Uncharacterized protein OS=Picea sitchensis OX=3332 PE=2 SV=1	3332	Viridiplantae	GO:0016021
WPW_Inoculation_Trinity_BBMerged_31May2016_TRINITY_DN122444_c0_g7_i2:1-399(+)	4.01521	7.94814e-07	-0.0247116	0.98147	1	W1PRE9	8.97e-56	ATP-grasp domain-containing protein OS=Amborella trichopoda OX=13333 GN=AMTR_s00177p00010960 PE=3 SV=1	13333	Viridiplantae	GO:0009507; GO:0005524; GO:0046872; GO:0004638; GO:0006189
WPW_Inoculation_Trinity_BBMerged_31May2016_TRINITY_DN124389_c3_g4_i10:2-577(-)	4.01187	0.00642336	0.791217	0.686288	1	A9NS02	2.99e-114	Uncharacterized protein OS=Picea sitchensis OX=3332 PE=2 SV=1	3332	Viridiplantae	GO:0016021
WPW_Inoculation_Trinity_BBMerged_31May2016_TRINITY_DN118209_c1_g1_i1:1-489(-)	4.00586	0.000511129	-0.0739463	0.965459	1	B8LQX6	6.38e-58	LRRNT_2 domain-containing protein OS=Picea sitchensis OX=3332 PE=2 SV=1	3332	Viridiplantae	GO:0016021
WPW_Inoculation_Trinity_BBMerged_31May2016_TRINITY_DN117114_c3_g1_i2:550-2034(-)	4.00436	0.00534937	1.07701	0.490072	1	W1P649	4.24e-122	Uncharacterized protein OS=Amborella trichopoda OX=13333 GN=AMTR_s00096p00166410 PE=4 SV=1	13333	Viridiplantae	GO:0005794; GO:0090406; GO:0071633; GO:0009860; GO:1902456; GO:0010118
WPW_Inoculation_Trinity_BBMerged_31May2016_TRINITY_DN95814_c0_g6_i4:2-580(-)	4.0042	0.000231189	0.655605	0.607848	1	NA	NA	NA	NA	NA	NA
WPW_Inoculation_Trinity_BBMerged_31May2016_TRINITY_DN124305_c5_g8_i17:1-2424(-)	4.00375	0.000431925	-2.51692	0.109108	1	B8LR16	0	NB-ARC domain-containing protein OS=Picea sitchensis OX=3332 PE=2 SV=1	3332	Viridiplantae	GO:0043531
WPW_Inoculation_Trinity_BBMerged_31May2016_TRINITY_DN124141_c3_g35_i10:1-675(-)	3.994	0.000404179	-1.18955	0.470757	1	C0PTA1	1.57e-45	LRRNT_2 domain-containing protein OS=Picea sitchensis OX=3332 PE=2 SV=1	3332	Viridiplantae	GO:0016021
WPW_Inoculation_Trinity_BBMerged_31May2016_TRINITY_DN123975_c5_g1_i3:3-548(+)	3.99056	0.0303778	-0.0583111	0.982385	1	C0PTA1	1.79e-60	LRRNT_2 domain-containing protein OS=Picea sitchensis OX=3332 PE=2 SV=1	3332	Viridiplantae	GO:0016021
WPW_Inoculation_Trinity_BBMerged_31May2016_TRINITY_DN118822_c0_g5_i3:62-940(-)	3.983	0.00794853	1.79253	0.28685	1	B8LRH4	0	Uncharacterized protein OS=Picea sitchensis OX=3332 PE=2 SV=1	3332	Viridiplantae	GO:0005634; GO:0003677
WPW_Inoculation_Trinity_BBMerged_31May2016_TRINITY_DN115655_c0_g1_i2:507-1736(-)	3.98235	1.28203e-09	-1.08387	0.0293376	1	NA	NA	NA	NA	NA	NA
WPW_Inoculation_Trinity_BBMerged_31May2016_TRINITY_DN124393_c10_g14_i2:3-323(+)	3.97455	2.00152e-05	-1.81687	0.133944	1	Q6WE63	1.16e-23	Putative NBS-LRR protein GM09 (Fragment) OS=Pinus monticola OX=3345 GN=RGA PE=4 SV=1	3345	Viridiplantae	GO:0043531
WPW_Inoculation_Trinity_BBMerged_31May2016_TRINITY_DN97601_c0_g1_i1:249-668(-)	3.97409	0.0108944	2.28386	0.139503	1	NA	NA	NA	NA	NA	NA
WPW_Inoculation_Trinity_BBMerged_31May2016_TRINITY_DN124307_c3_g15_i6:3-524(+)	3.97059	7.99058e-05	-2.36055	0.0647256	1	B8LMZ7	7.72e-48	Uncharacterized protein OS=Picea sitchensis OX=3332 PE=2 SV=1	3332	Viridiplantae	NA
WPW_Inoculation_Trinity_BBMerged_31May2016_TRINITY_DN124326_c2_g5_i5:1-825(+)	3.9691	0.00283246	0.441591	0.810238	1	D5ACH5	2.05e-124	Protein kinase domain-containing protein OS=Picea sitchensis OX=3332 PE=2 SV=1	3332	Viridiplantae	GO:0005524; GO:0004672
WPW_Inoculation_Trinity_BBMerged_31May2016_TRINITY_DN123889_c2_g3_i4:1-480(-)	3.96538	5.25504e-06	-1.12007	0.262214	1	B8LLB4	1.05e-38	NB-ARC domain-containing protein OS=Picea sitchensis OX=3332 PE=2 SV=1	3332	Viridiplantae	GO:0043531
WPW_Inoculation_Trinity_BBMerged_31May2016_TRINITY_DN110491_c0_g2_i1:1-321(-)	3.96532	3.29918e-05	0.324031	0.796147	1	K7NPR2	8.25e-61	Uncharacterized protein (Fragment) OS=Pinus taeda OX=3352 GN=0_9919_01 PE=4 SV=1	3352	Viridiplantae	GO:0020037; GO:0005506; GO:0016705
WPW_Inoculation_Trinity_BBMerged_31May2016_TRINITY_DN123060_c1_g1_i4:3-2642(+)	3.95883	0.0267421	1.3415	0.467285	1	A0A0D2AFI1	0	Uncharacterized protein OS=Exophiala oligosperma OX=215243 GN=PV06_08743 PE=4 SV=1	215243	Fungi	NA
WPW_Inoculation_Trinity_BBMerged_31May2016_TRINITY_DN78092_c0_g1_i1:216-572(-)	3.94949	0.00353546	0.913331	0.612202	1	A0A0C5G8K6	1.68e-27	MC5 OS=Picea abies OX=3329 PE=2 SV=1	3329	Viridiplantae	NA
WPW_Inoculation_Trinity_BBMerged_31May2016_TRINITY_DN116780_c0_g2_i1:419-892(+)	3.94942	3.96683e-06	-0.790257	0.431961	1	NA	NA	NA	NA	NA	NA
WPW_Inoculation_Trinity_BBMerged_31May2016_TRINITY_DN95331_c0_g2_i1:146-1390(-)	3.94391	0.049603	2.52131	0.178297	1	A0A074YCE5	1.82e-138	Uncharacterized protein OS=Aureobasidium subglaciale (strain EXF-2481) OX=1043005 GN=AUEXF2481DRAFT_79886 PE=4 SV=1	1043005	Fungi	NA
WPW_Inoculation_Trinity_BBMerged_31May2016_TRINITY_DN112958_c0_g1_i1:38-337(-)	3.93914	0.000148183	0.179016	0.901066	1	B8LQX6	5.72e-41	LRRNT_2 domain-containing protein OS=Picea sitchensis OX=3332 PE=2 SV=1	3332	Viridiplantae	GO:0016021
WPW_Inoculation_Trinity_BBMerged_31May2016_TRINITY_DN122141_c2_g1_i5:1-606(+)	3.9375	0.00840063	2.79682	0.0949557	1	C0PTA1	3.22e-51	LRRNT_2 domain-containing protein OS=Picea sitchensis OX=3332 PE=2 SV=1	3332	Viridiplantae	GO:0016021
WPW_Inoculation_Trinity_BBMerged_31May2016_TRINITY_DN58064_c0_g2_i1:3-818(+)	3.93414	0.047395	0.74467	0.787811	1	K7P3F6	3.07e-50	Uncharacterized protein (Fragment) OS=Larix decidua OX=71402 GN=2_89_01 PE=4 SV=1	71402	Viridiplantae	GO:0016021
WPW_Inoculation_Trinity_BBMerged_31May2016_TRINITY_DN72790_c0_g1_i1:3-437(+)	3.92132	0.0479694	0.727584	0.781276	1	A0A4Z1PM11	5.01e-67	Shwachman-Bodian-diamond syndrome protein OS=Venturia nashicola OX=86259 GN=E6O75_ATG01404 PE=4 SV=1	86259	Fungi	NA
WPW_Inoculation_Trinity_BBMerged_31May2016_TRINITY_DN124403_c6_g30_i1:3-344(-)	3.91402	0.000822325	0.161685	0.930038	1	H9VHF1	2.73e-51	Protein kinase domain-containing protein (Fragment) OS=Pinus taeda OX=3352 GN=0_5446_01 PE=4 SV=1	3352	Viridiplantae	GO:0005524; GO:0004672
WPW_Inoculation_Trinity_BBMerged_31May2016_TRINITY_DN85126_c0_g2_i1:2-412(+)	3.8998	0.00273068	0.291025	0.874035	1	B8LKI0	8.43e-76	Glycosyltransferase OS=Picea sitchensis OX=3332 PE=2 SV=1	3332	Viridiplantae	GO:0016758
WPW_Inoculation_Trinity_BBMerged_31May2016_TRINITY_DN122712_c4_g4_i1:2-319(+)	3.89389	0.000123109	-0.79383	0.53437	1	A9NW11	1.78e-40	Uncharacterized protein OS=Picea sitchensis OX=3332 PE=2 SV=1	3332	Viridiplantae	NA
WPW_Inoculation_Trinity_BBMerged_31May2016_TRINITY_DN114511_c0_g1_i2:225-1949(-)	3.89164	0.0218472	-2.9708	0.119802	1	A0A443N8A3	2.56e-145	DNA-(apurinic or apyrimidinic site) lyase OS=Cinnamomum micranthum f. kanehirae OX=337451 GN=CKAN_00304900 PE=3 SV=1	337451	Viridiplantae	GO:0140078; GO:0003677; GO:0004519; GO:0046872; GO:0006281
WPW_Inoculation_Trinity_BBMerged_31May2016_TRINITY_DN122673_c9_g1_i1:2-361(+)	3.88605	0.000261794	-2.34667	0.0506554	1	A9NXT2	2.45e-77	Uncharacterized protein OS=Picea sitchensis OX=3332 PE=2 SV=1	3332	Viridiplantae	GO:0016758
WPW_Inoculation_Trinity_BBMerged_31May2016_TRINITY_DN101376_c0_g2_i1:2-403(+)	3.88399	0.00615936	-0.214576	0.92177	1	A9NVW4	1.66e-70	Uncharacterized protein OS=Picea sitchensis OX=3332 PE=2 SV=1	3332	Viridiplantae	GO:0016021
WPW_Inoculation_Trinity_BBMerged_31May2016_TRINITY_DN115473_c1_g1_i1:743-1531(-)	3.88312	0.00495218	0.350159	0.871557	1	A0A0C9RUX7	3.57e-82	TSA: Wollemia nobilis Ref_Wollemi_Transcript_11981_1361 transcribed RNA sequence OS=Wollemia nobilis OX=56998 PE=3 SV=1	56998	Viridiplantae	GO:0051287; GO:0016616
WPW_Inoculation_Trinity_BBMerged_31May2016_TRINITY_DN120490_c5_g7_i3:1-432(-)	3.88098	0.00467412	-0.839724	0.667157	1	NA	NA	NA	NA	NA	NA
WPW_Inoculation_Trinity_BBMerged_31May2016_TRINITY_DN121078_c1_g2_i1:127-1179(-)	3.87907	0.0294289	2.47273	0.263185	1	A0A1Y2LSR7	0	Beta-xylanase OS=Epicoccum nigrum OX=105696 GN=B5807_08852 PE=3 SV=1	105696	Fungi	GO:0031176; GO:0000272
WPW_Inoculation_Trinity_BBMerged_31May2016_TRINITY_DN123477_c4_g1_i1:2-757(+)	3.87828	0.000378743	-0.743079	0.610101	1	Q8L8I7	9.12e-118	Putative TIR/NBS/LRR disease resistance protein (Fragment) OS=Pinus taeda OX=3352 PE=2 SV=1	3352	Viridiplantae	GO:0043531; GO:0007165
WPW_Inoculation_Trinity_BBMerged_31May2016_TRINITY_DN119492_c1_g5_i1:333-1022(-)	3.8776	0.0267119	2.64205	0.184403	1	B8LLL8	5.47e-151	Protein kinase domain-containing protein OS=Picea sitchensis OX=3332 PE=2 SV=1	3332	Viridiplantae	GO:0005524; GO:0004672
WPW_Inoculation_Trinity_BBMerged_31May2016_TRINITY_DN123615_c1_g17_i1:3-329(-)	3.8768	0.00279436	2.25987	0.113886	1	B8LNC6	3.59e-69	Lipase_3 domain-containing protein OS=Picea sitchensis OX=3332 PE=2 SV=1	3332	Viridiplantae	GO:0016787; GO:0006629
WPW_Inoculation_Trinity_BBMerged_31May2016_TRINITY_DN124204_c0_g1_i2:305-2374(-)	3.87147	0.000393885	-0.336918	0.847396	1	A0A0D6QTW4	0	Uncharacterized protein OS=Araucaria cunninghamii OX=56994 PE=4 SV=1	56994	Viridiplantae	GO:0016021; GO:0005524; GO:0008061; GO:0004568; GO:0004672; GO:0016998; GO:0006032
WPW_Inoculation_Trinity_BBMerged_31May2016_TRINITY_DN107404_c1_g2_i1:39-632(+)	3.87019	0.0169825	-0.196261	0.938781	1	D5A9W8	3.24e-130	PMEI domain-containing protein OS=Picea sitchensis OX=3332 PE=2 SV=1	3332	Viridiplantae	GO:0004857
WPW_Inoculation_Trinity_BBMerged_31May2016_TRINITY_DN117439_c0_g2_i2:3-524(+)	3.86866	0.000477489	-1.25865	0.372157	1	A0A4S4DFB1	2.66e-30	Uncharacterized protein OS=Camellia sinensis var. sinensis OX=542762 GN=TEA_015835 PE=4 SV=1	542762	Viridiplantae	NA
WPW_Inoculation_Trinity_BBMerged_31May2016_TRINITY_DN123668_c4_g2_i10:2-973(-)	3.86753	0.0105058	-3.75389	0.0553912	1	A0A1S6YD94	0	NPF family transporter OS=Pinus pinaster OX=71647 GN=NPF5.7 PE=2 SV=1	71647	Viridiplantae	GO:0016021; GO:0022857
WPW_Inoculation_Trinity_BBMerged_31May2016_TRINITY_DN122970_c1_g1_i7:29-1240(+)	3.86347	0.000186751	-0.627022	0.662336	1	B8LRB4	1.45e-87	TIR domain-containing protein OS=Picea sitchensis OX=3332 PE=2 SV=1	3332	Viridiplantae	GO:0043531; GO:0007165
WPW_Inoculation_Trinity_BBMerged_31May2016_TRINITY_DN123138_c0_g1_i3:152-985(-)	3.84629	0.0389746	0.370648	0.891103	1	A9NX95	0	Uncharacterized protein OS=Picea sitchensis OX=3332 PE=2 SV=1	3332	Viridiplantae	GO:0016021
WPW_Inoculation_Trinity_BBMerged_31May2016_TRINITY_DN120538_c3_g7_i2:352-816(+)	3.84492	0.00597705	-1.02612	0.610416	1	NA	NA	NA	NA	NA	NA
WPW_Inoculation_Trinity_BBMerged_31May2016_TRINITY_DN115949_c1_g3_i1:139-1071(-)	3.83854	6.83703e-05	-0.103493	0.939285	1	A0A0A0KAF0	2.67e-60	DYW_deaminase domain-containing protein OS=Cucumis sativus OX=3659 GN=Csa_7G446825 PE=4 SV=1	3659	Viridiplantae	GO:0043231; GO:0008270; GO:0009451
WPW_Inoculation_Trinity_BBMerged_31May2016_TRINITY_DN124306_c4_g9_i5:2-1582(+)	3.83668	6.51099e-06	-0.187895	0.873672	1	B8LS43	0	AAA domain-containing protein OS=Picea sitchensis OX=3332 PE=2 SV=1	3332	Viridiplantae	GO:0043531
WPW_Inoculation_Trinity_BBMerged_31May2016_TRINITY_DN118349_c0_g10_i5:3-371(-)	3.8359	0.0015819	-2.40804	0.0830244	1	A9P168	9.18e-26	AIG1-type G domain-containing protein OS=Picea sitchensis OX=3332 PE=2 SV=1	3332	Viridiplantae	GO:0005525
WPW_Inoculation_Trinity_BBMerged_31May2016_TRINITY_DN109693_c0_g5_i1:1-405(+)	3.83358	0.0137316	1.58069	0.389485	1	NA	NA	NA	NA	NA	NA
WPW_Inoculation_Trinity_BBMerged_31May2016_TRINITY_DN67596_c0_g1_i1:232-669(-)	3.82896	0.0410636	-0.880317	0.760282	1	NA	NA	NA	NA	NA	NA
WPW_Inoculation_Trinity_BBMerged_31May2016_TRINITY_DN122034_c1_g11_i8:2-325(-)	3.82843	0.00129572	0.436139	0.797007	1	B8LLA8	3.91e-63	LRRNT_2 domain-containing protein OS=Picea sitchensis OX=3332 PE=2 SV=1	3332	Viridiplantae	GO:0016021
WPW_Inoculation_Trinity_BBMerged_31May2016_TRINITY_DN121388_c0_g1_i3:1231-2586(+)	3.82637	0.00466824	1.65712	0.341168	1	B8LLN9	0	Uncharacterized protein OS=Picea sitchensis OX=3332 PE=2 SV=1	3332	Viridiplantae	GO:0043531; GO:0005524; GO:0004672; GO:0007165
WPW_Inoculation_Trinity_BBMerged_31May2016_TRINITY_DN57431_c0_g1_i1:1-1932(+)	3.81756	8.22576e-05	-1.93451	0.0899996	1	A9NVW4	1.94e-166	Uncharacterized protein OS=Picea sitchensis OX=3332 PE=2 SV=1	3332	Viridiplantae	GO:0016021
WPW_Inoculation_Trinity_BBMerged_31May2016_TRINITY_DN114265_c1_g1_i1:2-316(-)	3.81728	0.000263306	-0.423016	0.774716	1	A0A4D6MC22	8.69e-24	Stachyose synthetase OS=Vigna unguiculata OX=3917 GN=DEO72_LG6g3019 PE=4 SV=1	3917	Viridiplantae	NA
WPW_Inoculation_Trinity_BBMerged_31May2016_TRINITY_DN25141_c0_g1_i1:2-469(+)	3.81647	0.000180952	-0.92203	0.484641	1	NA	NA	NA	NA	NA	NA
WPW_Inoculation_Trinity_BBMerged_31May2016_TRINITY_DN87805_c0_g1_i1:208-1050(-)	3.81426	0.00711902	1.56438	0.273209	1	A0A0D2EHC7	7.48e-116	BTB domain-containing protein OS=Exophiala xenobiotica OX=348802 GN=PV05_07162 PE=4 SV=1	348802	Fungi	NA
WPW_Inoculation_Trinity_BBMerged_31May2016_TRINITY_DN122490_c0_g1_i1:233-2902(+)	3.81267	0.000231189	-0.294861	0.853465	1	B8LKI8	0	Uncharacterized protein OS=Picea sitchensis OX=3332 PE=2 SV=1	3332	Viridiplantae	GO:0016021; GO:0005525; GO:0016787; GO:0006629
WPW_Inoculation_Trinity_BBMerged_31May2016_TRINITY_DN92335_c0_g2_i1:2-301(+)	3.81242	0.000588265	-0.518518	0.775632	1	NA	NA	NA	NA	NA	NA
WPW_Inoculation_Trinity_BBMerged_31May2016_TRINITY_DN119594_c0_g1_i1:72-1082(-)	3.81154	0.0319566	1.85387	0.405596	1	A0A1Y2M718	0	Cellulase domain-containing protein OS=Epicoccum nigrum OX=105696 GN=B5807_03617 PE=3 SV=1	105696	Fungi	GO:0004553; GO:0005975
WPW_Inoculation_Trinity_BBMerged_31May2016_TRINITY_DN121782_c1_g15_i1:2-298(+)	3.80665	0.00172852	-0.757008	0.62171	1	NA	NA	NA	NA	NA	NA
WPW_Inoculation_Trinity_BBMerged_31May2016_TRINITY_DN122828_c0_g1_i2:196-675(-)	3.80552	0.000160971	2.19554	0.124554	1	NA	NA	NA	NA	NA	NA
WPW_Inoculation_Trinity_BBMerged_31May2016_TRINITY_DN88640_c0_g5_i1:3-350(+)	3.79714	0.0241783	-2.41456	0.288135	1	A0A5A7R7D2	8.72e-62	Pectate lyase OS=Striga asiatica OX=4170 GN=STAS_30689 PE=3 SV=1	4170	Viridiplantae	GO:0046872; GO:0030570; GO:0045490
WPW_Inoculation_Trinity_BBMerged_31May2016_TRINITY_DN124247_c1_g9_i7:167-1147(-)	3.79063	0.000176208	0.458784	0.754527	1	NA	NA	NA	NA	NA	NA
WPW_Inoculation_Trinity_BBMerged_31May2016_TRINITY_DN116879_c3_g5_i1:3-401(-)	3.79045	0.000264106	-0.0936997	0.952513	1	A0A317XIJ3	3.3e-73	Putative ubiquitin/ribosomal protein S27a fusion protein OS=Testicularia cyperi OX=1882483 GN=BCV70DRAFT_202259 PE=4 SV=1	1882483	Fungi	GO:0005840; GO:0003735; GO:0006412
WPW_Inoculation_Trinity_BBMerged_31May2016_TRINITY_DN124141_c3_g32_i1:1-312(-)	3.78899	0.00134742	-2.34395	0.140899	1	B8LQX6	9.07e-36	LRRNT_2 domain-containing protein OS=Picea sitchensis OX=3332 PE=2 SV=1	3332	Viridiplantae	GO:0016021
WPW_Inoculation_Trinity_BBMerged_31May2016_TRINITY_DN117573_c5_g1_i4:95-880(+)	3.78851	0.027091	2.60153	0.100461	1	A0A0D2FT39	1.68e-173	14_3_3 domain-containing protein OS=Phialophora americana OX=5601 GN=PV04_05562 PE=3 SV=1	5601	Fungi	GO:0019904
WPW_Inoculation_Trinity_BBMerged_31May2016_TRINITY_DN59444_c0_g1_i1:2-334(+)	3.78808	1.24064e-05	-1.51313	0.154752	1	NA	NA	NA	NA	NA	NA
WPW_Inoculation_Trinity_BBMerged_31May2016_TRINITY_DN125120_c0_g3_i1:645-1148(-)	3.78087	0.0495777	-2.11454	0.294398	1	A9RME8	6.98e-40	Predicted protein OS=Physcomitrella patens subsp. patens OX=3218 GN=PHYPA_022716 PE=4 SV=1	3218	Viridiplantae	GO:0009570; GO:0005504; GO:0016872
WPW_Inoculation_Trinity_BBMerged_31May2016_TRINITY_DN121864_c3_g8_i8:2-697(+)	3.77851	0.000230978	-1.05135	0.451208	1	A9NMQ9	6.57e-68	Uncharacterized protein OS=Picea sitchensis OX=3332 PE=2 SV=1	3332	Viridiplantae	GO:0016021; GO:0030247
WPW_Inoculation_Trinity_BBMerged_31May2016_TRINITY_DN123286_c1_g4_i2:1-1140(+)	3.77744	0.0231973	-0.523755	0.847396	1	A0A0D6QRI0	5.11e-80	NB-ARC domain-containing protein OS=Araucaria cunninghamii OX=56994 PE=4 SV=1	56994	Viridiplantae	GO:0043531
WPW_Inoculation_Trinity_BBMerged_31May2016_TRINITY_DN122480_c5_g3_i6:3-605(-)	3.77737	0.00924445	1.36032	0.487976	1	B8LQX6	5.61e-49	LRRNT_2 domain-containing protein OS=Picea sitchensis OX=3332 PE=2 SV=1	3332	Viridiplantae	GO:0016021
WPW_Inoculation_Trinity_BBMerged_31May2016_TRINITY_DN123281_c2_g6_i2:3-548(-)	3.76711	0.00102233	-1.89556	0.23591	1	B8LMX8	2.51e-75	TIR domain-containing protein OS=Picea sitchensis OX=3332 PE=2 SV=1	3332	Viridiplantae	GO:0043531; GO:0007165
WPW_Inoculation_Trinity_BBMerged_31May2016_TRINITY_DN123107_c0_g8_i1:2-469(+)	3.76648	7.21337e-05	-1.81761	0.124063	1	B8LR27	1.14e-102	Uncharacterized protein OS=Picea sitchensis OX=3332 PE=2 SV=1	3332	Viridiplantae	GO:0016788
WPW_Inoculation_Trinity_BBMerged_31May2016_TRINITY_DN117498_c0_g1_i3:322-1128(+)	3.75187	0.0291935	0.210305	0.936622	1	A9P2L5	3.43e-153	AB hydrolase-1 domain-containing protein OS=Picea sitchensis OX=3332 PE=2 SV=1	3332	Viridiplantae	GO:0003824
WPW_Inoculation_Trinity_BBMerged_31May2016_TRINITY_DN122824_c0_g6_i2:3-314(+)	3.74646	9.25505e-05	-0.0512871	0.972728	1	A9NYF8	6.94e-24	Uncharacterized protein OS=Picea sitchensis OX=3332 PE=2 SV=1	3332	Viridiplantae	NA
WPW_Inoculation_Trinity_BBMerged_31May2016_TRINITY_DN124087_c3_g5_i9:3-386(-)	3.74219	0.00679794	-0.857956	0.686916	1	B8LK55	6.17e-67	Uncharacterized protein OS=Picea sitchensis OX=3332 PE=2 SV=1	3332	Viridiplantae	GO:0016021; GO:0016760; GO:0030244
WPW_Inoculation_Trinity_BBMerged_31May2016_TRINITY_DN108306_c0_g2_i1:3-401(+)	3.73711	0.0135081	0.839177	0.671155	1	NA	NA	NA	NA	NA	NA
WPW_Inoculation_Trinity_BBMerged_31May2016_TRINITY_DN119586_c0_g3_i1:891-1733(-)	3.73566	0.00707823	2.89243	0.116248	1	NA	NA	NA	NA	NA	NA
WPW_Inoculation_Trinity_BBMerged_31May2016_TRINITY_DN119655_c2_g2_i3:3-1076(-)	3.73358	0.0182727	-2.0443	0.30253	1	A0A0K0M729	2.41e-113	LRK1 OS=Pinus tabuliformis OX=88731 PE=2 SV=1	88731	Viridiplantae	GO:0016021; GO:0005524; GO:0004672
WPW_Inoculation_Trinity_BBMerged_31May2016_TRINITY_DN96012_c2_g1_i1:2-439(-)	3.731	0.00432151	-2.9943	0.0831991	1	D5ACF0	2.11e-70	Uncharacterized protein OS=Picea sitchensis OX=3332 PE=2 SV=1	3332	Viridiplantae	NA
WPW_Inoculation_Trinity_BBMerged_31May2016_TRINITY_DN108903_c1_g1_i1:157-1677(-)	3.72958	0.0415995	2.12981	0.23136	1	W9VXZ8	0	3-dehydroquinate synthase OS=Cladophialophora yegresii CBS 114405 OX=1182544 GN=A1O7_04691 PE=4 SV=1	1182544	Fungi	NA
WPW_Inoculation_Trinity_BBMerged_31May2016_TRINITY_DN117342_c3_g9_i1:2-337(-)	3.72599	0.0440927	2.67313	0.11127	1	C1IZV7	1.92e-72	Translation elongation factor 1 alpha (Fragment) OS=Glonium stellatum OX=574774 GN=TEF1 PE=4 SV=1	574774	Fungi	GO:0005525; GO:0003746
WPW_Inoculation_Trinity_BBMerged_31May2016_TRINITY_DN79617_c0_g1_i1:97-1281(-)	3.71655	0.000148882	0.144946	0.907511	1	D5AD52	0	Uncharacterized protein OS=Picea sitchensis OX=3332 PE=2 SV=1	3332	Viridiplantae	NA
WPW_Inoculation_Trinity_BBMerged_31May2016_TRINITY_DN88149_c0_g1_i1:185-1447(+)	3.71535	0.0112841	2.261	0.104847	1	A0A0D1ZCA1	0	Aspartate aminotransferase OS=Exophiala sideris OX=1016849 GN=PV11_00176 PE=4 SV=1	1016849	Fungi	GO:0004069; GO:0030170; GO:0009058; GO:0006520
WPW_Inoculation_Trinity_BBMerged_31May2016_TRINITY_DN120557_c7_g10_i5:2-760(+)	3.71412	0.00272939	-1.44481	0.413601	1	D5ACC7	1.54e-61	Uncharacterized protein OS=Picea sitchensis OX=3332 PE=2 SV=1	3332	Viridiplantae	GO:0016021
WPW_Inoculation_Trinity_BBMerged_31May2016_TRINITY_DN121268_c2_g1_i1:186-881(-)	3.70687	0.0111023	0.982289	0.597422	1	B2CSN5	4.21e-38	Transcription factor AP2 OS=Taxus cuspidata OX=99806 PE=2 SV=1	99806	Viridiplantae	GO:0016021; GO:0005634; GO:0003677; GO:0003700
WPW_Inoculation_Trinity_BBMerged_31May2016_TRINITY_DN122898_c4_g4_i2:224-811(+)	3.70322	0.000232882	0.0589591	0.96783	1	NA	NA	NA	NA	NA	NA
WPW_Inoculation_Trinity_BBMerged_31May2016_TRINITY_DN96571_c0_g1_i1:171-629(+)	3.69915	3.19613e-05	0.0406491	0.973727	1	D5A8Z8	1.59e-99	Pyridox_oxase_2 domain-containing protein OS=Picea sitchensis OX=3332 PE=2 SV=1	3332	Viridiplantae	GO:0010181; GO:0004733; GO:0008615
WPW_Inoculation_Trinity_BBMerged_31May2016_TRINITY_DN104790_c0_g1_i2:1-543(+)	3.69791	0.000125386	0.555452	0.625317	1	B8LMZ7	2.95e-30	Uncharacterized protein OS=Picea sitchensis OX=3332 PE=2 SV=1	3332	Viridiplantae	NA
WPW_Inoculation_Trinity_BBMerged_31May2016_TRINITY_DN121949_c0_g1_i1:2-415(-)	3.69438	0.00880513	0.847878	0.630287	1	Q8L8I7	4.32e-50	Putative TIR/NBS/LRR disease resistance protein (Fragment) OS=Pinus taeda OX=3352 PE=2 SV=1	3352	Viridiplantae	GO:0043531; GO:0007165
WPW_Inoculation_Trinity_BBMerged_31May2016_TRINITY_DN122769_c0_g1_i2:587-2395(-)	3.69096	0.026491	0.4998	0.852205	1	A0A1U8B7B5	0	uncharacterized protein LOC104611526 OS=Nelumbo nucifera OX=4432 GN=LOC104611526 PE=4 SV=1	4432	Viridiplantae	GO:0016021
WPW_Inoculation_Trinity_BBMerged_31May2016_TRINITY_DN123118_c0_g1_i3:1638-7112(-)	3.67908	0.0366098	-0.789823	0.696389	1	A0A4S8IG99	0	Uncharacterized protein OS=Musa balbisiana OX=52838 GN=C4D60_Mb09t14130 PE=4 SV=1	52838	Viridiplantae	GO:0046872
WPW_Inoculation_Trinity_BBMerged_31May2016_TRINITY_DN119143_c0_g1_i1:148-552(+)	3.6769	4.52995e-05	-1.21841	0.265004	1	NA	NA	NA	NA	NA	NA
WPW_Inoculation_Trinity_BBMerged_31May2016_TRINITY_DN67148_c0_g1_i1:106-1248(-)	3.676	0.0355366	-1.02447	0.689998	1	A0A517LEU9	2.46e-69	Uncharacterized protein OS=Venturia effusa OX=50376 GN=FKW77_009732 PE=4 SV=1	50376	Fungi	NA
WPW_Inoculation_Trinity_BBMerged_31May2016_TRINITY_DN116265_c3_g1_i2:1-684(+)	3.67144	0.000201153	-3.64113	0.0524699	1	A0A0C9S6I8	1.37e-91	TSA: Wollemia nobilis Ref_Wollemi_Transcript_14780_2565 transcribed RNA sequence OS=Wollemia nobilis OX=56998 PE=4 SV=1	56998	Viridiplantae	GO:0016021; GO:0005524; GO:0004672
WPW_Inoculation_Trinity_BBMerged_31May2016_TRINITY_DN36822_c0_g1_i1:150-1586(-)	3.66675	0.0458564	2.54138	0.134287	1	A0A2V1BFA7	0	MFS general substrate transporter OS=Cadophora sp. DSE1049 OX=1485229 GN=DL98DRAFT_520653 PE=4 SV=1	1485229	Fungi	GO:0016021; GO:0055085
WPW_Inoculation_Trinity_BBMerged_31May2016_TRINITY_DN124387_c5_g26_i2:3-308(+)	3.66342	0.013112	-1.99854	0.234209	1	NA	NA	NA	NA	NA	NA
WPW_Inoculation_Trinity_BBMerged_31May2016_TRINITY_DN113735_c0_g1_i4:2-517(+)	3.6538	5.08926e-05	-1.46254	0.294222	1	B8LMG5	1.78e-110	Lipase_GDSL domain-containing protein OS=Picea sitchensis OX=3332 PE=2 SV=1	3332	Viridiplantae	GO:0016788
WPW_Inoculation_Trinity_BBMerged_31May2016_TRINITY_DN64927_c0_g1_i1:94-948(+)	3.6533	0.0279815	1.62738	0.331573	1	W9VL78	2.5e-157	Uncharacterized protein OS=Cladophialophora yegresii CBS 114405 OX=1182544 GN=A1O7_06775 PE=4 SV=1	1182544	Fungi	GO:0016021
WPW_Inoculation_Trinity_BBMerged_31May2016_TRINITY_DN117367_c1_g3_i7:1-738(-)	3.64973	0.0270505	-0.0547466	0.98527	1	B8LQ36	7.69e-143	Pectate lyase OS=Picea sitchensis OX=3332 PE=2 SV=1	3332	Viridiplantae	GO:0046872; GO:0030570; GO:0045490
WPW_Inoculation_Trinity_BBMerged_31May2016_TRINITY_DN124297_c1_g15_i1:3-380(+)	3.6497	0.00184019	-0.634913	0.744972	1	B8LQX6	6.68e-29	LRRNT_2 domain-containing protein OS=Picea sitchensis OX=3332 PE=2 SV=1	3332	Viridiplantae	GO:0016021
WPW_Inoculation_Trinity_BBMerged_31May2016_TRINITY_DN81143_c0_g3_i1:3-338(+)	3.64735	0.00591182	-1.79986	0.241895	1	B8LLY7	3.82e-70	Uncharacterized protein OS=Picea sitchensis OX=3332 PE=2 SV=1	3332	Viridiplantae	GO:0016787; GO:0006629
WPW_Inoculation_Trinity_BBMerged_31May2016_TRINITY_DN122777_c0_g1_i3:266-3298(+)	3.64664	0.000194528	-1.00455	0.400111	1	A0A5B6YGM6	0	Putative ABC transporter C family member 13 isoform X3 OS=Davidia involucrata OX=16924 GN=Din_000017 PE=4 SV=1	16924	Viridiplantae	GO:0016021; GO:0005524
WPW_Inoculation_Trinity_BBMerged_31May2016_TRINITY_DN121228_c2_g2_i2:103-1242(+)	3.6419	0.00775367	2.49107	0.109097	1	D5AAR7	0	Uncharacterized protein OS=Picea sitchensis OX=3332 PE=2 SV=1	3332	Viridiplantae	GO:0008171; GO:0046983; GO:0032259
WPW_Inoculation_Trinity_BBMerged_31May2016_TRINITY_DN122964_c2_g10_i10:2-433(-)	3.6398	2.22126e-05	-1.61924	0.123338	1	D5A7Y8	1.06e-37	Uncharacterized protein OS=Picea sitchensis OX=3332 PE=2 SV=1	3332	Viridiplantae	NA
WPW_Inoculation_Trinity_BBMerged_31May2016_TRINITY_DN96959_c1_g3_i1:506-847(-)	3.63687	4.00371e-09	-0.0480357	0.941301	1	NA	NA	NA	NA	NA	NA
WPW_Inoculation_Trinity_BBMerged_31May2016_TRINITY_DN76488_c0_g1_i1:147-785(-)	3.62883	0.0483016	2.75235	0.108476	1	A0A0D1XEW8	6.26e-112	Uncharacterized protein OS=Exophiala sideris OX=1016849 GN=PV11_02201 PE=4 SV=1	1016849	Fungi	GO:0016021; GO:0004129
WPW_Inoculation_Trinity_BBMerged_31May2016_TRINITY_DN92590_c0_g1_i1:13-957(-)	3.62453	0.00173214	0.448144	0.791946	1	B8LMZ7	2.43e-63	Uncharacterized protein OS=Picea sitchensis OX=3332 PE=2 SV=1	3332	Viridiplantae	NA
WPW_Inoculation_Trinity_BBMerged_31May2016_TRINITY_DN113088_c3_g1_i4:255-632(-)	3.62407	0.0158182	1.03909	0.575697	1	D5ADN9	6.79e-60	Epimerase domain-containing protein OS=Picea sitchensis OX=3332 PE=2 SV=1	3332	Viridiplantae	GO:0003824; GO:0050662
WPW_Inoculation_Trinity_BBMerged_31May2016_TRINITY_DN121635_c1_g1_i4:2-1078(+)	3.6224	0.0394415	-3.76089	0.0732713	1	NA	NA	NA	NA	NA	NA
WPW_Inoculation_Trinity_BBMerged_31May2016_TRINITY_DN165895_c0_g1_i1:6-995(-)	3.62045	0.00272834	0.38524	0.793427	1	A0A0D2G146	4.96e-136	Unplaced genomic scaffold supercont1.9, whole genome shotgun sequence OS=Fonsecaea pedrosoi CBS 271.37 OX=1442368 GN=Z517_12418 PE=4 SV=1	1442368	Fungi	NA
WPW_Inoculation_Trinity_BBMerged_31May2016_TRINITY_DN119298_c1_g2_i2:165-1190(-)	3.61997	0.000235048	1.18177	0.395547	1	A0A0G2HQQ0	0	DUF1996 domain-containing protein OS=Diaporthe ampelina OX=1214573 GN=UCDDA912_g09560 PE=4 SV=1	1214573	Fungi	NA
WPW_Inoculation_Trinity_BBMerged_31May2016_TRINITY_DN123303_c1_g4_i1:1-351(-)	3.61975	0.0183224	1.27495	0.513302	1	H9W4W2	3.49e-27	Uncharacterized protein (Fragment) OS=Pinus taeda OX=3352 GN=0_10472_01 PE=4 SV=1	3352	Viridiplantae	NA
WPW_Inoculation_Trinity_BBMerged_31May2016_TRINITY_DN109811_c1_g1_i1:2-2467(+)	3.61683	1.24608e-06	-0.44949	0.579416	1	W1NUG6	0	Protein kinase domain-containing protein OS=Amborella trichopoda OX=13333 GN=AMTR_s00092p00117150 PE=3 SV=1	13333	Viridiplantae	GO:0016021; GO:0005524; GO:0004672
WPW_Inoculation_Trinity_BBMerged_31May2016_TRINITY_DN124263_c1_g30_i5:3-311(-)	3.61596	0.00991532	1.89885	0.23353	1	A0A0C9S916	3.18e-55	TSA: Wollemia nobilis Ref_Wollemi_Transcript_9812_2388 transcribed RNA sequence OS=Wollemia nobilis OX=56998 PE=4 SV=1	56998	Viridiplantae	GO:0016021; GO:0055085
WPW_Inoculation_Trinity_BBMerged_31May2016_TRINITY_DN124284_c5_g6_i3:2-1219(-)	3.6148	0.00733692	0.771044	0.688723	1	A9NMQ9	1.53e-57	Uncharacterized protein OS=Picea sitchensis OX=3332 PE=2 SV=1	3332	Viridiplantae	GO:0016021; GO:0030247
WPW_Inoculation_Trinity_BBMerged_31May2016_TRINITY_DN141593_c0_g1_i1:86-913(-)	3.61363	0.0438575	-0.111578	0.968259	1	J3P6K6	3.94e-62	Uncharacterized protein OS=Gaeumannomyces graminis var. tritici (strain R3-111a-1) OX=644352 GN=20349605 PE=4 SV=1	644352	Fungi	NA
WPW_Inoculation_Trinity_BBMerged_31May2016_TRINITY_DN131455_c0_g1_i1:156-488(-)	3.60863	0.000183759	-1.80824	0.167307	1	NA	NA	NA	NA	NA	NA
WPW_Inoculation_Trinity_BBMerged_31May2016_TRINITY_DN106187_c0_g1_i3:2-493(-)	3.60857	0.00221639	0.249917	0.877999	1	A0A0C9SB52	2.17e-65	TSA: Wollemia nobilis Ref_Wollemi_Transcript_838_1024 transcribed RNA sequence OS=Wollemia nobilis OX=56998 PE=4 SV=1	56998	Viridiplantae	GO:0005737; GO:0120013; GO:0120009
WPW_Inoculation_Trinity_BBMerged_31May2016_TRINITY_DN109166_c0_g2_i1:131-472(+)	3.59385	0.00604195	-1.82342	0.327818	1	A0A0C9QQ26	3.74e-33	TSA: Wollemia nobilis Ref_Wollemi_Transcript_14141_1898 transcribed RNA sequence OS=Wollemia nobilis OX=56998 PE=4 SV=1	56998	Viridiplantae	GO:0016758
WPW_Inoculation_Trinity_BBMerged_31May2016_TRINITY_DN124332_c1_g9_i10:285-1001(-)	3.59143	0.00709942	-2.36437	0.172085	1	A9NSF2	6.51e-151	AB hydrolase-1 domain-containing protein OS=Picea sitchensis OX=3332 PE=2 SV=1	3332	Viridiplantae	NA
WPW_Inoculation_Trinity_BBMerged_31May2016_TRINITY_DN115539_c6_g2_i1:3-698(+)	3.58584	0.0327558	4.05185	0.0555436	1	A0A1Y2LYU4	4.43e-159	Uncharacterized protein OS=Epicoccum nigrum OX=105696 GN=B5807_05715 PE=4 SV=1	105696	Fungi	NA
WPW_Inoculation_Trinity_BBMerged_31May2016_TRINITY_DN121236_c7_g1_i8:91-1107(-)	3.58553	0.0402055	0.663469	0.771802	1	A0A0C9RQJ1	1.66e-101	TSA: Wollemia nobilis Ref_Wollemi_Transcript_25048_2114 transcribed RNA sequence OS=Wollemia nobilis OX=56998 PE=4 SV=1	56998	Viridiplantae	GO:0003676
WPW_Inoculation_Trinity_BBMerged_31May2016_TRINITY_DN118071_c2_g10_i1:1-402(+)	3.58458	0.000774706	-1.52961	0.299088	1	B8LMG9	4.8e-30	Uncharacterized protein OS=Picea sitchensis OX=3332 PE=2 SV=1	3332	Viridiplantae	NA
WPW_Inoculation_Trinity_BBMerged_31May2016_TRINITY_DN123909_c7_g3_i1:3-323(+)	3.58235	0.000438354	0.456012	0.727123	1	B8LNU7	3.87e-55	Glycosyltransferase OS=Picea sitchensis OX=3332 PE=2 SV=1	3332	Viridiplantae	GO:0016758
WPW_Inoculation_Trinity_BBMerged_31May2016_TRINITY_DN120869_c0_g4_i11:2-874(+)	3.57831	0.00389658	-1.67505	0.277636	1	A0A0K0M729	9.52e-136	LRK1 OS=Pinus tabuliformis OX=88731 PE=2 SV=1	88731	Viridiplantae	GO:0016021; GO:0005524; GO:0004672
WPW_Inoculation_Trinity_BBMerged_31May2016_TRINITY_DN118012_c0_g1_i2:180-1715(+)	3.5782	5.25887e-06	0.538541	0.550525	1	U5DDA0	1.83e-174	Uncharacterized protein OS=Amborella trichopoda OX=13333 GN=AMTR_s00066p00117670 PE=4 SV=1	13333	Viridiplantae	GO:0005829; GO:0005524; GO:0047325; GO:0052726; GO:0052725; GO:0000287; GO:0032957; GO:0010264
WPW_Inoculation_Trinity_BBMerged_31May2016_TRINITY_DN10265_c1_g1_i1:64-2103(-)	3.5681	0.0479721	1.88789	0.291185	1	W2RJQ1	0	Carn_acyltransf domain-containing protein OS=Cyphellophora europaea CBS 101466 OX=1220924 GN=HMPREF1541_08984 PE=4 SV=1	1220924	Fungi	GO:0016746
WPW_Inoculation_Trinity_BBMerged_31May2016_TRINITY_DN108965_c0_g1_i1:1-525(+)	3.56294	0.0361008	2.25836	0.164676	1	H6BUK2	1.19e-97	ATP synthase subunit beta OS=Exophiala dermatitidis (strain ATCC 34100 / CBS 525.76 / NIH/UT8656) OX=858893 GN=HMPREF1120_03039 PE=3 SV=1	858893	Fungi	GO:0005754; GO:0043531; GO:0005524; GO:0016887; GO:0046933; GO:0046961; GO:0042776
WPW_Inoculation_Trinity_BBMerged_31May2016_TRINITY_DN123472_c2_g1_i1:25-333(-)	3.5543	0.0138107	0.841691	0.654467	1	A9NTL9	6.34e-65	SHSP domain-containing protein OS=Picea sitchensis OX=3332 PE=2 SV=1	3332	Viridiplantae	NA
WPW_Inoculation_Trinity_BBMerged_31May2016_TRINITY_DN110144_c1_g1_i2:1-741(+)	3.5536	0.00237621	-0.13802	0.939156	1	A0A5B9ZTT0	1.25e-73	Putative TIR-NBS-LRR protein OS=Pinus monticola OX=3345 GN=TNL2 PE=2 SV=1	3345	Viridiplantae	NA
WPW_Inoculation_Trinity_BBMerged_31May2016_TRINITY_DN117760_c0_g4_i1:2-301(+)	3.55172	0.0442927	0.459302	0.856061	1	A9NT90	7.51e-29	Uncharacterized protein OS=Picea sitchensis OX=3332 PE=2 SV=1	3332	Viridiplantae	GO:0016021
WPW_Inoculation_Trinity_BBMerged_31May2016_TRINITY_DN116908_c0_g2_i2:241-561(-)	3.53786	3.2726e-07	-0.322695	0.658469	1	D5AAA8	6.98e-66	Uncharacterized protein OS=Picea sitchensis OX=3332 PE=2 SV=1	3332	Viridiplantae	NA
WPW_Inoculation_Trinity_BBMerged_31May2016_TRINITY_DN120984_c1_g3_i1:2-316(+)	3.53566	1.36889e-07	-0.105662	0.893595	1	A9NZ20	3.48e-28	Uncharacterized protein OS=Picea sitchensis OX=3332 PE=2 SV=1	3332	Viridiplantae	NA
WPW_Inoculation_Trinity_BBMerged_31May2016_TRINITY_DN160425_c0_g1_i1:122-451(+)	3.5303	0.0398112	1.67363	0.32277	1	A0A0D2AR45	8.85e-41	Uncharacterized protein OS=Exophiala oligosperma OX=215243 GN=PV06_05966 PE=4 SV=1	215243	Fungi	NA
WPW_Inoculation_Trinity_BBMerged_31May2016_TRINITY_DN35597_c0_g1_i1:99-440(+)	3.52875	0.000217191	0.808302	0.479518	1	NA	NA	NA	NA	NA	NA
WPW_Inoculation_Trinity_BBMerged_31May2016_TRINITY_DN121411_c3_g1_i2:3-1373(+)	3.52865	1.30148e-06	-0.672415	0.443913	1	NA	NA	NA	NA	NA	NA
WPW_Inoculation_Trinity_BBMerged_31May2016_TRINITY_DN122909_c0_g1_i2:635-1063(-)	3.52426	0.0306523	-1.78449	0.320339	1	B8LLK7	1.05e-95	UPF0020 domain-containing protein OS=Picea sitchensis OX=3332 PE=2 SV=1	3332	Viridiplantae	NA
WPW_Inoculation_Trinity_BBMerged_31May2016_TRINITY_DN45367_c0_g1_i1:2-1240(-)	3.52005	0.0465463	-1.92059	0.391674	1	A0A3S3MHT8	3.52e-128	IST1-like protein OS=Cinnamomum micranthum f. kanehirae OX=337451 GN=CKAN_01283500 PE=4 SV=1	337451	Viridiplantae	GO:0015031
WPW_Inoculation_Trinity_BBMerged_31May2016_TRINITY_DN117010_c124_g1_i8:236-625(-)	3.5179	0.000320351	-1.32132	0.272625	1	Q8L8J0	6.47e-28	TIR/P-loop/LRR OS=Pinus taeda OX=3352 PE=4 SV=1	3352	Viridiplantae	GO:0007165
WPW_Inoculation_Trinity_BBMerged_31May2016_TRINITY_DN118154_c0_g2_i1:3-398(-)	3.51732	0.000384262	1.08348	0.394614	1	A0A0C9QPU4	8.37e-55	TSA: Wollemia nobilis Ref_Wollemi_Transcript_14376_3413 transcribed RNA sequence OS=Wollemia nobilis OX=56998 PE=4 SV=1	56998	Viridiplantae	GO:0016021; GO:0005524; GO:0004672
WPW_Inoculation_Trinity_BBMerged_31May2016_TRINITY_DN119340_c1_g7_i1:2-337(+)	3.51177	0.00872443	1.03594	0.514348	1	A9P1B5	1.25e-21	Uncharacterized protein OS=Picea sitchensis OX=3332 PE=2 SV=1	3332	Viridiplantae	NA
WPW_Inoculation_Trinity_BBMerged_31May2016_TRINITY_DN92792_c0_g4_i1:1-633(+)	3.50781	0.0247971	2.43105	0.124099	1	A0A0D6QWZ6	3.43e-102	Uncharacterized protein OS=Araucaria cunninghamii OX=56994 PE=3 SV=1	56994	Viridiplantae	GO:0005576; GO:0019953
WPW_Inoculation_Trinity_BBMerged_31May2016_TRINITY_DN109927_c1_g1_i1:665-1741(-)	3.49713	0.0202779	2.40228	0.0914165	1	A0A0D1YKJ9	0	D-xylulose reductase A OS=Exophiala sideris OX=1016849 GN=PV11_03692 PE=3 SV=1	1016849	Fungi	GO:0016491; GO:0008270
WPW_Inoculation_Trinity_BBMerged_31May2016_TRINITY_DN124307_c3_g2_i2:2-385(+)	3.49573	0.0281181	0.0721092	0.976991	1	D5A7Y8	7.94e-29	Uncharacterized protein OS=Picea sitchensis OX=3332 PE=2 SV=1	3332	Viridiplantae	NA
WPW_Inoculation_Trinity_BBMerged_31May2016_TRINITY_DN122467_c5_g3_i1:478-798(+)	3.49378	0.0021367	0.0113546	0.995361	1	NA	NA	NA	NA	NA	NA
WPW_Inoculation_Trinity_BBMerged_31May2016_TRINITY_DN124268_c4_g1_i1:2-544(+)	3.49285	0.000801806	0.650149	0.652155	1	D5AC01	7.69e-64	Uncharacterized protein OS=Picea sitchensis OX=3332 PE=2 SV=1	3332	Viridiplantae	GO:0003690; GO:0006355
WPW_Inoculation_Trinity_BBMerged_31May2016_TRINITY_DN123908_c4_g8_i6:3-584(+)	3.48791	0.000412039	-1.65033	0.17327	1	A0A5D2XHN0	2.08e-84	Protein kinase domain-containing protein OS=Gossypium mustelinum OX=34275 GN=E1A91_A10G051800v1 PE=4 SV=1	34275	Viridiplantae	GO:0016021
WPW_Inoculation_Trinity_BBMerged_31May2016_TRINITY_DN13896_c0_g1_i1:34-645(+)	3.48568	0.0408038	2.2288	0.170277	1	A0A017SNI0	1.55e-86	Putative isochorismatase family hydrolase OS=Aspergillus ruber CBS 135680 OX=1388766 GN=EURHEDRAFT_512628 PE=4 SV=1	1388766	Fungi	GO:0016787
WPW_Inoculation_Trinity_BBMerged_31May2016_TRINITY_DN123645_c6_g2_i1:264-1067(+)	3.48542	0.00743931	-2.95538	0.0895994	1	B8LRB4	3.04e-83	TIR domain-containing protein OS=Picea sitchensis OX=3332 PE=2 SV=1	3332	Viridiplantae	GO:0043531; GO:0007165
WPW_Inoculation_Trinity_BBMerged_31May2016_TRINITY_DN124183_c2_g3_i4:3-1331(-)	3.48426	9.91718e-05	-2.37974	0.0604698	1	D5AB91	3.48e-76	Uncharacterized protein OS=Picea sitchensis OX=3332 PE=2 SV=1	3332	Viridiplantae	NA
WPW_Inoculation_Trinity_BBMerged_31May2016_TRINITY_DN124600_c0_g1_i1:1-1803(+)	3.48423	0.00219805	1.44286	0.309748	1	D5A835	0	Uncharacterized protein OS=Picea sitchensis OX=3332 PE=2 SV=1	3332	Viridiplantae	GO:0016021; GO:0005506; GO:0016491; GO:0008610
WPW_Inoculation_Trinity_BBMerged_31May2016_TRINITY_DN122577_c2_g5_i2:265-858(-)	3.48303	0.000579512	-0.402337	0.801258	1	NA	NA	NA	NA	NA	NA
WPW_Inoculation_Trinity_BBMerged_31May2016_TRINITY_DN119920_c0_g1_i2:409-765(+)	3.47813	0.00138556	-1.17167	0.388969	1	NA	NA	NA	NA	NA	NA
WPW_Inoculation_Trinity_BBMerged_31May2016_TRINITY_DN123366_c0_g1_i1:316-2295(+)	3.47774	8.83964e-06	1.84472	0.0156073	1	A0A1S6YD85	0	NPF family transporter OS=Pinus pinaster OX=71647 GN=NPF2.2 PE=2 SV=1	71647	Viridiplantae	GO:0016021; GO:0022857
WPW_Inoculation_Trinity_BBMerged_31May2016_TRINITY_DN91974_c0_g1_i1:155-1039(-)	3.47472	0.0403731	3.0713	0.0601896	1	W9VZL3	8.81e-150	Adenylate kinase OS=Cladophialophora yegresii CBS 114405 OX=1182544 GN=ADK1 PE=3 SV=1	1182544	Fungi	GO:0005829; GO:0005758; GO:0004017; GO:0005524; GO:0006172; GO:0046033; GO:0046034
WPW_Inoculation_Trinity_BBMerged_31May2016_TRINITY_DN124247_c1_g9_i5:133-579(-)	3.47007	0.02479	-0.24266	0.916203	1	NA	NA	NA	NA	NA	NA
WPW_Inoculation_Trinity_BBMerged_31May2016_TRINITY_DN103337_c0_g12_i1:1-312(-)	3.46696	0.00350561	-1.65944	0.267645	1	B8LLQ6	5.91e-61	Uncharacterized protein OS=Picea sitchensis OX=3332 PE=2 SV=1	3332	Viridiplantae	GO:0016787; GO:0006629
WPW_Inoculation_Trinity_BBMerged_31May2016_TRINITY_DN115308_c1_g14_i2:1-723(-)	3.46626	5.85187e-07	1.70075	0.00925192	1	A9NL51	2.07e-159	Uncharacterized protein OS=Picea sitchensis OX=3332 PE=2 SV=1	3332	Viridiplantae	GO:0016787
WPW_Inoculation_Trinity_BBMerged_31May2016_TRINITY_DN122847_c2_g1_i2:3-683(+)	3.46606	0.00258147	-1.22586	0.392366	1	B8LNS7	9.77e-45	RPW8 domain-containing protein OS=Picea sitchensis OX=3332 PE=2 SV=1	3332	Viridiplantae	GO:0043531
WPW_Inoculation_Trinity_BBMerged_31May2016_TRINITY_DN121409_c0_g2_i6:1-369(+)	3.46438	0.000210465	0.524298	0.612504	1	A0A2C9V091	2.21e-34	Protein kinase domain-containing protein OS=Manihot esculenta OX=3983 GN=MANES_11G067400 PE=3 SV=1	3983	Viridiplantae	GO:0016021; GO:0005524; GO:0004674
WPW_Inoculation_Trinity_BBMerged_31May2016_TRINITY_DN114133_c2_g3_i4:219-1136(+)	3.46122	3.84177e-05	-1.98046	0.0659608	1	A0A0D6R033	3.03e-103	WAT1-related protein OS=Araucaria cunninghamii OX=56994 PE=3 SV=1	56994	Viridiplantae	GO:0016021; GO:0022857
WPW_Inoculation_Trinity_BBMerged_31May2016_TRINITY_DN111076_c0_g1_i1:151-1098(-)	3.45316	0.0288011	1.69272	0.278507	1	A0A1W5D7S6	6.35e-53	Uncharacterized protein OS=Umbilicaria pustulata OX=136370 PE=4 SV=1	136370	Fungi	GO:0005576; GO:0019863
WPW_Inoculation_Trinity_BBMerged_31May2016_TRINITY_DN122322_c0_g1_i1:259-771(+)	3.44542	0.0354533	0.362537	0.870087	1	NA	NA	NA	NA	NA	NA
WPW_Inoculation_Trinity_BBMerged_31May2016_TRINITY_DN102126_c0_g1_i1:2-415(+)	3.43257	2.50013e-06	1.21186	0.0852433	1	A9NKI8	1.18e-75	Uncharacterized protein OS=Picea sitchensis OX=3332 PE=2 SV=1	3332	Viridiplantae	NA
WPW_Inoculation_Trinity_BBMerged_31May2016_TRINITY_DN117497_c3_g5_i2:1-963(-)	3.4323	0.000572458	0.313253	0.878312	1	B8LP53	0	Uncharacterized protein OS=Picea sitchensis OX=3332 PE=2 SV=1	3332	Viridiplantae	NA
WPW_Inoculation_Trinity_BBMerged_31May2016_TRINITY_DN124208_c0_g1_i14:195-749(-)	3.43145	0.0297821	-2.01371	0.277526	1	B8LR16	6.73e-46	NB-ARC domain-containing protein OS=Picea sitchensis OX=3332 PE=2 SV=1	3332	Viridiplantae	GO:0043531
WPW_Inoculation_Trinity_BBMerged_31May2016_TRINITY_DN124352_c10_g2_i3:3-497(-)	3.42168	0.00388751	1.10608	0.479518	1	A0A0K0M7B5	4.03e-43	NB-ARC OS=Pinus tabuliformis OX=88731 PE=2 SV=1	88731	Viridiplantae	GO:0043531; GO:0007165
WPW_Inoculation_Trinity_BBMerged_31May2016_TRINITY_DN121038_c1_g1_i4:3-3599(-)	3.42159	3.56033e-05	0.626221	0.540361	1	E9NZS6	0	Putative TIR-NBS-LRR protein OS=Pinus monticola OX=3345 GN=TNL1 PE=4 SV=1	3345	Viridiplantae	GO:0043531; GO:0007165
WPW_Inoculation_Trinity_BBMerged_31May2016_TRINITY_DN119138_c5_g5_i1:149-535(-)	3.42132	0.020995	1.04751	0.572256	1	A9NP70	7.37e-66	Uncharacterized protein OS=Picea sitchensis OX=3332 PE=2 SV=1	3332	Viridiplantae	NA
WPW_Inoculation_Trinity_BBMerged_31May2016_TRINITY_DN90133_c0_g1_i1:227-1228(-)	3.41507	3.65496e-05	-1.02353	0.327924	1	Q0GJJ3	0	11-beta-hydroxysteroid dehydrogenase-like protein OS=Pinus taeda OX=3352 GN=HSD11BL PE=2 SV=1	3352	Viridiplantae	GO:0016021; GO:0016491
WPW_Inoculation_Trinity_BBMerged_31May2016_TRINITY_DN124040_c3_g9_i2:3-593(+)	3.41116	0.026942	-2.57391	0.173962	1	A0A4S4DUH4	3.62e-84	Peroxidase OS=Camellia sinensis var. sinensis OX=542762 GN=TEA_005165 PE=3 SV=1	542762	Viridiplantae	GO:0005576; GO:0020037; GO:0046872; GO:0004601; GO:0042744; GO:0006979
WPW_Inoculation_Trinity_BBMerged_31May2016_TRINITY_DN111943_c0_g1_i5:284-3247(+)	3.40882	6.48415e-05	-0.619079	0.509644	1	C0PPM1	0	Uncharacterized protein OS=Picea sitchensis OX=3332 PE=2 SV=1	3332	Viridiplantae	NA
WPW_Inoculation_Trinity_BBMerged_31May2016_TRINITY_DN117759_c2_g1_i2:1-486(+)	3.408	0.0134041	-2.15231	0.296003	1	A9NWK6	3.77e-105	Pectate lyase OS=Picea sitchensis OX=3332 PE=2 SV=1	3332	Viridiplantae	GO:0046872; GO:0030570; GO:0045490
WPW_Inoculation_Trinity_BBMerged_31May2016_TRINITY_DN121782_c1_g3_i2:2-334(+)	3.40721	0.0184905	-1.36767	0.506276	1	A0A5D2M5M9	4.26e-25	Uncharacterized protein OS=Gossypium tomentosum OX=34277 GN=ES332_D01G058200v1 PE=4 SV=1	34277	Viridiplantae	NA
WPW_Inoculation_Trinity_BBMerged_31May2016_TRINITY_DN120490_c6_g2_i1:98-424(-)	3.40166	0.000218131	-1.3788	0.237477	1	K7NMU7	1.73e-38	Uncharacterized protein (Fragment) OS=Pinus taeda OX=3352 GN=UMN_98A_01 PE=4 SV=1	3352	Viridiplantae	NA
WPW_Inoculation_Trinity_BBMerged_31May2016_TRINITY_DN124410_c4_g7_i1:2-298(+)	3.39948	0.00483801	-1.25265	0.414025	1	NA	NA	NA	NA	NA	NA
WPW_Inoculation_Trinity_BBMerged_31May2016_TRINITY_DN120553_c4_g20_i7:3-305(-)	3.39936	0.000118093	-0.629536	0.607848	1	A9NYU7	7.05e-69	LEA_2 domain-containing protein OS=Picea sitchensis OX=3332 PE=2 SV=1	3332	Viridiplantae	GO:0016021
WPW_Inoculation_Trinity_BBMerged_31May2016_TRINITY_DN119435_c2_g7_i9:132-500(+)	3.39736	2.4678e-05	-1.22455	0.284327	1	A0A392MTC3	5.46e-36	Agglutinin-like (Fragment) OS=Trifolium medium OX=97028 GN=A2U01_0011713 PE=4 SV=1	97028	Viridiplantae	GO:0030246
WPW_Inoculation_Trinity_BBMerged_31May2016_TRINITY_DN111251_c5_g5_i2:2-553(+)	3.39717	0.0478408	1.59692	0.339196	1	W2RYK2	1.43e-121	Glyceraldehyde-3-phosphate dehydrogenase OS=Cyphellophora europaea CBS 101466 OX=1220924 GN=HMPREF1541_03517 PE=3 SV=1	1220924	Fungi	GO:0004365; GO:0051287; GO:0050661; GO:0006006; GO:0006096
WPW_Inoculation_Trinity_BBMerged_31May2016_TRINITY_DN115453_c2_g1_i2:2-430(+)	3.39603	0.00460342	0.828263	0.629759	1	A0A0G2H9G9	2.83e-93	Endo-1,4-beta-xylanase OS=Diaporthe ampelina OX=1214573 GN=UCDDA912_g08177 PE=3 SV=1	1214573	Fungi	GO:0031176; GO:0045493
WPW_Inoculation_Trinity_BBMerged_31May2016_TRINITY_DN121261_c0_g4_i2:3-299(+)	3.39037	0.00417548	0.626944	0.665392	1	NA	NA	NA	NA	NA	NA
WPW_Inoculation_Trinity_BBMerged_31May2016_TRINITY_DN122788_c2_g1_i2:364-1173(-)	3.38907	4.82759e-05	0.956276	0.31375	1	A9NVB8	5.2e-170	Uncharacterized protein OS=Picea sitchensis OX=3332 PE=2 SV=1	3332	Viridiplantae	GO:0016021; GO:0022857
WPW_Inoculation_Trinity_BBMerged_31May2016_TRINITY_DN109772_c0_g1_i1:400-1422(-)	3.38814	0.00656193	-1.00954	0.541666	1	D5ACP0	0	Uncharacterized protein OS=Picea sitchensis OX=3332 PE=2 SV=1	3332	Viridiplantae	GO:0016021
WPW_Inoculation_Trinity_BBMerged_31May2016_TRINITY_DN121791_c4_g18_i1:2-358(-)	3.38699	0.00895298	-0.825608	0.643862	1	C0PTA1	6.46e-38	LRRNT_2 domain-containing protein OS=Picea sitchensis OX=3332 PE=2 SV=1	3332	Viridiplantae	GO:0016021
WPW_Inoculation_Trinity_BBMerged_31May2016_TRINITY_DN122083_c5_g3_i1:1-348(+)	3.38626	0.00266363	-1.40937	0.244887	1	A9NW11	2.13e-51	Uncharacterized protein OS=Picea sitchensis OX=3332 PE=2 SV=1	3332	Viridiplantae	NA
WPW_Inoculation_Trinity_BBMerged_31May2016_TRINITY_DN110975_c1_g2_i6:365-1246(+)	3.37959	0.000105781	1.48882	0.0996189	1	Q8L8J4	1.65e-83	TIR/X (Fragment) OS=Pinus taeda OX=3352 PE=2 SV=1	3352	Viridiplantae	GO:0007165
WPW_Inoculation_Trinity_BBMerged_31May2016_TRINITY_DN123810_c4_g13_i1:1-726(-)	3.3743	0.000337648	-1.74722	0.155872	1	C0PQE2	2.15e-64	TIR domain-containing protein OS=Picea sitchensis OX=3332 PE=2 SV=1	3332	Viridiplantae	GO:0043531; GO:0007165
WPW_Inoculation_Trinity_BBMerged_31May2016_TRINITY_DN121773_c0_g1_i7:347-1414(-)	3.37244	0.022948	-2.66537	0.127363	1	B8LRB4	2.91e-54	TIR domain-containing protein OS=Picea sitchensis OX=3332 PE=2 SV=1	3332	Viridiplantae	GO:0043531; GO:0007165
WPW_Inoculation_Trinity_BBMerged_31May2016_TRINITY_DN123363_c0_g1_i4:156-1043(+)	3.36674	1.5793e-05	1.57395	0.0508921	1	D5ADR6	1.91e-111	Tify domain-containing protein OS=Picea sitchensis OX=3332 PE=2 SV=1	3332	Viridiplantae	NA
WPW_Inoculation_Trinity_BBMerged_31May2016_TRINITY_DN122588_c1_g2_i4:1-1506(+)	3.36605	0.0478158	-0.742787	0.802415	1	C0PPX1	1.82e-127	NB-ARC domain-containing protein OS=Picea sitchensis OX=3332 PE=2 SV=1	3332	Viridiplantae	GO:0043531
WPW_Inoculation_Trinity_BBMerged_31May2016_TRINITY_DN107922_c1_g1_i1:3-917(+)	3.36473	0.00053031	1.55925	0.139399	1	B8LQX6	2.56e-58	LRRNT_2 domain-containing protein OS=Picea sitchensis OX=3332 PE=2 SV=1	3332	Viridiplantae	GO:0016021
WPW_Inoculation_Trinity_BBMerged_31May2016_TRINITY_DN110140_c0_g1_i2:614-1477(-)	3.36251	0.00933841	1.50564	0.236974	1	A9P0X9	0	N-acetyltransferase domain-containing protein OS=Picea sitchensis OX=3332 PE=2 SV=1	3332	Viridiplantae	GO:0008080
WPW_Inoculation_Trinity_BBMerged_31May2016_TRINITY_DN121888_c8_g12_i5:66-452(+)	3.36047	0.0452653	0.210452	0.926658	1	E1B4K8	2.43e-72	MADS-domain transcription factor dal3 variant 2 OS=Picea abies OX=3329 GN=DAL3 PE=2 SV=1	3329	Viridiplantae	GO:0005634; GO:0003700; GO:0046983; GO:0000977; GO:0045944
WPW_Inoculation_Trinity_BBMerged_31May2016_TRINITY_DN118701_c2_g3_i7:321-1826(-)	3.3593	0.0205711	-0.31927	0.915814	1	B8LLC9	0	Glycosyltransferase OS=Picea sitchensis OX=3332 PE=2 SV=1	3332	Viridiplantae	GO:0016758
WPW_Inoculation_Trinity_BBMerged_31May2016_TRINITY_DN123863_c2_g1_i3:613-1359(-)	3.35733	0.000339227	0.330848	0.793928	1	A9NXM9	1.33e-120	Uncharacterized protein OS=Picea sitchensis OX=3332 PE=2 SV=1	3332	Viridiplantae	GO:0016021
WPW_Inoculation_Trinity_BBMerged_31May2016_TRINITY_DN124193_c2_g1_i4:2-877(+)	3.35699	0.00643435	0.01368	0.994638	1	B8LS43	4.4e-142	AAA domain-containing protein OS=Picea sitchensis OX=3332 PE=2 SV=1	3332	Viridiplantae	GO:0043531
WPW_Inoculation_Trinity_BBMerged_31May2016_TRINITY_DN122282_c2_g6_i2:3-1004(+)	3.3548	0.00287998	-0.211434	0.907413	1	B8LQX6	2.08e-117	LRRNT_2 domain-containing protein OS=Picea sitchensis OX=3332 PE=2 SV=1	3332	Viridiplantae	GO:0016021
WPW_Inoculation_Trinity_BBMerged_31May2016_TRINITY_DN123413_c2_g1_i3:486-1118(+)	3.3538	0.000164576	-0.897147	0.464994	1	B8LQS4	8.48e-121	AAA domain-containing protein OS=Picea sitchensis OX=3332 PE=2 SV=1	3332	Viridiplantae	GO:0005524; GO:0019538
WPW_Inoculation_Trinity_BBMerged_31May2016_TRINITY_DN122278_c0_g1_i2:562-1272(-)	3.35196	2.4314e-06	1.04661	0.183918	1	B8LPQ5	5.52e-174	Uncharacterized protein OS=Picea sitchensis OX=3332 PE=2 SV=1	3332	Viridiplantae	GO:0016021
WPW_Inoculation_Trinity_BBMerged_31May2016_TRINITY_DN115574_c5_g4_i2:161-2245(-)	3.342	0.0464718	2.21911	0.200443	1	W9WIT2	0	Uncharacterized protein OS=Cladophialophora yegresii CBS 114405 OX=1182544 GN=A1O7_05824 PE=4 SV=1	1182544	Fungi	GO:0016021
WPW_Inoculation_Trinity_BBMerged_31May2016_TRINITY_DN118078_c0_g1_i1:294-2714(+)	3.34198	0.0411453	1.74299	0.33354	1	A0A0C9RFT4	0	TSA: Wollemia nobilis Ref_Wollemi_Transcript_29627_2797 transcribed RNA sequence OS=Wollemia nobilis OX=56998 PE=4 SV=1	56998	Viridiplantae	GO:0004802
WPW_Inoculation_Trinity_BBMerged_31May2016_TRINITY_DN116121_c2_g1_i4:215-1207(-)	3.33163	0.0370443	1.14722	0.636581	1	B8LL77	3.99e-172	Uncharacterized protein OS=Picea sitchensis OX=3332 PE=2 SV=1	3332	Viridiplantae	GO:0016747
WPW_Inoculation_Trinity_BBMerged_31May2016_TRINITY_DN114687_c0_g2_i1:3-1448(+)	3.32934	0.0142042	2.32966	0.0766643	1	A0A3M7NXT8	9.51e-137	Uncharacterized protein (Fragment) OS=Chaetothyriales sp. CBS 134916 OX=2249418 GN=DV736_g965 PE=4 SV=1	2249418	Fungi	NA
WPW_Inoculation_Trinity_BBMerged_31May2016_TRINITY_DN120717_c0_g2_i1:348-1757(-)	3.32792	0.0267613	-2.34112	0.288588	1	B8LM15	1.67e-126	WAT1-related protein OS=Picea sitchensis OX=3332 PE=2 SV=1	3332	Viridiplantae	GO:0016021; GO:0022857
WPW_Inoculation_Trinity_BBMerged_31May2016_TRINITY_DN110484_c0_g1_i1:1-603(-)	3.32238	0.00421568	0.286914	0.888975	1	B8LRH2	5.41e-143	GLTP domain-containing protein OS=Picea sitchensis OX=3332 PE=2 SV=1	3332	Viridiplantae	GO:0005737; GO:0120013; GO:0120009
WPW_Inoculation_Trinity_BBMerged_31May2016_TRINITY_DN78193_c0_g2_i1:1-1119(+)	3.3209	0.00859247	0.59825	0.721238	1	A0A101LTM3	3.16e-50	zf-RVT domain-containing protein OS=Picea glauca OX=3330 GN=ABT39_MTgene3632 PE=4 SV=1	3330	Viridiplantae	GO:0005739
WPW_Inoculation_Trinity_BBMerged_31May2016_TRINITY_DN123748_c3_g1_i4:2-649(-)	3.31957	0.00158659	-0.00289969	0.99858	1	K7NM91	4.04e-63	Uncharacterized protein (Fragment) OS=Pinus taeda OX=3352 GN=0_9550_02 PE=4 SV=1	3352	Viridiplantae	NA
WPW_Inoculation_Trinity_BBMerged_31May2016_TRINITY_DN123142_c0_g11_i1:2-301(-)	3.31809	0.00288094	-2.10595	0.146476	1	A9NXA9	4.05e-64	Uncharacterized protein OS=Picea sitchensis OX=3332 PE=2 SV=1	3332	Viridiplantae	GO:0016021
WPW_Inoculation_Trinity_BBMerged_31May2016_TRINITY_DN112351_c8_g1_i4:3-716(-)	3.31124	0.0352983	-1.69443	0.424999	1	B8LRW5	6.77e-55	LRRNT_2 domain-containing protein OS=Picea sitchensis OX=3332 PE=2 SV=1	3332	Viridiplantae	NA
WPW_Inoculation_Trinity_BBMerged_31May2016_TRINITY_DN100678_c0_g1_i1:130-465(-)	3.30486	0.00128708	-0.00977699	0.994931	1	NA	NA	NA	NA	NA	NA
WPW_Inoculation_Trinity_BBMerged_31May2016_TRINITY_DN121301_c0_g2_i1:217-2112(-)	3.30469	0.00163998	2.17943	0.128912	1	A0A1J6IBK6	1.19e-112	Sodium transporter hkt1 OS=Nicotiana attenuata OX=49451 GN=HKT1 PE=4 SV=1	49451	Viridiplantae	GO:0016021; GO:0008324
WPW_Inoculation_Trinity_BBMerged_31May2016_TRINITY_DN121717_c3_g4_i1:2-433(+)	3.30307	0.000275802	0.123213	0.92904	1	B8LRB7	1.91e-54	Uncharacterized protein OS=Picea sitchensis OX=3332 PE=2 SV=1	3332	Viridiplantae	GO:0003690; GO:0006355
WPW_Inoculation_Trinity_BBMerged_31May2016_TRINITY_DN109488_c1_g2_i3:244-612(-)	3.29727	0.000757393	-0.428229	0.764196	1	A9P1J5	1.93e-75	Uncharacterized protein OS=Picea sitchensis OX=3332 PE=2 SV=1	3332	Viridiplantae	NA
WPW_Inoculation_Trinity_BBMerged_31May2016_TRINITY_DN120268_c5_g10_i1:138-887(-)	3.28789	0.0405338	2.57157	0.0975112	1	A0A2N3N750	1.1e-91	Peptidyl-prolyl cis-trans isomerase OS=Lomentospora prolificans OX=41688 GN=jhhlp_005199 PE=3 SV=1	41688	Fungi	GO:0003755; GO:0006457
WPW_Inoculation_Trinity_BBMerged_31May2016_TRINITY_DN45309_c0_g1_i1:1-453(-)	3.28251	0.0483016	3.1458	0.0969514	1	NA	NA	NA	NA	NA	NA
WPW_Inoculation_Trinity_BBMerged_31May2016_TRINITY_DN75535_c0_g1_i2:2-340(+)	3.27538	0.0274817	0.845116	0.661885	1	A9NUG4	2.29e-57	Uncharacterized protein OS=Picea sitchensis OX=3332 PE=2 SV=1	3332	Viridiplantae	NA
WPW_Inoculation_Trinity_BBMerged_31May2016_TRINITY_DN124299_c2_g2_i3:1-570(+)	3.27484	0.0174416	-1.20765	0.469215	1	B8LMX8	3.14e-49	TIR domain-containing protein OS=Picea sitchensis OX=3332 PE=2 SV=1	3332	Viridiplantae	GO:0043531; GO:0007165
WPW_Inoculation_Trinity_BBMerged_31May2016_TRINITY_DN124087_c3_g5_i2:1-936(-)	3.26801	0.000851612	1.02195	0.398906	1	B8LK55	0	Uncharacterized protein OS=Picea sitchensis OX=3332 PE=2 SV=1	3332	Viridiplantae	GO:0016021; GO:0016760; GO:0030244
WPW_Inoculation_Trinity_BBMerged_31May2016_TRINITY_DN121784_c2_g6_i2:3-413(+)	3.26541	0.00873687	-0.262378	0.896764	1	E9NZS6	2.48e-29	Putative TIR-NBS-LRR protein OS=Pinus monticola OX=3345 GN=TNL1 PE=4 SV=1	3345	Viridiplantae	GO:0043531; GO:0007165
WPW_Inoculation_Trinity_BBMerged_31May2016_TRINITY_DN118514_c0_g9_i1:322-630(-)	3.25706	8.32e-05	0.235492	0.838168	1	NA	NA	NA	NA	NA	NA
WPW_Inoculation_Trinity_BBMerged_31May2016_TRINITY_DN121867_c0_g1_i3:1-1227(+)	3.25595	0.000972128	-1.36299	0.279418	1	D5A8T6	7.82e-22	Protein kinase domain-containing protein OS=Picea sitchensis OX=3332 PE=2 SV=1	3332	Viridiplantae	GO:0005524; GO:0004672
WPW_Inoculation_Trinity_BBMerged_31May2016_TRINITY_DN124290_c7_g19_i1:9-344(-)	3.2548	0.000175608	-0.0328928	0.97905	1	D5ABG2	2.11e-66	NAF domain-containing protein OS=Picea sitchensis OX=3332 PE=2 SV=1	3332	Viridiplantae	GO:0007165
WPW_Inoculation_Trinity_BBMerged_31May2016_TRINITY_DN119920_c0_g1_i1:280-636(+)	3.25471	0.0129157	-1.17167	0.483894	1	NA	NA	NA	NA	NA	NA
WPW_Inoculation_Trinity_BBMerged_31May2016_TRINITY_DN105380_c0_g1_i3:3-1022(-)	3.25213	0.019944	0.127517	0.955363	1	D5ACF2	0	Uncharacterized protein OS=Picea sitchensis OX=3332 PE=2 SV=1	3332	Viridiplantae	NA
WPW_Inoculation_Trinity_BBMerged_31May2016_TRINITY_DN118007_c1_g1_i1:1-507(+)	3.2504	0.049136	-0.769297	0.729847	1	D5ACS1	1.11e-68	NAF domain-containing protein OS=Picea sitchensis OX=3332 PE=2 SV=1	3332	Viridiplantae	GO:0007165
WPW_Inoculation_Trinity_BBMerged_31May2016_TRINITY_DN120812_c1_g2_i3:761-1087(-)	3.24786	0.00570951	-0.355271	0.840473	1	NA	NA	NA	NA	NA	NA
WPW_Inoculation_Trinity_BBMerged_31May2016_TRINITY_DN113012_c2_g1_i7:1-300(+)	3.2458	0.00429933	-0.680874	0.656147	1	NA	NA	NA	NA	NA	NA
WPW_Inoculation_Trinity_BBMerged_31May2016_TRINITY_DN123787_c4_g2_i5:1-885(-)	3.23959	0.000543361	-1.66671	0.196154	1	B8LS43	5.81e-28	AAA domain-containing protein OS=Picea sitchensis OX=3332 PE=2 SV=1	3332	Viridiplantae	GO:0043531
WPW_Inoculation_Trinity_BBMerged_31May2016_TRINITY_DN29878_c0_g1_i1:1-357(+)	3.23848	0.000904796	0.294975	0.84033	1	A0A0D6QSA8	2.12e-24	Protein kinase domain-containing protein OS=Araucaria cunninghamii OX=56994 PE=4 SV=1	56994	Viridiplantae	GO:0016021; GO:0005524; GO:0004672
WPW_Inoculation_Trinity_BBMerged_31May2016_TRINITY_DN98894_c0_g3_i1:109-636(-)	3.23824	0.0148029	2.49037	0.138978	1	A0A1Y2LQE9	1.01e-121	Uncharacterized protein OS=Epicoccum nigrum OX=105696 GN=B5807_08219 PE=4 SV=1	105696	Fungi	NA
WPW_Inoculation_Trinity_BBMerged_31May2016_TRINITY_DN122927_c1_g1_i5:3-905(+)	3.22993	4.00026e-05	1.09072	0.181947	1	A9NQK0	0	Fe2OG dioxygenase domain-containing protein OS=Picea sitchensis OX=3332 PE=2 SV=1	3332	Viridiplantae	GO:0046872; GO:0016491
WPW_Inoculation_Trinity_BBMerged_31May2016_TRINITY_DN121811_c1_g6_i7:1-441(-)	3.22946	0.0129858	2.42065	0.0782037	1	A0A0D6QSL1	2.51e-70	Protein kinase domain-containing protein OS=Araucaria cunninghamii OX=56994 PE=4 SV=1	56994	Viridiplantae	GO:0016021; GO:0005524; GO:0004672
WPW_Inoculation_Trinity_BBMerged_31May2016_TRINITY_DN123652_c1_g2_i4:26-1741(-)	3.22741	0.000322265	-1.36009	0.29651	1	A9NVW4	1.04e-126	Uncharacterized protein OS=Picea sitchensis OX=3332 PE=2 SV=1	3332	Viridiplantae	GO:0016021
WPW_Inoculation_Trinity_BBMerged_31May2016_TRINITY_DN118514_c0_g2_i1:22-375(-)	3.21662	1.8807e-05	-0.867661	0.288133	1	A0A0K0M729	8.72e-41	LRK1 OS=Pinus tabuliformis OX=88731 PE=2 SV=1	88731	Viridiplantae	GO:0016021; GO:0005524; GO:0004672
WPW_Inoculation_Trinity_BBMerged_31May2016_TRINITY_DN121745_c1_g18_i1:132-443(-)	3.21541	0.00609533	-4.18706	0.0836857	1	B8LPN4	1.72e-50	Uncharacterized protein OS=Picea sitchensis OX=3332 PE=2 SV=1	3332	Viridiplantae	NA
WPW_Inoculation_Trinity_BBMerged_31May2016_TRINITY_DN86301_c0_g3_i1:193-522(-)	3.21287	0.0415743	2.56895	0.0957367	1	H6BXC5	2.66e-39	Uncharacterized protein OS=Exophiala dermatitidis (strain ATCC 34100 / CBS 525.76 / NIH/UT8656) OX=858893 GN=HMPREF1120_03497 PE=4 SV=1	858893	Fungi	GO:0005739; GO:0042030; GO:0032780
WPW_Inoculation_Trinity_BBMerged_31May2016_TRINITY_DN119172_c0_g1_i4:3-1244(+)	3.2127	0.0066148	-0.357557	0.861254	1	A0A0G2FIL7	0	Glucanase OS=Diaporthe ampelina OX=1214573 GN=UCDDA912_g06065 PE=3 SV=1	1214573	Fungi	GO:0004553; GO:0030245
WPW_Inoculation_Trinity_BBMerged_31May2016_TRINITY_DN68970_c0_g2_i1:2-1513(+)	3.2118	0.0409091	2.66495	0.0668472	1	NA	NA	NA	NA	NA	NA
WPW_Inoculation_Trinity_BBMerged_31May2016_TRINITY_DN114568_c0_g1_i1:187-1053(+)	3.20836	0.00430089	-0.375671	0.79182	1	B8LPL2	0	Uncharacterized protein OS=Picea sitchensis OX=3332 PE=2 SV=1	3332	Viridiplantae	NA
WPW_Inoculation_Trinity_BBMerged_31May2016_TRINITY_DN123362_c2_g1_i2:1-660(-)	3.20803	4.36008e-05	0.575105	0.528642	1	B8LNU7	1.08e-112	Glycosyltransferase OS=Picea sitchensis OX=3332 PE=2 SV=1	3332	Viridiplantae	GO:0016758
WPW_Inoculation_Trinity_BBMerged_31May2016_TRINITY_DN114036_c0_g1_i1:20-421(-)	3.20406	3.82654e-06	0.634744	0.402825	1	NA	NA	NA	NA	NA	NA
WPW_Inoculation_Trinity_BBMerged_31May2016_TRINITY_DN122078_c7_g2_i2:1-459(-)	3.20301	0.0194349	-2.82537	0.183212	1	B8LPA0	4.17e-102	Peroxidase OS=Picea sitchensis OX=3332 PE=2 SV=1	3332	Viridiplantae	GO:0005576; GO:0020037; GO:0046872; GO:0004601; GO:0042744; GO:0006979
WPW_Inoculation_Trinity_BBMerged_31May2016_TRINITY_DN79911_c0_g1_i1:329-1921(-)	3.19534	0.0330872	2.40465	0.0829902	1	W9Z851	0	FAD_binding_3 domain-containing protein OS=Capronia coronata CBS 617.96 OX=1182541 GN=A1O1_03808 PE=4 SV=1	1182541	Fungi	GO:0071949
WPW_Inoculation_Trinity_BBMerged_31May2016_TRINITY_DN11839_c0_g1_i1:198-2177(-)	3.19108	0.039544	2.1304	0.14401	1	A0A0D6QZZ0	0	MFS domain-containing protein OS=Araucaria cunninghamii OX=56994 PE=3 SV=1	56994	Viridiplantae	GO:0016021; GO:0022857
WPW_Inoculation_Trinity_BBMerged_31May2016_TRINITY_DN124014_c0_g2_i1:1369-1686(+)	3.18314	0.0295556	-0.400229	0.84919	1	NA	NA	NA	NA	NA	NA
WPW_Inoculation_Trinity_BBMerged_31May2016_TRINITY_DN124377_c8_g23_i1:3-425(-)	3.18149	0.0459499	1.22858	0.538919	1	D5A9U3	1.49e-90	PPM-type phosphatase domain-containing protein OS=Picea sitchensis OX=3332 PE=2 SV=1	3332	Viridiplantae	GO:0004722
WPW_Inoculation_Trinity_BBMerged_31May2016_TRINITY_DN124306_c4_g9_i1:1-543(+)	3.18081	0.000303916	0.198564	0.88567	1	B8LS43	3.25e-88	AAA domain-containing protein OS=Picea sitchensis OX=3332 PE=2 SV=1	3332	Viridiplantae	GO:0043531
WPW_Inoculation_Trinity_BBMerged_31May2016_TRINITY_DN124281_c1_g2_i3:25-2961(+)	3.17991	0.00232812	1.05805	0.542687	1	A0A0D6QTM3	0	Glutamate receptor OS=Araucaria cunninghamii OX=56994 PE=3 SV=1	56994	Viridiplantae	GO:0016021; GO:0004930; GO:0015276
WPW_Inoculation_Trinity_BBMerged_31May2016_TRINITY_DN120195_c0_g7_i6:1196-2449(+)	3.1791	2.15856e-05	-1.57578	0.0993676	1	A0A0C9S288	1.57e-153	TSA: Wollemia nobilis Ref_Wollemi_Transcript_21688_3067 transcribed RNA sequence OS=Wollemia nobilis OX=56998 PE=4 SV=1	56998	Viridiplantae	GO:0003723
WPW_Inoculation_Trinity_BBMerged_31May2016_TRINITY_DN2684_c0_g1_i1:1-780(+)	3.17811	0.0233535	-0.467262	0.828214	1	NA	NA	NA	NA	NA	NA
WPW_Inoculation_Trinity_BBMerged_31May2016_TRINITY_DN121851_c6_g2_i3:2-436(+)	3.177	0.000443496	0.80058	0.442643	1	B8LLA5	6.87e-81	Uncharacterized protein OS=Picea sitchensis OX=3332 PE=2 SV=1	3332	Viridiplantae	GO:0016021; GO:0020037; GO:0005506; GO:0004497; GO:0016705
WPW_Inoculation_Trinity_BBMerged_31May2016_TRINITY_DN124355_c5_g6_i1:1-354(-)	3.17347	0.012677	-0.118583	0.9509	1	A0A0D6QU31	5.81e-30	Protein kinase domain-containing protein OS=Araucaria cunninghamii OX=56994 PE=4 SV=1	56994	Viridiplantae	GO:0016021; GO:0005524; GO:0004672
WPW_Inoculation_Trinity_BBMerged_31May2016_TRINITY_DN121937_c0_g1_i3:895-2148(+)	3.17257	2.64918e-06	0.157017	0.854698	1	W1P2X1	3.32e-165	Sialidase domain-containing protein OS=Amborella trichopoda OX=13333 GN=AMTR_s00045p00042440 PE=4 SV=1	13333	Viridiplantae	NA
WPW_Inoculation_Trinity_BBMerged_31May2016_TRINITY_DN112674_c0_g1_i1:68-1129(-)	3.17182	0.00253426	1.46425	0.26003	1	D5ABM1	4.46e-164	WAT1-related protein OS=Picea sitchensis OX=3332 PE=2 SV=1	3332	Viridiplantae	GO:0016021; GO:0022857
WPW_Inoculation_Trinity_BBMerged_31May2016_TRINITY_DN115072_c0_g1_i5:173-643(+)	3.16951	0.0259208	0.307815	0.872517	1	A0A1Y1HP05	4.52e-59	Uncharacterized protein OS=Klebsormidium nitens OX=105231 GN=KFL_000520320 PE=4 SV=1	105231	Viridiplantae	NA
WPW_Inoculation_Trinity_BBMerged_31May2016_TRINITY_DN123413_c2_g2_i1:1-513(+)	3.16352	4.39547e-07	-0.516076	0.398096	1	A0A446NMU6	1.31e-24	AAA domain-containing protein OS=Triticum turgidum subsp. durum OX=4567 GN=TRITD_3Av1G181910 PE=4 SV=1	4567	Viridiplantae	GO:0005524
WPW_Inoculation_Trinity_BBMerged_31May2016_TRINITY_DN119519_c0_g1_i1:241-1011(-)	3.16154	0.00119911	2.16354	0.0905039	1	A0A0G2HGV4	9.66e-160	Putative cellulose-growth-specific protein OS=Diaporthe ampelina OX=1214573 GN=UCDDA912_g05723 PE=4 SV=1	1214573	Fungi	NA
WPW_Inoculation_Trinity_BBMerged_31May2016_TRINITY_DN123949_c0_g5_i2:1-447(-)	3.16077	0.00824178	-1.36367	0.366002	1	H9M9V9	8.3e-83	BTB domain-containing protein (Fragment) OS=Pinus radiata OX=3347 GN=0_14083_01 PE=4 SV=1	3347	Viridiplantae	NA
WPW_Inoculation_Trinity_BBMerged_31May2016_TRINITY_DN121755_c6_g1_i2:1-510(+)	3.15557	0.00415009	-0.048325	0.976774	1	A0A3L6R5R9	3.31e-38	Cysteine-rich receptor-like protein kinase 2 isoform X2 OS=Panicum miliaceum OX=4540 GN=C2845_PM06G08100 PE=4 SV=1	4540	Viridiplantae	GO:0005524; GO:0004672
WPW_Inoculation_Trinity_BBMerged_31May2016_TRINITY_DN22848_c0_g3_i1:1-318(-)	3.15029	0.00068637	-1.30291	0.310267	1	C0PSF9	8.95e-67	Uncharacterized protein OS=Picea sitchensis OX=3332 PE=2 SV=1	3332	Viridiplantae	GO:0016021; GO:0020037; GO:0005506; GO:0004497; GO:0016705
WPW_Inoculation_Trinity_BBMerged_31May2016_TRINITY_DN123382_c4_g2_i1:3-332(-)	3.14892	0.021342	0.680654	0.706372	1	B8LKT4	1.05e-50	Glycosyltransferase OS=Picea sitchensis OX=3332 PE=2 SV=1	3332	Viridiplantae	GO:0016758
WPW_Inoculation_Trinity_BBMerged_31May2016_TRINITY_DN119268_c3_g10_i1:1-606(+)	3.14798	0.0107018	2.46434	0.0779896	1	K7NIB9	1.08e-56	Uncharacterized protein (Fragment) OS=Pinus taeda OX=3352 GN=0_5630_02 PE=4 SV=1	3352	Viridiplantae	NA
WPW_Inoculation_Trinity_BBMerged_31May2016_TRINITY_DN121791_c4_g6_i3:1-789(-)	3.14776	0.0238288	-1.19612	0.514859	1	C0PTA1	7.17e-87	LRRNT_2 domain-containing protein OS=Picea sitchensis OX=3332 PE=2 SV=1	3332	Viridiplantae	GO:0016021
WPW_Inoculation_Trinity_BBMerged_31May2016_TRINITY_DN121851_c6_g12_i6:3-785(+)	3.14727	0.00241303	-0.659214	0.631933	1	B8LQI3	0	Uncharacterized protein OS=Picea sitchensis OX=3332 PE=2 SV=1	3332	Viridiplantae	GO:0020037; GO:0005506; GO:0016705
WPW_Inoculation_Trinity_BBMerged_31May2016_TRINITY_DN124410_c6_g29_i2:2-634(+)	3.14437	0.00981034	-3.2206	0.0556342	1	A0A0D6QRI0	9.18e-36	NB-ARC domain-containing protein OS=Araucaria cunninghamii OX=56994 PE=4 SV=1	56994	Viridiplantae	GO:0043531
WPW_Inoculation_Trinity_BBMerged_31May2016_TRINITY_DN119984_c0_g1_i1:311-2734(+)	3.14433	0.0488796	-0.661857	0.712927	1	A0A3S4P239	8.52e-58	Bromodomain-containing protein 3 isoform X2 OS=Cinnamomum micranthum f. kanehirae OX=337451 GN=CKAN_01350500 PE=4 SV=1	337451	Viridiplantae	NA
WPW_Inoculation_Trinity_BBMerged_31May2016_TRINITY_DN80720_c0_g1_i1:388-1557(-)	3.14244	0.00157945	1.2503	0.275469	1	A0A0D6R4V3	0	Uncharacterized protein OS=Araucaria cunninghamii OX=56994 PE=3 SV=1	56994	Viridiplantae	GO:0003860
WPW_Inoculation_Trinity_BBMerged_31May2016_TRINITY_DN119615_c0_g1_i3:1065-1874(-)	3.14098	8.38382e-06	-0.642557	0.426458	1	A0A1S3V9M5	1.34e-87	pentatricopeptide repeat-containing protein At1g62350 OS=Vigna radiata var. radiata OX=3916 GN=LOC106772773 PE=4 SV=1	3916	Viridiplantae	NA
WPW_Inoculation_Trinity_BBMerged_31May2016_TRINITY_DN110776_c0_g4_i1:2-298(+)	3.13863	0.00397909	1.08309	0.365681	1	B8LLY7	7.82e-53	Uncharacterized protein OS=Picea sitchensis OX=3332 PE=2 SV=1	3332	Viridiplantae	GO:0016787; GO:0006629
WPW_Inoculation_Trinity_BBMerged_31May2016_TRINITY_DN148972_c0_g1_i1:79-1821(-)	3.13506	0.0446083	2.88293	0.0623537	1	A0A232M5T1	1.33e-123	Zn(2)-C6 fungal-type domain-containing protein OS=Elaphomyces granulatus OX=519963 GN=Egran_00584 PE=4 SV=1	519963	Fungi	GO:0005634; GO:0003677; GO:0000981; GO:0008270; GO:0006351
WPW_Inoculation_Trinity_BBMerged_31May2016_TRINITY_DN111691_c1_g1_i3:110-637(-)	3.12915	0.0126489	-2.28177	0.191356	1	A9NNG4	3.02e-111	SCP domain-containing protein OS=Picea sitchensis OX=3332 PE=2 SV=1	3332	Viridiplantae	GO:0005576
WPW_Inoculation_Trinity_BBMerged_31May2016_TRINITY_DN123288_c1_g1_i1:1-378(-)	3.12143	0.0222251	-1.42243	0.43947	1	A0A0D6QSA2	1.01e-66	Uncharacterized protein OS=Araucaria cunninghamii OX=56994 PE=4 SV=1	56994	Viridiplantae	GO:0016021; GO:0005524; GO:0004672
WPW_Inoculation_Trinity_BBMerged_31May2016_TRINITY_DN111920_c0_g1_i10:347-1426(+)	3.12087	0.0225258	0.290672	0.889075	1	A0A5J5AXY8	1.81e-85	Uncharacterized protein OS=Nyssa sinensis OX=561372 GN=F0562_030827 PE=4 SV=1	561372	Viridiplantae	NA
WPW_Inoculation_Trinity_BBMerged_31May2016_TRINITY_DN116633_c3_g3_i5:2-430(-)	3.12053	0.0017492	-1.44613	0.240105	1	A0A2D1V7J8	2.51e-46	Uncharacterized protein (Fragment) OS=Pinus pinaster OX=71647 GN=0_15072_02 PE=4 SV=1	71647	Viridiplantae	NA
WPW_Inoculation_Trinity_BBMerged_31May2016_TRINITY_DN123117_c0_g1_i11:1-759(+)	3.11862	1.55843e-06	-1.80131	0.0304979	1	A9NSS9	4.93e-153	C1_2 domain-containing protein OS=Picea sitchensis OX=3332 PE=2 SV=1	3332	Viridiplantae	NA
WPW_Inoculation_Trinity_BBMerged_31May2016_TRINITY_DN114106_c4_g3_i1:1-330(+)	3.11704	0.00287103	-0.224794	0.883882	1	A9NW30	2.16e-44	Uncharacterized protein OS=Picea sitchensis OX=3332 PE=2 SV=1	3332	Viridiplantae	GO:0016021; GO:0004672
WPW_Inoculation_Trinity_BBMerged_31May2016_TRINITY_DN99284_c0_g1_i2:167-595(+)	3.11475	1.91867e-05	-0.209384	0.835583	1	NA	NA	NA	NA	NA	NA
WPW_Inoculation_Trinity_BBMerged_31May2016_TRINITY_DN116551_c0_g1_i3:1-1701(+)	3.11432	0.0329026	-3.15042	0.102122	1	A0A1R3I3T9	1.89e-160	Aluminum-activated malate transporter OS=Corchorus capsularis OX=210143 GN=CCACVL1_15139 PE=4 SV=1	210143	Viridiplantae	GO:0016021; GO:0015743
WPW_Inoculation_Trinity_BBMerged_31May2016_TRINITY_DN120202_c1_g1_i7:21-653(-)	3.11088	0.0053726	-3.06772	0.0846974	1	A9NMD9	3.35e-28	Uncharacterized protein OS=Picea sitchensis OX=3332 PE=2 SV=1	3332	Viridiplantae	GO:0016021
WPW_Inoculation_Trinity_BBMerged_31May2016_TRINITY_DN121524_c0_g3_i4:436-897(-)	3.11052	5.12529e-09	0.0926323	0.855939	1	NA	NA	NA	NA	NA	NA
WPW_Inoculation_Trinity_BBMerged_31May2016_TRINITY_DN102506_c0_g2_i2:1-375(+)	3.10634	0.00775367	-0.360244	0.82626	1	B8LM41	1.09e-36	Protein kinase domain-containing protein OS=Picea sitchensis OX=3332 PE=2 SV=1	3332	Viridiplantae	GO:0016021; GO:0005524; GO:0004672
WPW_Inoculation_Trinity_BBMerged_31May2016_TRINITY_DN114712_c2_g2_i4:2-613(-)	3.10316	0.000110681	-0.643209	0.519849	1	NA	NA	NA	NA	NA	NA
WPW_Inoculation_Trinity_BBMerged_31May2016_TRINITY_DN87272_c0_g1_i1:3-416(+)	3.10251	0.00252816	0.0609977	0.972559	1	NA	NA	NA	NA	NA	NA
WPW_Inoculation_Trinity_BBMerged_31May2016_TRINITY_DN93008_c0_g2_i1:1-876(+)	3.09201	0.000318057	1.82018	0.0445846	1	A9NVC0	5.08e-169	Protein kinase domain-containing protein OS=Picea sitchensis OX=3332 PE=2 SV=1	3332	Viridiplantae	GO:0016021; GO:0005524; GO:0030246; GO:0004672
WPW_Inoculation_Trinity_BBMerged_31May2016_TRINITY_DN119676_c9_g1_i1:1-909(-)	3.0854	0.0468285	1.68448	0.272392	1	H6C992	0	Fructose-bisphosphate aldolase OS=Exophiala dermatitidis (strain ATCC 34100 / CBS 525.76 / NIH/UT8656) OX=858893 GN=HMPREF1120_08620 PE=3 SV=1	858893	Fungi	GO:0004332; GO:0008270; GO:0006096
WPW_Inoculation_Trinity_BBMerged_31May2016_TRINITY_DN123315_c2_g2_i6:2-595(+)	3.08531	0.000141157	-0.910381	0.372449	1	C0PQE2	1.21e-63	TIR domain-containing protein OS=Picea sitchensis OX=3332 PE=2 SV=1	3332	Viridiplantae	GO:0043531; GO:0007165
WPW_Inoculation_Trinity_BBMerged_31May2016_TRINITY_DN121858_c4_g1_i1:2-319(+)	3.08481	0.0194349	-0.424534	0.800273	1	A0A5B7C8T9	5.91e-24	Uncharacterized protein (Fragment) OS=Davidia involucrata OX=16924 GN=Din_046748 PE=4 SV=1	16924	Viridiplantae	GO:0016021
WPW_Inoculation_Trinity_BBMerged_31May2016_TRINITY_DN113542_c0_g1_i7:3-341(-)	3.07393	0.044727	0.335397	0.875255	1	B8LLJ6	1.02e-30	Protein kinase domain-containing protein OS=Picea sitchensis OX=3332 PE=2 SV=1	3332	Viridiplantae	GO:0016021; GO:0005524; GO:0030246; GO:0004672
WPW_Inoculation_Trinity_BBMerged_31May2016_TRINITY_DN124215_c0_g7_i1:631-2697(-)	3.07261	4.44784e-05	-0.792557	0.384531	1	A0A0K0M6Y6	0	HEN1 OS=Pinus tabuliformis OX=88731 PE=2 SV=1	88731	Viridiplantae	GO:0008171; GO:0003755; GO:0008173
WPW_Inoculation_Trinity_BBMerged_31May2016_TRINITY_DN92470_c0_g1_i1:136-447(-)	3.068	0.0102448	-0.821172	0.614793	1	B8LLQ6	1.31e-60	Uncharacterized protein OS=Picea sitchensis OX=3332 PE=2 SV=1	3332	Viridiplantae	GO:0016787; GO:0006629
WPW_Inoculation_Trinity_BBMerged_31May2016_TRINITY_DN121913_c1_g8_i3:204-506(+)	3.06172	0.000244026	1.31747	0.138915	1	B8LS21	1.42e-62	Glycosyltransferase OS=Picea sitchensis OX=3332 PE=2 SV=1	3332	Viridiplantae	GO:0016758
WPW_Inoculation_Trinity_BBMerged_31May2016_TRINITY_DN121858_c4_g3_i8:3-785(+)	3.06034	0.0234213	0.852268	0.646017	1	Q9SNE9	3.78e-22	Transmembrane protein, putative (DUF247) OS=Arabidopsis thaliana OX=3702 GN=F11C1_20 PE=4 SV=1	3702	Viridiplantae	GO:0016021
WPW_Inoculation_Trinity_BBMerged_31May2016_TRINITY_DN116892_c0_g2_i1:162-1223(-)	3.05488	0.0166009	1.47899	0.395908	1	A0A0G2FIL2	1.78e-170	Putative carbohydrate-binding module family 1 protein OS=Diaporthe ampelina OX=1214573 GN=UCDDA912_g06116 PE=4 SV=1	1214573	Fungi	NA
WPW_Inoculation_Trinity_BBMerged_31May2016_TRINITY_DN123838_c2_g5_i3:3-479(-)	3.0546	0.0147276	-1.2305	0.46394	1	NA	NA	NA	NA	NA	NA
WPW_Inoculation_Trinity_BBMerged_31May2016_TRINITY_DN123652_c1_g2_i3:143-1765(-)	3.05055	0.0119133	-0.25007	0.893127	1	A9NVW4	2.49e-136	Uncharacterized protein OS=Picea sitchensis OX=3332 PE=2 SV=1	3332	Viridiplantae	GO:0016021
WPW_Inoculation_Trinity_BBMerged_31May2016_TRINITY_DN122927_c1_g1_i3:3-905(+)	3.04872	3.92062e-06	1.36056	0.0291591	1	A9NQK0	0	Fe2OG dioxygenase domain-containing protein OS=Picea sitchensis OX=3332 PE=2 SV=1	3332	Viridiplantae	GO:0046872; GO:0016491
WPW_Inoculation_Trinity_BBMerged_31May2016_TRINITY_DN124045_c5_g11_i2:1-699(+)	3.04678	9.288e-05	-0.457264	0.642645	1	C0PTA1	1.47e-125	LRRNT_2 domain-containing protein OS=Picea sitchensis OX=3332 PE=2 SV=1	3332	Viridiplantae	GO:0016021
WPW_Inoculation_Trinity_BBMerged_31May2016_TRINITY_DN119298_c1_g2_i3:109-1134(-)	3.046	0.0385302	-0.784231	0.7268	1	A0A0G2HQQ0	0	DUF1996 domain-containing protein OS=Diaporthe ampelina OX=1214573 GN=UCDDA912_g09560 PE=4 SV=1	1214573	Fungi	NA
WPW_Inoculation_Trinity_BBMerged_31May2016_TRINITY_DN124410_c6_g29_i1:2-757(+)	3.04402	0.000205742	0.234912	0.856476	1	A0A0D6QS67	5.38e-39	Uncharacterized protein OS=Araucaria cunninghamii OX=56994 PE=4 SV=1	56994	Viridiplantae	GO:0043531
WPW_Inoculation_Trinity_BBMerged_31May2016_TRINITY_DN121360_c0_g1_i2:137-1348(-)	3.04304	0.00153758	0.65984	0.653054	1	A0A0G2FN06	0	Putative carbohydrate esterase family 15 protein OS=Diaporthe ampelina OX=1214573 GN=UCDDA912_g04655 PE=4 SV=1	1214573	Fungi	NA
WPW_Inoculation_Trinity_BBMerged_31May2016_TRINITY_DN122920_c1_g1_i4:377-697(-)	3.04257	0.0187352	-1.99802	0.223276	1	NA	NA	NA	NA	NA	NA
WPW_Inoculation_Trinity_BBMerged_31May2016_TRINITY_DN124087_c0_g2_i1:1-342(+)	3.03912	0.00613567	0.384453	0.807594	1	B8LK55	5e-44	Uncharacterized protein OS=Picea sitchensis OX=3332 PE=2 SV=1	3332	Viridiplantae	GO:0016021; GO:0016760; GO:0030244
WPW_Inoculation_Trinity_BBMerged_31May2016_TRINITY_DN116850_c0_g1_i2:72-929(-)	3.03897	1.74732e-07	0.0366116	0.957039	1	D5ACU3	2.05e-79	Uncharacterized protein OS=Picea sitchensis OX=3332 PE=2 SV=1	3332	Viridiplantae	NA
WPW_Inoculation_Trinity_BBMerged_31May2016_TRINITY_DN119844_c0_g3_i1:2-436(+)	3.03788	0.00350056	0.905639	0.53385	1	A0A0G2HX66	3.38e-37	Uncharacterized protein OS=Diaporthe ampelina OX=1214573 GN=UCDDA912_g07449 PE=4 SV=1	1214573	Fungi	NA
WPW_Inoculation_Trinity_BBMerged_31May2016_TRINITY_DN101119_c0_g1_i3:1-309(+)	3.03759	0.0424796	-1.13864	0.533345	1	NA	NA	NA	NA	NA	NA
WPW_Inoculation_Trinity_BBMerged_31May2016_TRINITY_DN118071_c2_g9_i1:1-354(+)	3.02494	0.000261794	-1.43391	0.174358	1	A9NYF8	3.85e-32	Uncharacterized protein OS=Picea sitchensis OX=3332 PE=2 SV=1	3332	Viridiplantae	NA
WPW_Inoculation_Trinity_BBMerged_31May2016_TRINITY_DN123826_c1_g2_i2:181-1581(-)	3.02254	2.32627e-08	-0.530908	0.262092	1	D5A7X4	0	Amidase domain-containing protein OS=Picea sitchensis OX=3332 PE=2 SV=1	3332	Viridiplantae	NA
WPW_Inoculation_Trinity_BBMerged_31May2016_TRINITY_DN116644_c1_g3_i1:1-447(+)	3.02105	0.0133738	1.64195	0.286543	1	B8LM41	4.43e-99	Protein kinase domain-containing protein OS=Picea sitchensis OX=3332 PE=2 SV=1	3332	Viridiplantae	GO:0016021; GO:0005524; GO:0004672
WPW_Inoculation_Trinity_BBMerged_31May2016_TRINITY_DN120178_c2_g1_i1:1234-5295(-)	3.01719	0.0487122	-0.333401	0.87941	1	A0A2H3XYM6	1.17e-95	uncharacterized protein LOC103707840 OS=Phoenix dactylifera OX=42345 GN=LOC103707840 PE=4 SV=1	42345	Viridiplantae	NA
WPW_Inoculation_Trinity_BBMerged_31May2016_TRINITY_DN58387_c0_g1_i1:96-995(-)	3.01638	0.0365489	2.34492	0.0912594	1	A0A139I0J2	8.16e-39	WW domain-containing protein OS=Pseudocercospora musae OX=113226 GN=AC579_8482 PE=4 SV=1	113226	Fungi	NA
WPW_Inoculation_Trinity_BBMerged_31May2016_TRINITY_DN124306_c4_g8_i6:739-2079(+)	3.01409	0.0426591	-1.24121	0.535214	1	B8LR16	0	NB-ARC domain-containing protein OS=Picea sitchensis OX=3332 PE=2 SV=1	3332	Viridiplantae	GO:0043531
WPW_Inoculation_Trinity_BBMerged_31May2016_TRINITY_DN75988_c0_g1_i1:1-1746(+)	3.01242	0.0470971	0.967233	0.515676	1	A0A074X7C0	0	Putative quinate permease OS=Aureobasidium namibiae CBS 147.97 OX=1043004 GN=M436DRAFT_35073 PE=3 SV=1	1043004	Fungi	GO:0016021; GO:0022857
WPW_Inoculation_Trinity_BBMerged_31May2016_TRINITY_DN121780_c4_g1_i3:1-555(+)	3.01237	0.022553	-0.483818	0.793313	1	A9NVC0	4.25e-108	Protein kinase domain-containing protein OS=Picea sitchensis OX=3332 PE=2 SV=1	3332	Viridiplantae	GO:0016021; GO:0005524; GO:0030246; GO:0004672
WPW_Inoculation_Trinity_BBMerged_31May2016_TRINITY_DN124212_c2_g8_i2:3-830(+)	3.00875	0.00130454	-0.271601	0.853848	1	B8LRB4	5.22e-76	TIR domain-containing protein OS=Picea sitchensis OX=3332 PE=2 SV=1	3332	Viridiplantae	GO:0043531; GO:0007165
WPW_Inoculation_Trinity_BBMerged_31May2016_TRINITY_DN123927_c2_g6_i9:168-716(-)	3.00303	0.0494859	0.419636	0.856054	1	NA	NA	NA	NA	NA	NA
WPW_Inoculation_Trinity_BBMerged_31May2016_TRINITY_DN123090_c5_g13_i13:1-360(+)	3.00279	0.000453774	-0.562076	0.622679	1	D5AB91	1.98e-34	Uncharacterized protein OS=Picea sitchensis OX=3332 PE=2 SV=1	3332	Viridiplantae	NA
WPW_Inoculation_Trinity_BBMerged_31May2016_TRINITY_DN107029_c2_g2_i1:3-338(+)	2.99719	0.000111419	-0.409328	0.702643	1	NA	NA	NA	NA	NA	NA
WPW_Inoculation_Trinity_BBMerged_31May2016_TRINITY_DN124341_c0_g16_i1:2-403(+)	2.99424	0.00139453	-0.173881	0.902857	1	B8LR16	7.61e-26	NB-ARC domain-containing protein OS=Picea sitchensis OX=3332 PE=2 SV=1	3332	Viridiplantae	GO:0043531
WPW_Inoculation_Trinity_BBMerged_31May2016_TRINITY_DN124113_c3_g1_i1:2-1510(+)	2.98907	0.0429244	1.41115	0.354174	1	A0A4S9Y6V1	0	Acetyl-coenzyme A synthetase OS=Aureobasidium pullulans OX=5580 GN=D6C84_02322 PE=3 SV=1	5580	Fungi	GO:0003987; GO:0016208; GO:0005524; GO:0019427
WPW_Inoculation_Trinity_BBMerged_31May2016_TRINITY_DN80142_c0_g1_i1:2-679(+)	2.98844	1.24161e-06	-0.492564	0.451895	1	A9P166	1.35e-83	Uncharacterized protein OS=Picea sitchensis OX=3332 PE=2 SV=1	3332	Viridiplantae	GO:0016021; GO:0003690; GO:0006355
WPW_Inoculation_Trinity_BBMerged_31May2016_TRINITY_DN108367_c0_g1_i1:430-792(-)	2.98729	0.00244615	1.15494	0.313466	1	A9NZR6	3.33e-78	Abhydrolase_3 domain-containing protein OS=Picea sitchensis OX=3332 PE=2 SV=1	3332	Viridiplantae	GO:0016787
WPW_Inoculation_Trinity_BBMerged_31May2016_TRINITY_DN123413_c2_g1_i4:1-324(+)	2.98364	8.85465e-06	-0.704577	0.3771	1	A0A5B7B1N2	4.19e-61	AAA_lid_9 domain-containing protein (Fragment) OS=Davidia involucrata OX=16924 GN=Din_031717 PE=4 SV=1	16924	Viridiplantae	NA
WPW_Inoculation_Trinity_BBMerged_31May2016_TRINITY_DN121791_c4_g10_i1:54-479(-)	2.97673	0.010287	-1.79934	0.251052	1	C0PTA1	2.03e-51	LRRNT_2 domain-containing protein OS=Picea sitchensis OX=3332 PE=2 SV=1	3332	Viridiplantae	GO:0016021
WPW_Inoculation_Trinity_BBMerged_31May2016_TRINITY_DN110251_c0_g10_i2:3-359(+)	2.97574	0.0218118	-2.99238	0.0733297	1	NA	NA	NA	NA	NA	NA
WPW_Inoculation_Trinity_BBMerged_31May2016_TRINITY_DN120951_c3_g1_i3:1-1119(+)	2.97422	0.0199816	0.30644	0.878312	1	A0A0G2IBI9	0	Glucanase OS=Diaporthe ampelina OX=1214573 GN=UCDDA912_g02911 PE=3 SV=1	1214573	Fungi	GO:0004553; GO:0030245
WPW_Inoculation_Trinity_BBMerged_31May2016_TRINITY_DN122187_c0_g2_i2:334-864(-)	2.96947	0.016317	-0.146012	0.93828	1	A0A498HRL4	3.07e-61	Uncharacterized protein OS=Malus domestica OX=3750 GN=DVH24_013074 PE=4 SV=1	3750	Viridiplantae	NA
WPW_Inoculation_Trinity_BBMerged_31May2016_TRINITY_DN109391_c0_g1_i2:140-889(-)	2.96474	0.00570336	-0.769515	0.629475	1	NA	NA	NA	NA	NA	NA
[truncated: 7,578 more rows]
